# Supplementary material for: Macrophage-Centered Integration of Single-Cell and Bulk Transcriptomic Data Identifies CCL3, CCL4, and JUNB as Inflammatory Regulatory Signatures in Ulcerative Colitis
Source: Genes (Basel). 2026 Jul 22;17(7):841. doi: 10.3390/genes17070841 (PMC13409952; doi:10.3390/genes17070841)
Supplement: Supplementary file 1 [file genes-17-00841-s001.zip]

Archive with 3 entries (3 files):
- Additional File S1.xlsx
- Additional File S2.xlsx
- Additional File S3.xlsx
