# Supplementary material for: Macrophage-Centered Integration of Single-Cell and Bulk Transcriptomic Data Identifies CCL3, CCL4, and JUNB as Inflammatory Regulatory Signatures in Ulcerative Colitis
Source: Genes (Basel). 2026 Jul 22;17(7):841. doi: 10.3390/genes17070841 (PMC13409952; doi:10.3390/genes17070841)
Supplement: Supplementary file 1 [file genes-17-00841-s001.zip › Additional File S1.xlsx]

## Sheet: Macrophage hdWGCNA blue-module 
gene_name	module	kME
HSPA1A	blue	0.771041
FOS	blue	0.764139
CCL3	blue	0.755305
HSPA1B	blue	0.749924
DUSP1	blue	0.748005
FOSB	blue	0.736536
IER3	blue	0.735056
CCL4	blue	0.716075
ZFP36	blue	0.714491
NR4A2	blue	0.705397
DNAJB1	blue	0.701538
CD83	blue	0.688126
JUNB	blue	0.674999
SGK1	blue	0.674183
CCL4L2	blue	0.6611
GADD45B	blue	0.658917
ATF3	blue	0.652606
JUN	blue	0.647828
EGR1	blue	0.631627
NFKBIA	blue	0.62868
ZFP36L1	blue	0.594636
HES1	blue	0.590298

## Sheet: candidate-gene intersection res
CCL3
CCL4
JUNB
FOS

## Sheet: SVM-RFE outputs 
symbol
CCL4
CCL3
JUNB

## Sheet: random forest outputs
Feature	Importance
CCL4	11.4301
JUNB	4.31298
CCL3	3.77579

## Sheet: Boruta outputs
symbol
CCL4
CCL3
JUNB
FOS
