# Supplementary material for: Macrophage-Centered Integration of Single-Cell and Bulk Transcriptomic Data Identifies CCL3, CCL4, and JUNB as Inflammatory Regulatory Signatures in Ulcerative Colitis
Source: Genes (Basel). 2026 Jul 22;17(7):841. doi: 10.3390/genes17070841 (PMC13409952; doi:10.3390/genes17070841)
Supplement: Supplementary file 1 [file genes-17-00841-s001.zip › Additional File S2.xlsx]

## Sheet: Sheet1
gene	logFC	P.Value	adj.P.Val	change
LOC389023	-2.80269	1.88555e-30	3.69493e-26	Down
PPP2R3A	-0.748873	3.67661e-19	2.40156e-15	Down
PDE6A	-2.38364	2.3728e-18	1.16244e-14	Down
DAPP1	1.21007	9.00116e-18	3.52773e-14	Up
C7orf31	-0.590146	3.92298e-17	1.09821e-13	Down
NAT8B	-1.01232	5.92124e-17	1.45041e-13	Down
UGT2A3	-0.970481	8.21571e-17	1.71842e-13	Down
C2CD4B	2.27854	8.76924e-17	1.71842e-13	Up
SLC35G1	-0.882763	1.32912e-16	2.17045e-13	Down
OSBPL1A	-0.785971	2.93368e-16	3.83256e-13	Down
TMEM38B	-0.611013	3.58015e-16	4.38479e-13	Down
ARFGAP3	0.695076	4.57405e-16	5.21081e-13	Up
FAM5C	-1.26637	4.78642e-16	5.21081e-13	Down
FAM82A1	-1.16048	1.04904e-15	9.96657e-13	Down
KIAA1737	-0.744613	1.11892e-15	9.96657e-13	Down
XRCC6BP1	-0.734015	1.38957e-15	1.16188e-12	Down
VWA1	1.01154	1.423e-15	1.16188e-12	Up
SYTL1	0.676775	1.6049e-15	1.25631e-12	Up
S100P	2.14959	2.70733e-15	1.96492e-12	Up
SLC16A1	-0.836424	3.36056e-15	2.35191e-12	Down
ACAT1	-0.670535	3.55401e-15	2.38523e-12	Down
FUT8	0.725133	3.6516e-15	2.38523e-12	Up
LUZP2	-0.824541	4.03792e-15	2.47272e-12	Down
ME2	-0.545213	5.23093e-15	3.01486e-12	Down
SERF1B	-0.642531	5.58288e-15	3.07942e-12	Down
PDK2	-0.656449	5.65723e-15	3.07942e-12	Down
SGMS1	0.688461	6.63543e-15	3.51427e-12	Up
DEFA6	4.08667	7.32771e-15	3.61719e-12	Up
PPARG	-1.02855	7.38352e-15	3.61719e-12	Down
PAQR5	-0.948201	8.98036e-15	4.29217e-12	Down
CDK20	-0.772928	9.2455e-15	4.31369e-12	Down
APOL2	0.782991	1.08592e-14	4.83627e-12	Up
APOL1	1.11299	1.15563e-14	5.03237e-12	Up
PLAC2	-0.879836	1.29741e-14	5.52695e-12	Down
WDR78	-1.10695	1.52804e-14	6.37097e-12	Down
PGM1	-0.50211	1.86565e-14	7.5852e-12	Down
DUOX2	2.80435	1.89669e-14	7.5852e-12	Up
MT3	-0.994566	2.55663e-14	1.002e-11	Down
RPS6KA2	0.647783	2.6079e-14	1.00205e-11	Up
USP30	-0.524234	3.89298e-14	1.41988e-11	Down
KLF2	1.49961	3.91271e-14	1.41988e-11	Up
BMP3	-0.67921	4.47679e-14	1.58207e-11	Down
BTBD3	-0.547481	4.75254e-14	1.63387e-11	Down
GBA3	-2.22967	4.95944e-14	1.67561e-11	Down
TIMP1	0.884552	5.14518e-14	1.68042e-11	Up
SLC26A2	-2.93793	5.39511e-14	1.71137e-11	Down
PARP8	0.711714	5.41461e-14	1.71137e-11	Up
HEATR5A	-0.539621	5.62989e-14	1.75116e-11	Down
PXMP2	-1.04763	6.12336e-14	1.85261e-11	Down
ASPHD2	0.734313	6.1451e-14	1.85261e-11	Up
IFT74	-0.516484	8.09589e-14	2.40374e-11	Down
ARNTL2	0.539848	9.04408e-14	2.52963e-11	Up
COL1A1	1.15327	9.12068e-14	2.52963e-11	Up
ZNF575	-1.22882	9.2996e-14	2.52963e-11	Down
METTL7A	-0.888756	9.30573e-14	2.52963e-11	Down
SELENBP1	-1.22175	1.0238e-13	2.71113e-11	Down
PHLPP2	-1.32024	1.07288e-13	2.80322e-11	Down
TCIRG1	0.618814	1.10623e-13	2.85233e-11	Up
BSG	-0.72006	1.13983e-13	2.9008e-11	Down
SLC6A14	2.18868	1.46163e-13	3.67207e-11	Up
ADPRHL1	-0.682218	1.56727e-13	3.88763e-11	Down
SPNS2	1.64842	1.71294e-13	4.19585e-11	Up
ZDHHC23	-0.720599	1.84336e-13	4.45956e-11	Down
TMEM170A	-0.660773	1.86854e-13	4.46536e-11	Down
SOX17	1.16701	2.03045e-13	4.73675e-11	Up
PRSS22	1.00601	2.24274e-13	5.11033e-11	Up
GRAMD1C	-0.894663	2.28874e-13	5.15519e-11	Down
ACADS	-0.849702	2.33038e-13	5.18934e-11	Down
SLC22A5	-1.29472	2.43589e-13	5.36334e-11	Down
ARHGEF3	0.50414	2.84648e-13	6.08656e-11	Up
DDC	-1.08205	2.87625e-13	6.08656e-11	Down
EPB41L1	-0.520023	2.8886e-13	6.08656e-11	Down
SERF1A	-0.707992	3.11214e-13	6.48782e-11	Down
PRR15	-1.24264	3.34577e-13	6.82956e-11	Down
RILPL2	0.584968	3.41177e-13	6.89248e-11	Up
FRAT2	-0.527759	3.57862e-13	7.09642e-11	Down
MOCS1	-0.623665	3.79239e-13	7.32432e-11	Down
REG4	2.36044	3.81241e-13	7.32432e-11	Up
KIFAP3	-0.514813	4.04183e-13	7.46357e-11	Down
AUH	-0.672315	4.15151e-13	7.46357e-11	Down
ACOX1	-1.04053	4.24179e-13	7.48848e-11	Down
APOBEC3B	-0.912063	4.3781e-13	7.62196e-11	Down
ESAM	0.813933	4.39519e-13	7.62196e-11	Up
CXCL1	3.63634	4.82855e-13	8.22784e-11	Up
VSX1	-0.564731	4.88863e-13	8.25842e-11	Down
ARHGAP44	-1.11666	5.28654e-13	8.85428e-11	Down
CA2	-1.91785	5.33548e-13	8.86051e-11	Down
CPT2	-0.62762	5.54226e-13	9.05051e-11	Down
WSCD1	-0.971707	5.98045e-13	9.60597e-11	Down
FAM189A1	-1.29421	6.17955e-13	9.84508e-11	Down
MAP3K5	0.583161	7.27724e-13	1.13758e-10	Up
PARP14	0.659829	7.64428e-13	1.17283e-10	Up
KLK12	2.0065	7.66088e-13	1.17283e-10	Up
MRPL35	-0.504804	8.46441e-13	1.2858e-10	Down
KCND3	1.12027	8.64672e-13	1.29428e-10	Up
C7orf10	-0.965339	8.71952e-13	1.29428e-10	Down
CNTN3	-0.934502	8.78444e-13	1.29428e-10	Down
SLC5A1	1.22602	9.04155e-13	1.32223e-10	Up
ETFDH	-0.793357	9.25506e-13	1.34342e-10	Down
BACE2	0.7534	9.57865e-13	1.35376e-10	Up
CDH3	1.52882	9.60262e-13	1.35376e-10	Up
CCDC3	1.69729	1.00116e-12	1.3705e-10	Up
SRI	-0.993142	1.0071e-12	1.3705e-10	Down
ASRGL1	0.945507	1.07988e-12	1.4494e-10	Up
MMP7	3.10243	1.33749e-12	1.74729e-10	Up
CLYBL	-0.813608	1.55403e-12	1.99038e-10	Down
ASB13	-0.528063	1.58806e-12	1.99485e-10	Down
AIFM3	-1.26295	1.72093e-12	2.12096e-10	Down
AHCYL2	-1.52418	1.81857e-12	2.22729e-10	Down
KDELR3	0.888624	1.84052e-12	2.24017e-10	Up
GALNTL4	0.72177	1.87133e-12	2.26362e-10	Up
DHRS11	-1.44949	1.90771e-12	2.29346e-10	Down
TDP2	-1.14513	1.92028e-12	2.2945e-10	Down
PKIB	-1.69705	1.95544e-12	2.32235e-10	Down
ABAT	-0.809689	2.17775e-12	2.46677e-10	Down
PBLD	-1.30146	2.21472e-12	2.49424e-10	Down
EDN2	-1.57397	2.26614e-12	2.53756e-10	Down
GPD1L	-0.689394	2.3611e-12	2.61222e-10	Down
C9orf24	-1.15054	2.36687e-12	2.61222e-10	Down
C2orf70	0.822195	2.37281e-12	2.61222e-10	Up
ACADM	-0.579609	2.52895e-12	2.71827e-10	Down
NOTCH4	0.761127	2.54509e-12	2.71827e-10	Up
PCDH17	1.55833	2.55236e-12	2.71827e-10	Up
AP3S2	-0.703258	2.67866e-12	2.79648e-10	Down
TMEM173	0.742835	2.71142e-12	2.79648e-10	Up
ACSF2	-0.909579	2.80931e-12	2.88227e-10	Down
ZC3H12A	1.55239	2.82692e-12	2.88523e-10	Up
NLN	-0.737725	2.96585e-12	3.01134e-10	Down
NDRG2	-0.612096	3.2202e-12	3.18702e-10	Down
SLC28A3	0.758968	3.54835e-12	3.49299e-10	Up
CH25H	1.11721	3.78771e-12	3.69274e-10	Up
RTEL1	1.0326	3.89179e-12	3.77542e-10	Up
DACT2	-1.14973	3.96767e-12	3.83007e-10	Down
DRAM1	0.778618	4.07279e-12	3.91228e-10	Up
CMBL	-0.856198	4.15877e-12	3.95608e-10	Down
TRPM4	-0.728683	4.1938e-12	3.95627e-10	Down
ZNF91	-0.557142	4.57734e-12	4.25107e-10	Down
CA12	-0.87938	4.64334e-12	4.29202e-10	Down
CYP4X1	1.12628	4.75037e-12	4.37034e-10	Up
C10orf116	-1.08684	4.84223e-12	4.40989e-10	Down
SEC24D	0.551339	4.84612e-12	4.40989e-10	Up
TNFRSF6B	2.19087	5.03988e-12	4.50965e-10	Up
PLCE1	-0.842136	5.26037e-12	4.66435e-10	Down
MUC1	1.02953	5.81339e-12	5.10848e-10	Up
CASP4	0.714855	5.86724e-12	5.11899e-10	Up
MYL5	-0.598457	5.89737e-12	5.11899e-10	Down
LCN2	3.12545	5.90371e-12	5.11899e-10	Up
TBXAS1	0.894541	6.04719e-12	5.20756e-10	Up
STBD1	-0.683096	6.06629e-12	5.20756e-10	Down
PIM3	0.815256	6.08558e-12	5.20756e-10	Up
SYNGR2	0.542872	6.172e-12	5.24931e-10	Up
TRIM29	0.767376	6.18795e-12	5.24931e-10	Up
SCUBE2	-0.621416	6.35666e-12	5.36181e-10	Down
ABCD3	-0.550325	6.37529e-12	5.36181e-10	Down
SUCLG1	-0.621149	6.68148e-12	5.52449e-10	Down
GJA4	0.84393	7.07626e-12	5.75379e-10	Up
LRRN2	-1.55645	7.164e-12	5.80106e-10	Down
TNNC2	-1.58259	7.19461e-12	5.80188e-10	Down
CFB	1.39936	7.81444e-12	6.2324e-10	Up
PCK2	-0.551019	8.4835e-12	6.67641e-10	Down
DIO3OS	-1.57989	8.55946e-12	6.70925e-10	Down
SSTR2	-0.90646	8.84556e-12	6.90588e-10	Down
CCNJL	-0.79543	8.91792e-12	6.91399e-10	Down
IMPA2	-0.66683	9.90364e-12	7.54783e-10	Down
RDH5	-0.813332	9.94045e-12	7.54783e-10	Down
PHYH	-0.703439	9.97595e-12	7.54783e-10	Down
CALM1	-0.519095	1.01098e-11	7.61969e-10	Down
CARD6	0.986271	1.03852e-11	7.79728e-10	Up
CYP4F8	-1.07705	1.05907e-11	7.91553e-10	Down
FAM151A	-1.61801	1.12648e-11	8.36156e-10	Down
C2	0.88979	1.20161e-11	8.85215e-10	Up
SDHD	-0.618491	1.28492e-11	9.32565e-10	Down
MYO1D	-0.687978	1.30117e-11	9.40877e-10	Down
EPB41L4B	-1.23595	1.34125e-11	9.59239e-10	Down
SRPX2	0.618887	1.36942e-11	9.72288e-10	Up
IL1RN	1.29668	1.41685e-11	1.00233e-09	Up
GLS	-0.747856	1.42249e-11	1.00271e-09	Down
IL33	1.34687	1.46391e-11	1.0282e-09	Up
SPON2	1.24423	1.47533e-11	1.03252e-09	Up
SSTR1	-0.545126	1.49353e-11	1.04154e-09	Down
SLC38A4	-1.07839	1.55024e-11	1.07345e-09	Down
ANKRD43	-0.869761	1.57428e-11	1.08625e-09	Down
UGDH	-0.669506	1.5931e-11	1.09539e-09	Down
P2RY1	-0.778385	1.61738e-11	1.10432e-09	Down
DEFA5	3.02221	1.63265e-11	1.11088e-09	Up
CPT1A	-0.55976	1.7573e-11	1.18745e-09	Down
ALDH18A1	-0.53729	1.78681e-11	1.20308e-09	Down
RHOU	-1.05985	1.79271e-11	1.20308e-09	Down
NUAK2	-0.64835	1.85079e-11	1.23782e-09	Down
COX5B	-0.56813	1.89171e-11	1.25845e-09	Down
HADH	-0.717136	1.89449e-11	1.25845e-09	Down
MMP19	0.853332	1.96638e-11	1.29742e-09	Up
CYCS	-0.559207	1.96639e-11	1.29742e-09	Down
C10orf58	-0.69546	1.97918e-11	1.30148e-09	Down
COL4A1	1.23115	2.20495e-11	1.42601e-09	Up
PSMB9	1.09853	2.27598e-11	1.4623e-09	Up
SULT1A2	-1.02727	2.30188e-11	1.4741e-09	Down
CREB3L2	0.558872	2.32828e-11	1.48616e-09	Up
PI3	2.51227	2.35768e-11	1.49917e-09	Up
AGPAT4	0.726908	2.36708e-11	1.49917e-09	Up
THBD	0.990559	2.37163e-11	1.49917e-09	Up
CHP2	-1.96188	2.5291e-11	1.58847e-09	Down
LOC100422737	-1.00923	2.5904e-11	1.6103e-09	Down
S100A11	0.646952	2.65848e-11	1.63823e-09	Up
RAPGEFL1	-0.794962	2.6974e-11	1.657e-09	Down
DISP2	-1.27787	2.78823e-11	1.70261e-09	Down
IL15RA	0.587461	2.78902e-11	1.70261e-09	Up
RUNDC3B	-0.848651	2.87474e-11	1.74948e-09	Down
GRAMD3	-0.732955	2.94128e-11	1.77893e-09	Down
PML	0.543743	3.08896e-11	1.85678e-09	Up
CD34	1.39932	3.1959e-11	1.90355e-09	Up
VSIG10	-0.774808	3.26792e-11	1.94055e-09	Down
C5orf52	-0.588881	3.31555e-11	1.96289e-09	Down
COL6A3	1.1014	3.48697e-11	2.04583e-09	Up
OSTBETA	-1.40474	3.54547e-11	2.06777e-09	Down
APOBEC3F	-0.878707	3.87091e-11	2.22447e-09	Down
FMO4	-0.587438	4.13072e-11	2.35993e-09	Down
ADH1A	-1.57521	4.18753e-11	2.38543e-09	Down
VDR	-0.758284	4.34835e-11	2.44481e-09	Down
CELA3B	-1.09401	4.35367e-11	2.44481e-09	Down
CYP4F12	-1.01945	4.51025e-11	2.50376e-09	Down
ENTPD5	-0.830191	4.57914e-11	2.53483e-09	Down
DYSF	0.724903	4.61206e-11	2.54586e-09	Up
SAMD14	0.528248	4.93556e-11	2.70917e-09	Up
ADAMTS9	0.726288	5.00401e-11	2.73144e-09	Up
KLHL34	-0.955969	5.36965e-11	2.90673e-09	Down
TMEM92	0.838567	5.42791e-11	2.93017e-09	Up
TRIM36	-0.864859	5.58682e-11	2.99124e-09	Down
SAMD9L	1.08292	5.96996e-11	3.16101e-09	Up
GGH	-0.507741	5.97786e-11	3.16101e-09	Down
COL16A1	0.592904	6.20967e-11	3.27109e-09	Up
PDE8A	-0.55435	6.53228e-11	3.42263e-09	Down
GPR160	-0.659988	6.62971e-11	3.46442e-09	Down
FBXO6	0.528117	6.93723e-11	3.59635e-09	Up
ADAM9	0.614516	7.01834e-11	3.6288e-09	Up
DDAH2	-0.65869	7.08927e-11	3.6479e-09	Down
SAG	-0.60905	7.09252e-11	3.6479e-09	Down
KCNJ2	-0.711959	7.14967e-11	3.66767e-09	Down
IRAK3	0.845511	7.24454e-11	3.69698e-09	Up
OAF	-0.570857	7.31925e-11	3.71575e-09	Down
RARRES3	0.765293	7.483e-11	3.76959e-09	Up
RNASEL	-0.605324	7.6636e-11	3.83102e-09	Down
PAPSS2	-0.859329	7.74321e-11	3.86097e-09	Down
TMEM80	-0.50094	7.82344e-11	3.89107e-09	Down
SLC23A1	-0.541669	8.11828e-11	3.99501e-09	Down
TST	-0.796055	8.50561e-11	4.13588e-09	Down
UNC13D	0.64847	8.66428e-11	4.2026e-09	Up
CTSK	1.4032	8.84963e-11	4.27522e-09	Up
TEX11	-1.14897	8.87944e-11	4.27522e-09	Down
SORBS3	-0.529891	9.04069e-11	4.34219e-09	Down
VWF	1.55971	9.13273e-11	4.35438e-09	Up
SDR16C5	1.47916	9.15601e-11	4.35489e-09	Up
ME1	0.924166	9.23772e-11	4.37252e-09	Up
SLC19A3	-0.619761	9.54885e-11	4.46019e-09	Down
CXCL3	1.87226	9.87724e-11	4.5866e-09	Up
FGFR2	-1.01562	1.04839e-10	4.85681e-09	Down
AMACR	-0.869447	1.11959e-10	5.15013e-09	Down
CWH43	-1.65502	1.20001e-10	5.45599e-09	Down
DMRTA1	-0.62944	1.22348e-10	5.54986e-09	Down
CLDN12	0.572011	1.22723e-10	5.55401e-09	Up
TNFRSF10C	0.823174	1.27385e-10	5.73849e-09	Up
RAMP3	0.602884	1.27972e-10	5.75169e-09	Up
AFAP1L2	0.597971	1.29149e-10	5.78865e-09	Up
NEURL1B	-0.80658	1.29385e-10	5.78865e-09	Down
CES2	-1.13211	1.31097e-10	5.8519e-09	Down
RGS5	1.78409	1.37247e-10	6.11246e-09	Up
C17orf76	-0.745774	1.39976e-10	6.21989e-09	Down
SUCLG2	-0.77701	1.41018e-10	6.25201e-09	Down
VAMP5	0.592958	1.45984e-10	6.41414e-09	Up
SAA1	2.61481	1.49117e-10	6.53713e-09	Up
PPARGC1A	-0.961278	1.49715e-10	6.5487e-09	Down
CASP1	1.30905	1.50613e-10	6.5733e-09	Up
ITGA6	0.607817	1.55985e-10	6.77759e-09	Up
IGFBP7	0.983963	1.59353e-10	6.88433e-09	Up
IGFBP5	1.00228	1.59496e-10	6.88433e-09	Up
SULT1A4	-0.605684	1.62335e-10	6.99145e-09	Down
KCNE2	-0.804131	1.6306e-10	7.0073e-09	Down
SULT1A1	-0.826864	1.66428e-10	7.10527e-09	Down
C5orf35	-0.638901	1.68005e-10	7.15703e-09	Down
TRIM22	1.08145	1.71455e-10	7.25667e-09	Up
GPR125	-0.592456	1.73798e-10	7.30845e-09	Down
FAM55B	-0.827345	1.8297e-10	7.6547e-09	Down
UBE2L6	0.705225	1.83203e-10	7.6547e-09	Up
RNF183	1.29431	1.89908e-10	7.91794e-09	Up
MTMR11	-0.996715	1.98097e-10	8.17243e-09	Down
ACVR1C	-1.0231	2.07169e-10	8.52875e-09	Down
ROBO4	0.989578	2.14618e-10	8.78006e-09	Up
LYN	0.64272	2.17319e-10	8.85361e-09	Up
TAP1	0.842038	2.18816e-10	8.86192e-09	Up
IL1B	2.16734	2.1888e-10	8.86192e-09	Up
LIPC	-0.651068	2.20772e-10	8.90176e-09	Down
APCDD1	0.901049	2.24429e-10	8.98132e-09	Up
RAB8B	0.507341	2.24579e-10	8.98132e-09	Up
TMEM56	-0.659299	2.29181e-10	9.12811e-09	Down
TGFBI	0.683776	2.37187e-10	9.42447e-09	Up
CXorf36	1.04862	2.41076e-10	9.52445e-09	Up
STRADB	-0.540888	2.45897e-10	9.66625e-09	Down
COL12A1	0.822859	2.46145e-10	9.66625e-09	Up
APOL3	0.949836	2.48785e-10	9.75037e-09	Up
SLC39A5	-0.891562	2.57301e-10	1.0064e-08	Down
SAA2	2.32553	2.60775e-10	1.01796e-08	Up
HNMT	-0.637421	2.68055e-10	1.0381e-08	Down
AQP8	-2.19551	2.72879e-10	1.05056e-08	Down
CHPT1	-0.599315	2.79792e-10	1.07296e-08	Down
ECSCR	1.1156	3.09333e-10	1.16559e-08	Up
PEX11A	-0.64819	3.10092e-10	1.16559e-08	Down
TSTA3	0.558881	3.11869e-10	1.16629e-08	Up
DUOXA2	2.24614	3.16092e-10	1.17984e-08	Up
SULF1	0.978758	3.2092e-10	1.19331e-08	Up
LRRC19	-0.918117	3.32884e-10	1.23079e-08	Down
GRRP1	1.00824	3.35369e-10	1.23765e-08	Up
REG3A	3.17617	3.41954e-10	1.25485e-08	Up
SERPINB5	1.26618	3.44742e-10	1.26112e-08	Up
HOXA5	-0.784223	3.46788e-10	1.26112e-08	Down
HSPA12B	0.822349	3.46879e-10	1.26112e-08	Up
SERPINA1	0.641583	3.49938e-10	1.26989e-08	Up
CD82	0.613266	3.51014e-10	1.27144e-08	Up
LOC727916	-0.532528	3.65949e-10	1.30622e-08	Down
CLEC14A	1.2034	3.66889e-10	1.30719e-08	Up
C13orf15	0.863021	3.69451e-10	1.30918e-08	Up
ADM	0.863428	3.82961e-10	1.34249e-08	Up
SHF	0.53962	3.87814e-10	1.35707e-08	Up
CD40	0.598617	3.96177e-10	1.37895e-08	Up
PDGFRB	0.893628	4.04107e-10	1.40157e-08	Up
SELM	0.76242	4.1852e-10	1.43631e-08	Up
TMEM141	-0.565231	4.25865e-10	1.45641e-08	Down
PADI2	-1.24692	4.27504e-10	1.45947e-08	Down
C4orf32	0.579212	4.46466e-10	1.51366e-08	Up
IFITM2	0.774897	4.48617e-10	1.51832e-08	Up
ME3	-0.824539	4.57293e-10	1.53459e-08	Down
F3	0.75788	4.62593e-10	1.54692e-08	Up
COL5A2	0.866132	4.80536e-10	1.59603e-08	Up
SPHK2	-0.613619	4.93883e-10	1.63408e-08	Down
HLA-A	0.64767	4.94492e-10	1.63408e-08	Up
CDH11	1.0089	5.01578e-10	1.64915e-08	Up
ADH1C	-1.68159	5.16589e-10	1.68504e-08	Down
PGM2L1	0.531213	5.35277e-10	1.73664e-08	Up
CXCL2	2.27981	5.66384e-10	1.8175e-08	Up
LMCD1	0.616623	6.34755e-10	2.01524e-08	Up
CAMK2N1	-0.913031	6.35693e-10	2.01524e-08	Down
ITPKA	-0.927934	6.35843e-10	2.01524e-08	Down
PIGZ	-1.3129	6.37967e-10	2.01639e-08	Down
NIPSNAP3A	-0.516911	6.45048e-10	2.03548e-08	Down
CROT	-0.570589	6.49697e-10	2.04357e-08	Down
UGT1A6	-1.34368	6.93653e-10	2.16791e-08	Down
NOS2	2.30234	7.06018e-10	2.20304e-08	Up
PCK1	-2.39003	7.47486e-10	2.31037e-08	Down
FOXD2	-1.02617	8.12806e-10	2.4771e-08	Down
COX5A	-0.513092	8.1872e-10	2.49125e-08	Down
STAP2	-0.502143	8.25755e-10	2.49714e-08	Down
GRAMD2	-0.514713	8.36332e-10	2.52523e-08	Down
NAAA	-1.15194	8.73569e-10	2.62151e-08	Down
MAOA	-0.781001	8.76853e-10	2.62734e-08	Down
CCDC88B	1.06997	9.55093e-10	2.82719e-08	Up
FGD5	0.676593	1.00762e-09	2.95919e-08	Up
CDKN2B	-1.22932	1.00875e-09	2.95919e-08	Down
GEM	0.619606	1.02795e-09	3.00203e-08	Up
SHROOM1	-0.639677	1.04079e-09	3.03501e-08	Down
MGP	0.767969	1.067e-09	3.10682e-08	Up
NEBL	0.655929	1.09656e-09	3.17872e-08	Up
FAP	0.724186	1.12556e-09	3.24838e-08	Up
KBTBD11	-0.743877	1.17714e-09	3.37607e-08	Down
VAV3	-1.17331	1.17842e-09	3.37607e-08	Down
IL6R	-0.604195	1.18148e-09	3.37991e-08	Down
ACSS2	-0.743111	1.19569e-09	3.40563e-08	Down
VIL1	-0.886296	1.20302e-09	3.42154e-08	Down
CRELD2	0.756419	1.21073e-09	3.43847e-08	Up
GUCA2A	-2.13013	1.23289e-09	3.49633e-08	Down
NAP1L2	-0.661695	1.27764e-09	3.59488e-08	Down
IFI6	0.717353	1.27861e-09	3.59488e-08	Up
CCL11	1.472	1.29745e-09	3.63731e-08	Up
TUBAL3	-1.45793	1.30119e-09	3.6426e-08	Down
KCNK5	-0.910585	1.32751e-09	3.70041e-08	Down
LTK	-0.898158	1.33375e-09	3.71212e-08	Down
FCGR3A	1.59288	1.34342e-09	3.72885e-08	Up
SGK2	-0.985027	1.37896e-09	3.8113e-08	Down
PLA2G12B	-0.67665	1.39516e-09	3.84523e-08	Down
PTAFR	0.848755	1.4086e-09	3.87139e-08	Up
CHP	-0.751122	1.42144e-09	3.90121e-08	Down
THY1	0.561174	1.44859e-09	3.96542e-08	Up
ABCG2	-1.83862	1.44889e-09	3.96542e-08	Down
ETHE1	-0.694109	1.62003e-09	4.35894e-08	Down
CNKSR3	-0.638196	1.66089e-09	4.44022e-08	Down
XK	-0.675411	1.7177e-09	4.55624e-08	Down
HNF1A-AS1	-0.684765	1.71898e-09	4.55624e-08	Down
NGEF	-0.522354	1.72056e-09	4.55624e-08	Down
IGSF9	-0.912185	1.7448e-09	4.59425e-08	Down
C11orf96	1.39545	1.76758e-09	4.63688e-08	Up
ADAMTS5	0.797787	1.82661e-09	4.75355e-08	Up
EPHX2	-0.880988	1.83692e-09	4.77404e-08	Down
CCL2	0.947026	1.84274e-09	4.78102e-08	Up
CASP5	0.800193	1.89243e-09	4.89882e-08	Up
ARHGEF37	-0.582665	1.89838e-09	4.90752e-08	Down
PMEPA1	0.856683	1.91995e-09	4.94563e-08	Up
P4HB	0.515619	1.92061e-09	4.94563e-08	Up
FABP1	-1.92929	1.95957e-09	5.02613e-08	Down
APPL2	-0.716561	2.0025e-09	5.12439e-08	Down
ELL3	-0.690538	2.07404e-09	5.29204e-08	Down
CHRDL2	1.78941	2.10674e-09	5.35811e-08	Up
TPRN	-0.528562	2.18171e-09	5.52928e-08	Down
CALCOCO2	-0.525717	2.18773e-09	5.53172e-08	Down
PECAM1	0.970962	2.193e-09	5.5347e-08	Up
NFKBIZ	0.771729	2.27233e-09	5.71611e-08	Up
EDEM1	0.721252	2.3031e-09	5.7787e-08	Up
ZBP1	0.962557	2.35011e-09	5.88157e-08	Up
MYEOV	1.08387	2.4758e-09	6.16465e-08	Up
PGAP3	-0.565188	2.58045e-09	6.40893e-08	Down
ABLIM2	-1.06745	2.59808e-09	6.4364e-08	Down
RAB40B	-0.597918	2.73481e-09	6.71139e-08	Down
TGM2	0.773316	2.73648e-09	6.71139e-08	Up
PDPN	0.691075	2.77264e-09	6.77465e-08	Up
BDH1	-0.543335	2.81546e-09	6.86215e-08	Down
CYP4F2	-0.778457	2.85135e-09	6.91522e-08	Down
PEX26	-0.688146	2.89735e-09	7.00069e-08	Down
ABCB1	-1.23673	2.90151e-09	7.00069e-08	Down
CHI3L1	1.23383	2.93592e-09	7.05918e-08	Up
EPB41L3	-0.525489	3.00858e-09	7.20734e-08	Down
TNFAIP8	0.510827	3.01933e-09	7.22426e-08	Up
PEA15	0.541125	3.02437e-09	7.2275e-08	Up
ANK3	-1.00052	3.13397e-09	7.45306e-08	Down
UBD	2.28853	3.15272e-09	7.48676e-08	Up
ITLN2	2.22021	3.1596e-09	7.48676e-08	Up
LHFP	0.807145	3.16835e-09	7.48938e-08	Up
C1QTNF5	0.723042	3.23871e-09	7.61894e-08	Up
B4GALNT2	-0.720191	3.32882e-09	7.78419e-08	Down
PLEKHF1	0.602691	3.35164e-09	7.8189e-08	Up
BTN3A1	0.50377	3.40477e-09	7.91458e-08	Up
TP53TG1	-0.643599	3.54572e-09	8.22215e-08	Down
CASP10	0.726907	3.85047e-09	8.85607e-08	Up
CYP2B6	-1.06031	3.9516e-09	9.05679e-08	Down
VNN1	1.50675	4.07642e-09	9.27777e-08	Up
ICAM2	0.801426	4.12182e-09	9.3702e-08	Up
FCGRT	-0.665497	4.23984e-09	9.58292e-08	Down
NAPEPLD	-0.626778	4.30028e-09	9.68601e-08	Down
CYYR1	0.66457	4.39472e-09	9.86718e-08	Up
PTGDR	-0.959258	4.48344e-09	1.00523e-07	Down
SLC1A7	-1.25958	4.59481e-09	1.02318e-07	Down
ANO5	-0.805322	4.64207e-09	1.03253e-07	Down
PSTPIP1	0.609313	4.64915e-09	1.03293e-07	Up
HTRA3	0.811023	4.75565e-09	1.05301e-07	Up
CD55	0.890088	4.76895e-09	1.05358e-07	Up
SLC23A3	-1.05797	4.79117e-09	1.0561e-07	Down
EMB	0.732829	4.88266e-09	1.07386e-07	Up
HIGD1A	-0.952666	4.98378e-09	1.09487e-07	Down
ADCY4	0.650717	5.00628e-09	1.09858e-07	Up
DEPDC7	-0.545115	5.07786e-09	1.11304e-07	Down
HEATR8	-0.922852	5.20854e-09	1.1366e-07	Down
CEBPA	-0.514476	5.30704e-09	1.1568e-07	Down
PPARGC1B	-0.741296	5.38173e-09	1.16789e-07	Down
MRGPRF	0.745766	5.54786e-09	1.20261e-07	Up
PRDM1	0.574496	5.88446e-09	1.263e-07	Up
HLA-F	0.735902	6.03448e-09	1.28534e-07	Up
GRK5	0.678032	6.18839e-09	1.31384e-07	Up
ISG20	0.864681	6.21984e-09	1.31733e-07	Up
STOM	0.678534	6.22497e-09	1.31733e-07	Up
EMR2	0.554361	6.39685e-09	1.34788e-07	Up
ANXA3	0.747221	6.48975e-09	1.36307e-07	Up
C11orf54	-0.61535	6.51007e-09	1.36307e-07	Down
CRYL1	-0.710776	6.56701e-09	1.3734e-07	Down
OSM	1.33047	6.59344e-09	1.37531e-07	Up
HSPB3	-1.74255	6.63181e-09	1.38105e-07	Down
SOD3	0.691729	6.76687e-09	1.40671e-07	Up
DPF3	-0.540887	6.79941e-09	1.41145e-07	Down
AMT	-0.501366	6.89271e-09	1.42629e-07	Down
AKAP9	-0.756102	7.05879e-09	1.44842e-07	Down
WISP1	0.794291	7.12701e-09	1.45936e-07	Up
A1CF	-0.873678	7.20781e-09	1.47283e-07	Down
ACAA2	-0.678672	7.26721e-09	1.48046e-07	Down
NETO2	-0.662383	7.26784e-09	1.48046e-07	Down
FKBP11	0.78675	7.30225e-09	1.48439e-07	Up
HMGCS2	-1.09008	7.32082e-09	1.4864e-07	Down
FRY	0.539218	7.39862e-09	1.49931e-07	Up
LRRC32	0.676943	7.80379e-09	1.57328e-07	Up
SP110	0.50005	7.91299e-09	1.59039e-07	Up
C13orf33	0.798143	8.23503e-09	1.64667e-07	Up
FGR	1.28735	8.34687e-09	1.66563e-07	Up
LMAN1	0.740987	8.37811e-09	1.66964e-07	Up
GLTP	-0.593692	8.38397e-09	1.66964e-07	Down
TGFBR2	0.679566	8.57323e-09	1.70042e-07	Up
S100A8	2.91404	8.85502e-09	1.75099e-07	Up
KIF19	0.73852	8.89149e-09	1.75643e-07	Up
ZG16B	1.10744	8.91373e-09	1.75813e-07	Up
TUSC1	-0.518232	9.13037e-09	1.79782e-07	Down
ZNF57	-0.559255	9.25103e-09	1.81283e-07	Down
C1orf115	-0.679616	9.27379e-09	1.81413e-07	Down
TRIM69	0.713463	9.27616e-09	1.81413e-07	Up
CHST2	0.567121	9.44529e-09	1.84536e-07	Up
BRP44	-0.532498	9.92484e-09	1.92181e-07	Down
OVOL1	-0.739593	1.00636e-08	1.94484e-07	Down
SCIN	-0.897924	1.01577e-08	1.95916e-07	Down
HOXB5	-0.735535	1.02581e-08	1.97657e-07	Down
NPY1R	-0.886072	1.03455e-08	1.9895e-07	Down
CCL4	1.37184	1.05925e-08	2.02904e-07	Up
ERG	0.5985	1.06798e-08	2.04377e-07	Up
XBP1	0.718253	1.0847e-08	2.06769e-07	Up
GALNT12	-0.814325	1.11681e-08	2.12476e-07	Down
MPP7	-0.540069	1.13046e-08	2.14656e-07	Down
GNG11	0.500588	1.17056e-08	2.21412e-07	Up
LRRC56	-0.528004	1.17617e-08	2.22045e-07	Down
COL4A2	0.842325	1.20096e-08	2.25637e-07	Up
APOL4	0.512632	1.20231e-08	2.25676e-07	Up
CD248	0.69835	1.21303e-08	2.27253e-07	Up
MGAT4B	-0.502605	1.22998e-08	2.29767e-07	Down
SHANK3	0.536247	1.23445e-08	2.30207e-07	Up
VIPR1	-0.952153	1.23468e-08	2.30207e-07	Down
TCEA3	-0.837528	1.29765e-08	2.40348e-07	Down
CCL20	1.0961	1.37634e-08	2.52999e-07	Up
ABHD11	-0.507972	1.3987e-08	2.54967e-07	Down
MXRA5	0.902686	1.40124e-08	2.55191e-07	Up
PRDX6	-0.563772	1.40575e-08	2.55775e-07	Down
HTR3C	-0.54988	1.41171e-08	2.56113e-07	Down
ANXA1	0.728732	1.41237e-08	2.56113e-07	Up
C4BPB	1.00535	1.43941e-08	2.59039e-07	Up
PCSK1	1.44889	1.44087e-08	2.59039e-07	Up
CXCL16	0.508217	1.46417e-08	2.62507e-07	Up
LIPG	0.809412	1.50193e-08	2.68163e-07	Up
TYMP	0.988437	1.50257e-08	2.68163e-07	Up
FHL2	0.774599	1.51314e-08	2.69805e-07	Up
HSD17B11	-0.713094	1.52134e-08	2.7102e-07	Down
RGS2	0.877964	1.5617e-08	2.77201e-07	Up
SOCS3	1.23362	1.57963e-08	2.79878e-07	Up
KIAA1683	-0.778418	1.59823e-08	2.82407e-07	Down
KLK11	0.683831	1.62327e-08	2.85544e-07	Up
ANGPT2	0.894631	1.65782e-08	2.90578e-07	Up
CLEC4E	1.20158	1.78654e-08	3.10916e-07	Up
TINAG	-0.529167	1.82769e-08	3.17513e-07	Down
GJB1	-0.542125	1.87096e-08	3.23881e-07	Down
NPY	-0.817385	1.96469e-08	3.3772e-07	Down
SHD	-0.832191	1.97082e-08	3.38477e-07	Down
MBOAT1	-0.508758	1.97718e-08	3.39272e-07	Down
MPST	-0.584945	1.98388e-08	3.40123e-07	Down
EGR2	0.919079	2.01241e-08	3.44412e-07	Up
TSPAN7	-0.816984	2.03587e-08	3.47248e-07	Down
MXI1	-0.571415	2.04053e-08	3.47707e-07	Down
KLHDC7B	0.583949	2.06764e-08	3.51223e-07	Up
PLEKHA6	-0.685272	2.13302e-08	3.60368e-07	Down
PLAU	0.845214	2.23838e-08	3.75864e-07	Up
YIF1B	-0.567799	2.27343e-08	3.81422e-07	Down
HSD11B2	-0.905481	2.41702e-08	4.02754e-07	Down
SLC40A1	0.899868	2.46045e-08	4.09643e-07	Up
SRD5A3	0.941839	2.49657e-08	4.14249e-07	Up
TTC9	0.736413	2.51977e-08	4.17039e-07	Up
TXNDC15	0.512642	2.55368e-08	4.21584e-07	Up
C5orf30	-0.62126	2.58513e-08	4.25699e-07	Down
LYPD5	1.31299	2.59367e-08	4.26209e-07	Up
UGP2	-0.755707	2.59426e-08	4.26209e-07	Down
YBX2	-0.756919	2.6099e-08	4.27979e-07	Down
MANF	0.584133	2.64567e-08	4.32038e-07	Up
HSP90B1	0.54635	2.75298e-08	4.47696e-07	Up
BHLHE22	0.899627	2.86211e-08	4.63137e-07	Up
COL15A1	0.672959	2.86491e-08	4.63207e-07	Up
TCF4	0.61965	2.92776e-08	4.72201e-07	Up
GUCY1B3	0.561122	2.93128e-08	4.72379e-07	Up
TRIB1	0.624447	2.96896e-08	4.76883e-07	Up
GBP5	1.46661	2.99631e-08	4.80096e-07	Up
COX3	-0.590213	3.02867e-08	4.84884e-07	Down
COL1A2	0.810114	3.03614e-08	4.85683e-07	Up
TMCC3	-0.830343	3.05413e-08	4.87765e-07	Down
C1orf38	0.866227	3.08174e-08	4.91773e-07	Up
PLCD1	-0.660753	3.08931e-08	4.9218e-07	Down
CHDH	-0.573743	3.31147e-08	5.22476e-07	Down
LOC100505633	-0.906514	3.32171e-08	5.2367e-07	Down
NR1I2	-0.662968	3.34873e-08	5.27081e-07	Down
LMO2	0.535428	3.37331e-08	5.28827e-07	Up
C20orf54	-0.591364	3.50038e-08	5.45692e-07	Down
PLN	0.947622	3.52619e-08	5.49278e-07	Up
BCL6B	0.596583	3.56325e-08	5.5417e-07	Up
EMID1	0.622645	3.60728e-08	5.60376e-07	Up
FXYD3	-0.772884	3.72763e-08	5.779e-07	Down
AVIL	-1.11281	3.79797e-08	5.87876e-07	Down
GLT8D2	0.51417	3.8524e-08	5.9536e-07	Up
CTSH	0.670234	4.07462e-08	6.23799e-07	Up
GUCY1A3	1.10412	4.16952e-08	6.3634e-07	Up
GABRP	0.737843	4.17296e-08	6.36368e-07	Up
SLC25A23	-0.554641	4.36557e-08	6.62134e-07	Down
ETV7	0.81408	4.38761e-08	6.64962e-07	Up
TMC5	0.917089	4.45563e-08	6.73707e-07	Up
APOBEC3G	0.535255	4.50322e-08	6.80378e-07	Up
GUCA2B	-1.30255	4.50787e-08	6.80557e-07	Down
ELTD1	0.610246	4.53198e-08	6.83144e-07	Up
EIF4EBP2	-0.505747	4.53555e-08	6.83156e-07	Down
TMEM204	0.973365	4.5456e-08	6.8362e-07	Up
CFI	0.859854	4.65222e-08	6.98047e-07	Up
C2orf89	-0.797258	4.74324e-08	7.10616e-07	Down
HLA-B	0.798919	4.76126e-08	7.1277e-07	Up
ZBTB32	0.853587	4.82879e-08	7.20677e-07	Up
HSD17B2	-1.15853	4.89692e-08	7.29179e-07	Down
FCN3	0.8116	4.91418e-08	7.31195e-07	Up
CYTIP	0.733242	5.04872e-08	7.47806e-07	Up
SELP	1.03561	5.17844e-08	7.64952e-07	Up
GPR114	0.857793	5.20661e-08	7.67711e-07	Up
ITGAX	0.902344	5.22821e-08	7.69984e-07	Up
LOC643355	0.596089	5.22988e-08	7.69984e-07	Up
FPR1	1.27271	5.28834e-08	7.7684e-07	Up
GALNT6	0.554194	5.41303e-08	7.91016e-07	Up
AQP9	1.50457	5.41311e-08	7.91016e-07	Up
LOC643733	0.868916	5.57456e-08	8.13396e-07	Up
OSTalpha	-2.03687	5.64415e-08	8.21714e-07	Down
PTGDS	1.41335	5.66394e-08	8.23983e-07	Up
LOC145837	-0.824011	5.78032e-08	8.37804e-07	Down
ACPP	0.548125	5.79631e-08	8.39501e-07	Up
TSTD1	-0.503284	5.87913e-08	8.49612e-07	Down
MTM1	-0.550006	6.04109e-08	8.7045e-07	Down
SERPINB8	0.760246	6.22096e-08	8.93739e-07	Up
SATB2	-0.955585	6.3243e-08	9.05929e-07	Down
PAPLN	0.875834	6.37988e-08	9.11891e-07	Up
OLFM4	2.23692	6.41873e-08	9.1544e-07	Up
SLPI	0.961769	6.44414e-08	9.17728e-07	Up
TEK	0.81902	6.54053e-08	9.29429e-07	Up
CLMN	-0.772823	6.56233e-08	9.31176e-07	Down
PLEKHO2	0.53578	6.92226e-08	9.71799e-07	Up
EMILIN1	0.667765	6.923e-08	9.71799e-07	Up
SLC22A18AS	-0.569251	7.30226e-08	1.01702e-06	Down
HLA-DMA	0.93589	7.4833e-08	1.03708e-06	Up
C4orf34	-0.565041	7.49269e-08	1.03764e-06	Down
SLC25A20	-0.501045	7.51014e-08	1.03933e-06	Down
GPR68	0.678972	7.71001e-08	1.06323e-06	Up
CARD17	0.759111	7.83139e-08	1.0777e-06	Up
S1PR4	1.24585	7.89845e-08	1.08464e-06	Up
GPR4	0.812845	7.94037e-08	1.08963e-06	Up
COL3A1	1.16129	8.02548e-08	1.099e-06	Up
DSE	0.516299	8.54505e-08	1.15641e-06	Up
IFITM3	0.692637	8.59678e-08	1.16261e-06	Up
TSHZ3	0.614128	8.74128e-08	1.18053e-06	Up
REG1A	3.0299	9.59752e-08	1.28641e-06	Up
PDP1	0.51916	9.86884e-08	1.31917e-06	Up
SLC3A1	-1.39748	9.93376e-08	1.32694e-06	Down
HLA-DRB1	0.713516	9.97753e-08	1.3313e-06	Up
PARP9	0.639355	1.04519e-07	1.38629e-06	Up
RETSAT	-0.771168	1.05117e-07	1.39275e-06	Down
HLA-C	0.757583	1.07091e-07	1.41508e-06	Up
KLK10	1.94975	1.07998e-07	1.42468e-06	Up
UNC5CL	0.722189	1.08036e-07	1.42468e-06	Up
SLCO1B3	1.01763	1.11011e-07	1.45705e-06	Up
PLEKHO1	0.581705	1.12435e-07	1.47376e-06	Up
KCNE3	0.739242	1.14524e-07	1.49914e-06	Up
PPP1R14C	-0.628699	1.156e-07	1.50819e-06	Down
RAVER2	-0.672444	1.16221e-07	1.51479e-06	Down
MARCKS	-0.58547	1.19627e-07	1.55452e-06	Down
PRR5L	-0.688958	1.2095e-07	1.56814e-06	Down
SPCS3	0.569793	1.27324e-07	1.64039e-06	Up
C8orf4	0.750725	1.2875e-07	1.65768e-06	Up
RNF128	-0.700258	1.30118e-07	1.67312e-06	Down
UGT1A8	-1.24188	1.33103e-07	1.70699e-06	Down
QSOX1	0.715832	1.35438e-07	1.73241e-06	Up
MZB1	0.811132	1.41994e-07	1.80566e-06	Up
MMP12	2.21342	1.46387e-07	1.8543e-06	Up
EDN1	-0.805491	1.47081e-07	1.86068e-06	Down
CXCL6	1.05341	1.49436e-07	1.88804e-06	Up
SLC17A4	-0.817144	1.51969e-07	1.91387e-06	Down
IFITM4P	0.727677	1.54665e-07	1.94407e-06	Up
SRGN	0.984924	1.55033e-07	1.94621e-06	Up
KRT6B	1.44047	1.59428e-07	1.99692e-06	Up
HYAL1	0.679892	1.65297e-07	2.05922e-06	Up
LUM	0.888514	1.71162e-07	2.11938e-06	Up
IGLL5	1.06919	1.73642e-07	2.1441e-06	Up
SYTL3	0.523753	1.75898e-07	2.16923e-06	Up
BATF	1.05348	1.76608e-07	2.17661e-06	Up
CLCN2	-0.839005	1.77275e-07	2.18072e-06	Down
METTL7B	-0.678954	1.79704e-07	2.20506e-06	Down
LIMA1	-0.505532	1.80773e-07	2.21316e-06	Down
IP6K2	-0.56164	1.82573e-07	2.22915e-06	Down
MRAP2	0.550034	1.84036e-07	2.24557e-06	Up
FLJ22763	-0.980546	1.85291e-07	2.25947e-06	Down
PIM2	0.852214	1.86984e-07	2.27728e-06	Up
TFF1	1.44937	1.87703e-07	2.28462e-06	Up
CNNM4	-0.862025	1.96115e-07	2.3752e-06	Down
PROM2	-0.565387	1.97397e-07	2.38335e-06	Down
PLK3	0.565088	1.98092e-07	2.39028e-06	Up
PDCD4	-0.835222	2.00418e-07	2.41389e-06	Down
PRKCH	0.597378	2.09205e-07	2.50893e-06	Up
EDIL3	-0.655874	2.09903e-07	2.51466e-06	Down
GIMAP2	0.565117	2.0994e-07	2.51466e-06	Up
SPINK2	-0.761076	2.12028e-07	2.53657e-06	Down
ADAM8	0.918025	2.15874e-07	2.5763e-06	Up
CARD16	0.737724	2.16939e-07	2.58584e-06	Up
SLC24A3	0.537669	2.21652e-07	2.63266e-06	Up
TMEM171	-0.501415	2.21672e-07	2.63266e-06	Down
HLA-G	0.664352	2.23727e-07	2.64903e-06	Up
WARS	0.564563	2.2778e-07	2.69377e-06	Up
CYP2J2	-0.57012	2.33713e-07	2.75066e-06	Down
TP53INP2	-0.578775	2.38516e-07	2.79878e-06	Down
IL1R2	-0.793146	2.40561e-07	2.81663e-06	Down
GBP4	1.12049	2.40612e-07	2.81663e-06	Up
MMP3	2.03519	2.4652e-07	2.87548e-06	Up
MMP10	1.49391	2.52524e-07	2.9333e-06	Up
FSIP1	-0.673139	2.58683e-07	2.99595e-06	Down
CD93	0.725537	2.60899e-07	3.01983e-06	Up
EMCN	0.887113	2.63155e-07	3.04055e-06	Up
S1PR1	0.816535	2.67657e-07	3.0853e-06	Up
SOCS1	0.81606	2.73642e-07	3.14319e-06	Up
LOC100506125	-0.572663	2.74164e-07	3.14551e-06	Down
HLA-DRB5	1.01083	2.77381e-07	3.17498e-06	Up
DAO	-1.17356	2.79741e-07	3.19825e-06	Down
MTSS1L	0.811782	2.81759e-07	3.21757e-06	Up
LAX1	0.773575	2.83138e-07	3.22579e-06	Up
PTPRF	-0.686607	2.84059e-07	3.23253e-06	Down
PMP22	0.561702	2.91102e-07	3.30884e-06	Up
CGREF1	0.716059	2.93877e-07	3.33651e-06	Up
SLC16A5	-0.578096	2.99444e-07	3.38793e-06	Down
CIITA	0.893575	3.06084e-07	3.45309e-06	Up
C4BPA	1.41654	3.08955e-07	3.47947e-06	Up
FILIP1L	0.537483	3.16004e-07	3.5446e-06	Up
ADAM19	0.681552	3.28997e-07	3.67351e-06	Up
TAGLN	0.787281	3.33924e-07	3.72429e-06	Up
SH3BGRL2	-0.645492	3.3432e-07	3.72659e-06	Down
REG3G	1.58491	3.3684e-07	3.74402e-06	Up
CAPN12	0.524246	3.41069e-07	3.77817e-06	Up
MICALCL	-0.74363	3.42704e-07	3.79414e-06	Down
PCSK9	0.545111	3.51726e-07	3.88305e-06	Up
SVOPL	-0.956254	3.59626e-07	3.95743e-06	Down
OLFM1	0.503188	3.59674e-07	3.95743e-06	Up
ACTG2	1.17152	3.68967e-07	4.04831e-06	Up
CDX2	-0.654492	3.80606e-07	4.15252e-06	Down
KANK3	0.591111	3.81549e-07	4.15611e-06	Up
C1R	0.932989	3.91488e-07	4.24549e-06	Up
CCDC48	0.763331	3.97525e-07	4.29669e-06	Up
SPARCL1	1.20621	4.00238e-07	4.31887e-06	Up
SAA4	0.668999	4.05405e-07	4.36981e-06	Up
TCN1	1.5075	4.10817e-07	4.42572e-06	Up
CXCL11	1.3363	4.12186e-07	4.43566e-06	Up
TPK1	0.785138	4.1247e-07	4.4362e-06	Up
MMP9	1.72646	4.13478e-07	4.44216e-06	Up
FAM101A	-0.879068	4.15889e-07	4.46073e-06	Down
CKB	-1.4438	4.2303e-07	4.52495e-06	Down
PDIA3	0.513153	4.29451e-07	4.57863e-06	Up
TLL2	0.561013	4.36584e-07	4.64961e-06	Up
CLDN14	0.843859	4.37773e-07	4.65577e-06	Up
PLVAP	0.672269	4.37874e-07	4.65577e-06	Up
CEBPD	0.67851	4.38377e-07	4.65859e-06	Up
OTC	-0.792973	4.45435e-07	4.72335e-06	Down
STAT1	0.714412	4.49922e-07	4.76834e-06	Up
FLI1	0.608232	4.58437e-07	4.8481e-06	Up
RAMP1	0.707692	4.77611e-07	5.01837e-06	Up
MMP1	1.28003	4.84307e-07	5.08327e-06	Up
DYRK2	-0.539019	4.89569e-07	5.13027e-06	Down
LOC644189	-0.593082	5.06167e-07	5.27317e-06	Down
MST1P2	-0.698366	5.19297e-07	5.39277e-06	Down
TSPAN2	0.535135	5.26063e-07	5.44859e-06	Up
CCL3	0.899297	5.40887e-07	5.58736e-06	Up
IDO1	1.79349	5.4637e-07	5.62917e-06	Up
GUCY2C	-0.552093	5.4878e-07	5.64509e-06	Down
HLA-E	0.781387	5.77637e-07	5.90473e-06	Up
MESP1	-0.730704	5.89835e-07	6.00437e-06	Down
LOC344887	-0.688821	6.01043e-07	6.10262e-06	Down
LOC646627	-1.05134	6.1076e-07	6.18543e-06	Down
HOXB9	-0.506351	6.23661e-07	6.29962e-06	Down
MST1	-0.655491	6.24627e-07	6.30613e-06	Down
BIRC3	0.986084	6.35991e-07	6.40765e-06	Up
HCAR3	1.34792	6.43445e-07	6.46985e-06	Up
ARHGDIB	0.546167	6.43816e-07	6.46985e-06	Up
LRRC1	-0.604937	6.45479e-07	6.47992e-06	Down
C2orf88	-0.910565	6.46291e-07	6.48134e-06	Down
HSD3B1	-1.12169	6.48029e-07	6.4889e-06	Down
ACTA2	0.880035	6.65633e-07	6.63466e-06	Up
CDH17	-0.727661	6.68219e-07	6.64691e-06	Down
KLF5	-0.675265	6.75315e-07	6.70049e-06	Down
C17orf97	-0.595353	7.00195e-07	6.92346e-06	Down
HSD11B1	0.75362	7.13552e-07	7.04067e-06	Up
CEACAM6	1.11869	7.17547e-07	7.07652e-06	Up
GNA11	-0.615198	7.2668e-07	7.14502e-06	Down
REG1B	1.97876	7.57583e-07	7.39691e-06	Up
SLC6A4	-0.739837	7.69492e-07	7.49065e-06	Down
HLA-J	0.628126	7.73364e-07	7.51728e-06	Up
EYA2	-1.33419	8.03464e-07	7.79439e-06	Down
PROK2	1.69963	8.27891e-07	7.99574e-06	Up
ENTPD1	0.63275	8.32794e-07	8.03121e-06	Up
CMTM4	-0.504215	8.51909e-07	8.19137e-06	Down
EPHA2	0.522987	8.59254e-07	8.24985e-06	Up
MMP25	0.646104	8.60424e-07	8.25299e-06	Up
GZMH	0.973274	8.64958e-07	8.27995e-06	Up
LILRB2	0.826543	8.65347e-07	8.27995e-06	Up
ART3	0.573163	8.76795e-07	8.36906e-06	Up
MYL9	0.590782	8.97746e-07	8.53577e-06	Up
C15orf52	-0.517855	9.21942e-07	8.75159e-06	Down
ABCA12	0.643001	9.30774e-07	8.82838e-06	Up
SLC15A3	0.599143	9.33025e-07	8.8369e-06	Up
BCL2A1	0.586568	9.35471e-07	8.85152e-06	Up
CD38	0.814905	9.63845e-07	9.08282e-06	Up
VMO1	0.516801	9.86225e-07	9.25135e-06	Up
B2M	0.687737	1.00909e-06	9.43422e-06	Up
CGN	-0.670655	1.01849e-06	9.50848e-06	Down
IL21R	0.862467	1.02375e-06	9.54847e-06	Up
S100A9	1.34071	1.0252e-06	9.5575e-06	Up
NNMT	0.532378	1.08139e-06	9.99569e-06	Up
HLA-DQB1	0.818113	1.11085e-06	1.02439e-05	Up
TMEM98	-0.551308	1.13429e-06	1.04404e-05	Down
IRF1	0.570309	1.13526e-06	1.04444e-05	Up
ACOT11	-0.558863	1.14281e-06	1.04942e-05	Down
C10orf10	0.5362	1.20692e-06	1.09901e-05	Up
MUC5AC	0.940011	1.24179e-06	1.12605e-05	Up
KCNK10	-0.612492	1.24689e-06	1.12964e-05	Down
FOXF1	0.667623	1.26792e-06	1.14459e-05	Up
DIO3	-0.94753	1.2758e-06	1.15104e-05	Down
CCRL1	0.973816	1.2787e-06	1.15313e-05	Up
SP140	0.618206	1.29439e-06	1.16566e-05	Up
SLC4A4	-1.10783	1.30621e-06	1.17523e-05	Down
MGAT3	0.582932	1.33334e-06	1.19854e-05	Up
CFP	0.908094	1.33734e-06	1.20145e-05	Up
INPP5D	0.706664	1.36382e-06	1.22089e-05	Up
JUNB	0.616902	1.36443e-06	1.22089e-05	Up
C10orf81	0.950425	1.43014e-06	1.27213e-05	Up
NCF2	0.922891	1.47572e-06	1.30852e-05	Up
TNIP3	1.83736	1.50327e-06	1.32999e-05	Up
MARVELD3	-0.633234	1.50623e-06	1.33195e-05	Down
TNFAIP2	0.795775	1.53924e-06	1.35747e-05	Up
SLC22A23	-0.713539	1.54006e-06	1.35758e-05	Down
C8orf73	0.567411	1.60375e-06	1.40362e-05	Up
DERL3	1.16427	1.61077e-06	1.40788e-05	Up
KCNJ15	0.533656	1.70229e-06	1.47224e-05	Up
GDPD2	-0.669611	1.70666e-06	1.47394e-05	Down
EXPH5	-1.0104	1.71791e-06	1.48301e-05	Down
PDZD3	-0.903142	1.72789e-06	1.49031e-05	Down
AKAP7	-0.587123	1.74654e-06	1.5044e-05	Down
SPOCK2	1.04093	1.74807e-06	1.50506e-05	Up
TLR2	0.616852	1.75289e-06	1.50722e-05	Up
C11orf52	-0.536803	1.79946e-06	1.5432e-05	Down
IL23A	1.0026	1.81069e-06	1.54972e-05	Up
GREM1	1.47422	1.81101e-06	1.54972e-05	Up
CSTA	0.729483	1.8129e-06	1.55028e-05	Up
RAC2	0.667651	1.84778e-06	1.57294e-05	Up
RBKS	-0.539554	1.86124e-06	1.5833e-05	Down
SLC20A2	-0.57615	1.86273e-06	1.5836e-05	Down
DNAJB9	0.586908	1.87075e-06	1.58904e-05	Up
LOC100505806	-0.680513	1.9218e-06	1.62395e-05	Down
GLYATL1	0.601391	1.92526e-06	1.62548e-05	Up
GZMB	1.20292	1.99192e-06	1.67454e-05	Up
IL2RA	0.762499	2.05342e-06	1.71667e-05	Up
AQP5	1.15645	2.0844e-06	1.73887e-05	Up
CD79A	1.15446	2.09635e-06	1.74809e-05	Up
ACOX2	-0.590409	2.10687e-06	1.75536e-05	Down
BCL3	0.561024	2.15508e-06	1.79097e-05	Up
DCN	0.887014	2.20045e-06	1.82528e-05	Up
PNOC	1.12994	2.20157e-06	1.82528e-05	Up
GMFG	0.621605	2.20782e-06	1.82936e-05	Up
ABCC3	-0.517657	2.21404e-06	1.83219e-05	Down
LILRB3	1.06317	2.22406e-06	1.8397e-05	Up
PSME2	0.557336	2.2273e-06	1.84025e-05	Up
C1S	1.03387	2.2274e-06	1.84025e-05	Up
GBP1	0.875388	2.22753e-06	1.84025e-05	Up
NCOA7	0.660186	2.23581e-06	1.84631e-05	Up
SLC16A9	-1.39385	2.26475e-06	1.86785e-05	Down
LOC100652987	-0.588611	2.27662e-06	1.87606e-05	Down
PPP1R12B	0.684271	2.28159e-06	1.87857e-05	Up
TTLL3	1.04324	2.33698e-06	1.92095e-05	Up
GLOD5	-0.576893	2.38448e-06	1.95692e-05	Down
TSPAN11	0.904077	2.38473e-06	1.95692e-05	Up
EBF1	0.543714	2.40685e-06	1.971e-05	Up
SEMG1	0.56927	2.48586e-06	2.02633e-05	Up
ANKRD22	0.772488	2.49954e-06	2.03579e-05	Up
PLA1A	0.600802	2.50756e-06	2.04062e-05	Up
KRT6A	0.648283	2.56015e-06	2.07824e-05	Up
SQRDL	-0.56658	2.62869e-06	2.12771e-05	Down
BIK	0.561952	2.64621e-06	2.13924e-05	Up
RGS1	1.09638	2.68801e-06	2.16587e-05	Up
C1orf54	0.560371	2.69159e-06	2.16609e-05	Up
GLIPR2	-0.528412	2.7814e-06	2.22273e-05	Down
AMY1C	-0.517768	2.82785e-06	2.25537e-05	Down
GIMAP6	0.703038	2.85915e-06	2.27755e-05	Up
PTPRR	-0.803925	2.86088e-06	2.27801e-05	Down
RRAD	0.571804	2.86788e-06	2.28173e-05	Up
ANXA2	0.51436	2.89512e-06	2.29874e-05	Up
HHLA2	-0.65388	2.95654e-06	2.3456e-05	Down
F2RL1	-0.685618	2.96642e-06	2.3495e-05	Down
GJB3	0.501836	3.0167e-06	2.38561e-05	Up
GIMAP4	0.889127	3.02401e-06	2.39042e-05	Up
UGT2B11	-1.62392	3.04715e-06	2.40289e-05	Down
AKR1B10	-0.988362	3.07864e-06	2.42256e-05	Down
EDN3	-0.950307	3.07951e-06	2.42256e-05	Down
SMPDL3B	-0.526743	3.11706e-06	2.44719e-05	Down
CCR6	0.670689	3.14833e-06	2.46778e-05	Up
TFF2	1.16085	3.16689e-06	2.47936e-05	Up
PDCD1	0.815462	3.28636e-06	2.56367e-05	Up
SEC11C	0.515967	3.28997e-06	2.56547e-05	Up
TMEM37	-0.705754	3.30624e-06	2.57713e-05	Down
GLRX	0.609396	3.33098e-06	2.59381e-05	Up
CD274	0.669032	3.33426e-06	2.59381e-05	Up
ISG15	0.566492	3.3638e-06	2.61472e-05	Up
SLC39A2	-0.533519	3.39635e-06	2.63584e-05	Down
MST1P9	-0.934418	3.47007e-06	2.6856e-05	Down
ADORA2A	0.50911	3.52206e-06	2.72369e-05	Up
CAPN13	-1.2852	3.5382e-06	2.73401e-05	Down
IYD	-0.689189	3.63645e-06	2.80106e-05	Down
MMRN2	0.707533	3.64907e-06	2.8075e-05	Up
SLC9A3R1	-0.540349	3.66615e-06	2.81954e-05	Down
PF4	1.04398	3.7058e-06	2.84288e-05	Up
HLA-H	0.651732	3.79756e-06	2.90805e-05	Up
HES5	-0.920327	3.83888e-06	2.9351e-05	Down
MEP1B	-0.84967	3.89962e-06	2.97458e-05	Down
SLC5A11	-0.841106	3.92226e-06	2.98604e-05	Down
GBP2	0.630181	4.0091e-06	3.04269e-05	Up
RAI2	0.573926	4.09339e-06	3.09588e-05	Up
ICOS	0.718419	4.09518e-06	3.09603e-05	Up
MFNG	0.564459	4.24688e-06	3.19225e-05	Up
MT1F	-1.04289	4.37763e-06	3.28171e-05	Down
DEFB4A	2.34365	4.47596e-06	3.34775e-05	Up
PAG1	-0.844897	4.51551e-06	3.3709e-05	Down
DNALI1	0.679223	4.52216e-06	3.37329e-05	Up
IFIT3	0.518172	4.54471e-06	3.38753e-05	Up
ALDOB	1.4433	4.58622e-06	3.41198e-05	Up
FAM49A	0.635287	4.61142e-06	3.42917e-05	Up
SLC30A10	-0.855103	4.64205e-06	3.44828e-05	Down
HS3ST1	0.504159	4.69616e-06	3.4832e-05	Up
GPIHBP1	0.718175	4.71409e-06	3.49384e-05	Up
HCST	0.567936	4.71936e-06	3.49511e-05	Up
IL10RA	0.641471	4.957e-06	3.65027e-05	Up
FCGR1B	0.687161	5.00952e-06	3.68078e-05	Up
FOXP2	-0.531109	5.04026e-06	3.6947e-05	Down
KRT12	-0.707566	5.24148e-06	3.81971e-05	Down
RGS18	0.652559	5.29063e-06	3.85123e-05	Up
DEFB1	-1.35591	5.44393e-06	3.95255e-05	Down
C1orf226	-0.534479	5.56488e-06	4.02842e-05	Down
RUNX1T1	0.532935	5.57281e-06	4.03267e-05	Up
IGLL1	1.07186	5.83153e-06	4.19818e-05	Up
WIPF1	0.573795	5.95301e-06	4.27152e-05	Up
FZD5	-0.573577	5.98518e-06	4.29146e-05	Down
LOC100130811	1.05551	6.07663e-06	4.3459e-05	Up
FGF7	0.52903	6.09668e-06	4.35706e-05	Up
FCRL5	1.26671	6.42569e-06	4.56555e-05	Up
SLA	0.863058	6.78783e-06	4.79849e-05	Up
ABHD3	-0.544583	6.8788e-06	4.85405e-05	Down
ARHGAP25	0.668825	6.9263e-06	4.88229e-05	Up
DQX1	-0.66905	6.96732e-06	4.90591e-05	Down
SLC17A8	-0.553919	7.00721e-06	4.92869e-05	Down
AGAP2	0.519575	7.22727e-06	5.07073e-05	Up
JAM2	0.620546	7.31777e-06	5.12139e-05	Up
ANGPTL4	0.559485	7.49439e-06	5.23006e-05	Up
TRPM6	-1.73955	7.68351e-06	5.34681e-05	Down
SNX20	0.961881	7.86329e-06	5.45834e-05	Up
FPR2	0.576754	7.90981e-06	5.4848e-05	Up
SOD2	0.592318	8.02961e-06	5.55412e-05	Up
SMPDL3A	-0.717742	8.1554e-06	5.62398e-05	Down
GPR183	0.931794	8.2593e-06	5.67892e-05	Up
ENDOD1	-0.641872	8.69564e-06	5.93935e-05	Down
MT1JP	-1.55902	8.75385e-06	5.97286e-05	Down
CD24	-0.543414	8.79176e-06	5.99663e-05	Down
CXCR6	0.73249	9.17768e-06	6.23166e-05	Up
MCOLN2	-0.880221	9.67393e-06	6.52341e-05	Down
CCDC64B	-0.5654	9.81268e-06	6.60256e-05	Down
CCL3L3	0.6831	9.86365e-06	6.63081e-05	Up
CYTH4	0.627643	1.00316e-05	6.73678e-05	Up
C3orf54	0.552843	1.0059e-05	6.75284e-05	Up
EFNA1	-0.627275	1.01842e-05	6.83224e-05	Down
KRT81	0.907869	1.0214e-05	6.84053e-05	Up
MNDA	1.03589	1.03254e-05	6.90095e-05	Up
FAM55A	-0.983417	1.03859e-05	6.93431e-05	Down
GATA6	-0.529484	1.0546e-05	7.0316e-05	Down
HLA-DOA	0.969835	1.0578e-05	7.04814e-05	Up
GPX2	0.588401	1.06495e-05	7.08614e-05	Up
MOGAT2	-0.58166	1.08628e-05	7.21832e-05	Down
MXRA8	0.660257	1.09211e-05	7.2455e-05	Up
IFITM1	0.57145	1.1038e-05	7.31735e-05	Up
AREG	0.854466	1.10962e-05	7.35343e-05	Up
HSD3B2	-0.840344	1.19878e-05	7.88035e-05	Down
HSPB2	0.593542	1.26213e-05	8.24696e-05	Up
BEST2	-1.12333	1.29213e-05	8.4038e-05	Down
TRIM10	-0.502086	1.33623e-05	8.65609e-05	Down
CDHR1	-0.917667	1.34884e-05	8.72054e-05	Down
ASPN	0.731185	1.36198e-05	8.79097e-05	Up
SLC6A20	0.757121	1.38614e-05	8.92339e-05	Up
NAT2	-0.666954	1.42452e-05	9.12933e-05	Down
CXCL9	1.6153	1.47549e-05	9.41429e-05	Up
RFTN1	0.60763	1.49089e-05	9.48863e-05	Up
NHEJ1	-0.524128	1.5181e-05	9.643e-05	Down
TNFSF15	0.89741	1.55971e-05	9.86575e-05	Up
AIM2	0.655608	1.56891e-05	9.91485e-05	Up
PRAP1	-1.1951	1.58366e-05	9.9979e-05	Down
TLR4	0.583531	1.60099e-05	0.000100975	Up
IL4I1	0.814664	1.69472e-05	0.000106237	Up
PRR15L	-0.624536	1.71648e-05	0.000107429	Down
CNN1	1.03728	1.73078e-05	0.000108152	Up
NEU4	-0.82086	1.76443e-05	0.000110079	Down
TONSL	-0.79545	1.77961e-05	0.000110885	Down
LOC96610	0.77798	1.86971e-05	0.000115836	Up
SMOC2	0.898615	1.88714e-05	0.000116842	Up
SLC1A1	-0.798089	1.90771e-05	0.000117966	Down
ETNK1	-1.0556	1.92139e-05	0.000118662	Down
SYNPO2	1.05583	1.92887e-05	0.000119049	Up
PDLIM3	0.671776	1.96207e-05	0.000120756	Up
POF1B	-0.580832	1.96749e-05	0.000121051	Down
PAQR8	-0.557662	1.98883e-05	0.000122172	Down
DACT3	0.621504	2.00405e-05	0.000122954	Up
PLA2G2A	1.18486	2.01047e-05	0.000123271	Up
SLAMF1	0.621421	2.04016e-05	0.000124797	Up
ITGB2	0.8231	2.04095e-05	0.000124797	Up
EMP1	-0.866072	2.07047e-05	0.000126317	Down
IL13RA2	0.822234	2.11159e-05	0.000128426	Up
MIA	0.571741	2.16096e-05	0.0001309	Up
CLDN8	-1.95752	2.26927e-05	0.000136533	Down
C12orf36	-0.624802	2.28542e-05	0.000137377	Down
GGT5	0.506247	2.32275e-05	0.000139536	Up
HCLS1	0.660871	2.47049e-05	0.000147282	Up
HLA-DQB2	0.995193	2.47464e-05	0.000147485	Up
VNN2	0.997345	2.50369e-05	0.000148899	Up
TAGAP	0.680112	2.53884e-05	0.000150624	Up
HTR4	-0.728958	2.54928e-05	0.000151106	Down
TDO2	0.64964	2.60221e-05	0.000153778	Up
TBX21	0.641174	2.62636e-05	0.000155112	Up
SECTM1	-0.661818	2.69395e-05	0.000158674	Down
LOC728978	0.51485	2.75658e-05	0.000161876	Up
SAMD13	-0.631145	2.77677e-05	0.000162915	Down
FAM55D	-0.883662	2.79904e-05	0.000164123	Down
ASS1	0.66393	2.86575e-05	0.000167581	Up
DNM3	0.60718	2.87558e-05	0.000168008	Up
LST1	0.573294	2.92147e-05	0.000170334	Up
EAF2	0.60977	3.00105e-05	0.000174247	Up
UGT2B10	-1.36675	3.04089e-05	0.000176299	Down
KCNMB1	0.621564	3.15044e-05	0.000182043	Up
HLA-L	0.608802	3.31072e-05	0.000190088	Up
IGLV6-57	0.654159	3.39172e-05	0.000193604	Up
POU2AF1	0.954983	3.40302e-05	0.000194079	Up
KLK1	-0.643485	3.4164e-05	0.000194786	Down
CD74	0.825654	3.43497e-05	0.000195674	Up
PLEK	0.784273	3.54282e-05	0.000200477	Up
GIMAP8	0.558031	3.54584e-05	0.00020059	Up
DMBT1	1.0846	3.5712e-05	0.000201791	Up
DSG3	0.594612	3.785e-05	0.000212342	Up
CA1	-1.33743	3.89161e-05	0.000217886	Down
CLEC3B	0.685594	4.01352e-05	0.000223816	Up
FCN1	0.807519	4.08948e-05	0.00022734	Up
CCR5	0.673885	4.13538e-05	0.000229566	Up
DOCK8	0.50257	4.13667e-05	0.000229573	Up
PTPRC	0.791915	4.24643e-05	0.000234601	Up
ATF3	0.790951	4.26755e-05	0.000235569	Up
LDHD	-0.665888	4.27171e-05	0.000235732	Down
CDC42EP2	0.503998	4.31848e-05	0.000237711	Up
ZBED2	0.652693	4.3268e-05	0.000238102	Up
PPP1R16B	0.597454	4.35947e-05	0.00023963	Up
LILRA3	0.534576	4.49753e-05	0.000246722	Up
KIAA1211	-0.515889	4.52763e-05	0.000248099	Down
CLRN3	-0.541839	4.5529e-05	0.000249284	Down
C17orf110	-0.567016	4.60393e-05	0.000251726	Down
IL8	0.696594	4.63137e-05	0.000253085	Up
FMO5	-0.557587	4.7137e-05	0.000257225	Down
ISLR	0.55539	4.78204e-05	0.000260483	Up
FAM110C	-0.54612	4.78467e-05	0.000260483	Down
NR3C2	-0.521631	4.8401e-05	0.000262806	Down
HLA-DMB	0.735524	4.86841e-05	0.000264123	Up
ANPEP	-1.16086	5.17197e-05	0.00027815	Down
CTSE	1.15872	5.34748e-05	0.000286858	Up
LOC100131733	0.617347	5.36004e-05	0.000287374	Up
RASAL3	0.726216	5.36895e-05	0.000287773	Up
DES	1.27535	5.50092e-05	0.000293963	Up
TNFSF13B	0.663812	5.50734e-05	0.000294145	Up
TNF	0.596155	5.51758e-05	0.000294451	Up
ENKUR	0.592773	5.87179e-05	0.000310815	Up
HPGD	-0.790275	6.07824e-05	0.000320445	Down
NRXN3	0.539963	6.20238e-05	0.000326112	Up
PLAUR	0.585858	6.25084e-05	0.000328044	Up
NAMPT	0.529659	6.46466e-05	0.000338178	Up
MMP28	-0.600424	6.58631e-05	0.000343716	Down
TIGIT	0.627521	6.65707e-05	0.000346946	Up
LOC388242	0.573706	6.73216e-05	0.000350487	Up
LAG3	0.614303	6.85721e-05	0.000356052	Up
HOXB4	0.686753	7.03916e-05	0.000364244	Up
SLC20A1	-0.514	7.34059e-05	0.00037745	Down
CD27	0.781467	7.6532e-05	0.000391982	Up
G0S2	0.639869	7.71304e-05	0.000394531	Up
C15orf48	-0.552298	7.80356e-05	0.000398329	Down
GZMK	0.827642	8.05446e-05	0.000409855	Up
GSTA5	-0.781754	8.29315e-05	0.000420146	Down
HKDC1	0.729669	8.68623e-05	0.000437122	Up
SLAMF7	0.804644	8.80099e-05	0.00044165	Up
S100A2	0.526013	8.96852e-05	0.000449022	Up
LGALS3	-0.623826	9.25731e-05	0.000462181	Down
ARHGAP9	0.65209	9.31107e-05	0.000464274	Up
MEP1A	-0.66125	9.56005e-05	0.000475238	Down
L1TD1	0.625085	9.62755e-05	0.000477866	Up
SULT1C2	0.627193	9.84827e-05	0.000487094	Up
TEKT5	-0.517772	9.93676e-05	0.000491099	Down
SLAMF8	0.681012	9.97679e-05	0.000492829	Up
TNFRSF4	0.502841	0.000101629	0.000501022	Up
EGR1	0.574637	0.000102474	0.000504921	Up
HLA-DRB4	0.671968	0.000102684	0.000505832	Up
GIMAP1	0.576224	0.000106872	0.000524219	Up
HBEGF	0.585715	0.000108014	0.000528897	Up
CFH	0.657239	0.000110972	0.000542027	Up
GSTA2	-0.904645	0.000111779	0.000545559	Down
FBLN1	0.725613	0.000111856	0.000545802	Up
LOC100652944	0.644676	0.00011776	0.000571051	Up
CD6	0.549315	0.000120707	0.000584188	Up
GSTA1	-0.679413	0.000125035	0.000602455	Down
UGT2A1	-0.600965	0.000127734	0.000613905	Down
MGC16025	0.559466	0.000128474	0.0006169	Up
GIMAP7	0.667773	0.000129219	0.000619858	Up
ANKRD35	0.545963	0.000129648	0.000621471	Up
S100A12	1.10365	0.000130208	0.000624005	Up
LAIR2	0.94795	0.000132086	0.000631308	Up
VSIG1	0.679022	0.000134132	0.000639682	Up
GPR171	0.53374	0.000137007	0.000651492	Up
C19orf59	0.511617	0.000144228	0.000681035	Up
CILP	0.656313	0.000145707	0.000687023	Up
CPA3	0.769677	0.000146297	0.000689475	Up
LOC401847	1.04822	0.000147327	0.000692952	Up
LYZ	0.818853	0.000151689	0.000710955	Up
PCDH20	-0.85441	0.000168	0.000777731	Down
TREML2	0.600272	0.000169918	0.000785311	Up
IGHA1	1.13309	0.000170204	0.000786001	Up
SKAP1	0.500804	0.000170695	0.000787228	Up
TBC1D10C	0.664984	0.000170771	0.000787394	Up
RIMKLA	-0.605558	0.000173814	0.000798974	Down
HDC	0.696227	0.000175395	0.000805495	Up
GIMAP5	0.594589	0.000177459	0.000812906	Up
ISX	-0.751066	0.000190199	0.000862764	Down
RSPO3	0.676696	0.000191612	0.000868167	Up
CLDN23	-0.800347	0.000192841	0.000873333	Down
KRT20	-0.55923	0.000193825	0.000877182	Down
SERPINB7	1.13985	0.000194133	0.000878374	Up
LCP1	0.513895	0.000206021	0.000924474	Up
HLA-DOB	0.506997	0.0002067	0.000926886	Up
HOXB6	-0.595013	0.000221717	0.000985656	Down
EFEMP1	0.587518	0.000226724	0.00100563	Up
HEPACAM2	-0.992296	0.000235751	0.00104072	Down
PP7080	-1.3742	0.000236435	0.0010428	Down
IFI30	0.53281	0.000236923	0.00104472	Up
CD19	0.966806	0.00024041	0.00105606	Up
MT1G	-0.662306	0.000251097	0.00109734	Down
MT1M	-1.18487	0.000258323	0.00112466	Down
MRVI1	0.550719	0.000261236	0.00113608	Up
NR1H4	-0.653494	0.000273659	0.00118302	Down
AQP1	0.500926	0.000278833	0.00120194	Up
IL7R	0.886837	0.000278908	0.001202	Up
HLA-DRB3	0.680435	0.000282397	0.0012157	Up
SPINK5	1.10893	0.000283084	0.00121732	Up
MEI1	0.781302	0.00028649	0.0012298	Up
WDFY4	0.718785	0.000295252	0.00126189	Up
VPS18	0.560609	0.000312	0.00132365	Up
LINC00261	0.655066	0.000334018	0.00140641	Up
HLA-DRA	0.542613	0.000335518	0.00141212	Up
DMRT2	-0.543111	0.000352864	0.00147606	Down
AGR2	0.620002	0.000352896	0.00147606	Up
IGFLR1	0.660009	0.000357416	0.00149305	Up
MYH11	0.625048	0.000361027	0.00150651	Up
GSTA3	-0.568966	0.000361099	0.00150651	Down
LAMP3	0.872391	0.000370596	0.00154248	Up
SASH3	0.523062	0.000380012	0.00157769	Up
NAGS	-0.500174	0.000387345	0.0016044	Down
PPP6R1	0.603696	0.000399135	0.00164732	Up
TFCP2L1	-0.505706	0.000412311	0.00169491	Down
NPTX2	0.686788	0.000424068	0.0017385	Up
IRX5	0.585893	0.000434463	0.00177481	Up
CRYBA2	-0.558381	0.000451417	0.00183755	Down
AMPD1	-0.605172	0.000451517	0.00183758	Down
ACP5	0.576427	0.000451857	0.00183858	Up
MT1E	-0.726116	0.00046527	0.00188416	Down
LOC100653245	0.871745	0.000484511	0.00195319	Up
TMEM220	-0.697082	0.000496511	0.00199238	Down
CCL18	0.696653	0.000502453	0.00201392	Up
FAM25A	0.743451	0.000503869	0.00201877	Up
GPR110	1.05293	0.000506319	0.00202693	Up
VCAM1	0.635058	0.000509677	0.00203829	Up
GRM8	-0.712191	0.00052562	0.00209606	Down
FAM26F	0.568337	0.000547149	0.00216824	Up
XPNPEP2	-0.534368	0.000555264	0.00219642	Down
FAM65B	0.726459	0.000555269	0.00219642	Up
POSTN	0.665497	0.000584386	0.0022963	Up
MUC5B	0.562624	0.000594043	0.00232799	Up
COX17	0.545672	0.000606582	0.0023721	Up
SIRPG	0.538218	0.000612959	0.00239369	Up
MUC17	0.642423	0.000614662	0.00239986	Up
TPO	0.876359	0.000629781	0.00244816	Up
LRRC31	-0.600865	0.000665105	0.0025717	Down
MT1H	-0.505677	0.000766819	0.00291609	Down
LY6D	0.547387	0.000774348	0.00294129	Up
IGKV1D-8	0.688962	0.000795164	0.00301219	Up
CD52	0.683936	0.000801996	0.0030322	Up
CCL17	0.524337	0.000805546	0.00304504	Up
HRASLS2	-0.942971	0.000808222	0.00305339	Down
LINC00263	-0.951061	0.000848406	0.00318566	Down
P2RY14	0.508647	0.000854884	0.00320618	Up
BTNL3	-0.51682	0.000866136	0.00324156	Down
CD53	0.552607	0.000873864	0.00326674	Up
MS4A8B	-0.548512	0.00091045	0.00338286	Down
SOX14	0.591245	0.000915522	0.00339977	Up
FOS	0.795143	0.000939385	0.0034739	Up
SELE	0.797792	0.000941529	0.00348007	Up
ZNF831	0.584177	0.000982195	0.003605	Up
IGFALS	0.80882	0.000992934	0.00364003	Up
PNLIPRP2	-1.43286	0.00101802	0.0037205	Down
LRRC2	0.589484	0.00104664	0.00380871	Up
LOC100652818	0.830431	0.00105258	0.0038289	Up
GPRIN2	-0.629318	0.00108285	0.00392953	Down
LTB	0.97431	0.00112339	0.00405638	Up
NEURL3	-0.570254	0.00113485	0.00409173	Down
ENPP2	0.568165	0.00114399	0.00411831	Up
CHGA	-0.709517	0.00116007	0.00416884	Down
NYX	0.849355	0.00118428	0.00424184	Up
CA7	-0.598605	0.00121167	0.00432572	Down
IL2RB	0.568572	0.00122486	0.00436254	Up
CLCA1	-0.709294	0.00127024	0.00450773	Down
RGL4	0.540042	0.00127065	0.00450834	Up
HLA-DPB2	0.599686	0.00130958	0.00463224	Up
TMEM200A	0.86561	0.00132748	0.00468764	Up
FABP6	0.890837	0.0014575	0.00508568	Up
SERPINB3	1.22093	0.00147005	0.005124	Up
CHRDL1	0.518567	0.00149534	0.00520195	Up
CD86	0.600662	0.00151951	0.00527575	Up
MS4A12	-1.17765	0.00162274	0.00558076	Down
CYP3A4	-0.639221	0.00164338	0.00564093	Down
SEPP1	0.620146	0.0016536	0.00566999	Up
PLCG2	0.520229	0.00171048	0.00584558	Up
TMED6	-0.658089	0.00174706	0.00595316	Down
S100A6	0.525241	0.00175285	0.00596853	Up
SMR3A	1.16759	0.0017733	0.00602979	Up
CD2	0.740924	0.0017903	0.00607808	Up
RASSF2	0.538117	0.00179606	0.00609341	Up
CYP3A5	-0.631756	0.00180103	0.00610394	Down
CXCL10	0.590763	0.00210479	0.0069943	Up
HMBOX1	0.602036	0.00225637	0.00743497	Up
SLC14A2	-1.12506	0.00227929	0.00749915	Down
PITX2	-1.4861	0.00229782	0.00755123	Down
TRAF3IP3	0.555424	0.00235999	0.0077322	Up
KIAA0125	0.714735	0.00238284	0.00779536	Up
RPA4	0.505064	0.00243601	0.00793089	Up
HAPLN1	-0.602405	0.0025527	0.00825458	Down
RASGRP2	0.578292	0.00259889	0.00838769	Up
LINC00238	-0.591279	0.00276439	0.00886304	Down
LGALS2	-0.868601	0.00312968	0.00984576	Down
CPXM2	0.546286	0.00318894	0.00999847	Up
SERPINB4	1.0186	0.00345544	0.0107429	Up
KLK8	0.866611	0.00352959	0.0109405	Up
HOXA11-AS1	-0.563917	0.00406344	0.0123914	Down
NAPSB	0.564957	0.0048446	0.0144103	Up
DEFB103B	0.636141	0.00486768	0.0144613	Up
PLA2G7	0.631822	0.0050333	0.0148655	Up
ASPG	-0.722326	0.00549221	0.0160228	Down
CEACAM1	-0.63538	0.00558227	0.0162396	Down
HLA-DPA1	0.548512	0.00566177	0.016444	Up
ADAMDEC1	-0.595244	0.00570153	0.0165497	Down
TM4SF4	1.05532	0.00570656	0.0165619	Up
CXCL5	0.635371	0.00580669	0.0168176	Up
CYP3A7	-0.59466	0.00605154	0.0174212	Down
ANXA10	0.73415	0.00656136	0.0186586	Up
DPT	0.654073	0.00683501	0.0193246	Up
SPINK4	0.610957	0.00745802	0.0208068	Up
APOBEC3A	-0.613088	0.00798831	0.0220944	Down
O3FAR1	0.503101	0.008009	0.022136	Up
FRZB	-0.518142	0.0084383	0.0231042	Down
DUSP27	0.950859	0.00918797	0.0248581	Up
ANXA13	-0.54813	0.00925981	0.025029	Down
PTPRO	-0.540271	0.00944234	0.025434	Down
CXCL13	0.872543	0.00972817	0.0260535	Up
CD177	-0.857711	0.0100689	0.0268522	Down
CCL8	-0.522475	0.0101164	0.0269642	Down
BANK1	0.60131	0.0113724	0.0297336	Up
LTF	0.531104	0.0120328	0.0312559	Up
CREB3L3	-0.590374	0.012848	0.0330841	Down
CCR7	0.833845	0.0142812	0.0361335	Up
UGT2B15	-1.40235	0.0142878	0.036138	Down
CCL13	-0.750394	0.014409	0.0364051	Down
KLK7	0.524014	0.0174352	0.0427716	Up
HLA-DPB1	0.55907	0.0185207	0.044974	Up
CXCR5	0.642905	0.021083	0.0501203	Up
CLC	0.53721	0.0211855	0.0503459	Up
GBP3	0.723421	0.0226937	0.0533797	Up
CYP2C9	-0.509759	0.0238339	0.0556915	Down
SLC37A2	-0.574202	0.0243715	0.0566779	Down
SLC28A2	0.828326	0.0245137	0.0569295	Up
CR2	0.543263	0.0255104	0.058798	Up
PRAC	0.922069	0.0309342	0.0691915	Up
VIP	0.587635	0.0347646	0.0762363	Up
