# Supplementary material for: Macrophage-Centered Integration of Single-Cell and Bulk Transcriptomic Data Identifies CCL3, CCL4, and JUNB as Inflammatory Regulatory Signatures in Ulcerative Colitis
Source: Genes (Basel). 2026 Jul 22;17(7):841. doi: 10.3390/genes17070841 (PMC13409952; doi:10.3390/genes17070841)
Supplement: Supplementary file 1 [file genes-17-00841-s001.zip › Additional File S3.xlsx]

## Sheet: CCL3 GSEA
ID	Description	setSize	enrichmentScore	NES	pvalue	p.adjust	qvalue	rank	leading_edge	core_enrichment
REACTOME_SIGNALING_BY_INTERLEUKINS	REACTOME_SIGNALING_BY_INTERLEUKINS	446	0.535651	2.8493	1.43043e-41	3.56606e-38	2.37e-38	4501	tags=53%, list=23%, signal=42%	CCL4/CCL3L3/OSM/IL1B/PTGS2/SOCS3/JUNB/CXCL1/CEBPD/PIM1/ITGAX/CXCL2/CCL2/IL15RA/SOCS1/TNF/ICAM1/FPR1/HSP90B1/MMP1/MMP3/HAVCR2/MMP9/IRAK3/ANXA1/CASP1/MAP3K8/S100A12/PSMA3/HIF1A/BATF/DUSP6/SAA1/JAK2/IL10RA/LYN/IFNG/IL18R1/IL1RN/P4HB/PSMB9/MCL1/IL18RAP/LCN2/CCL20/IL1A/CXCL10/ITGB2/IL26/PTAFR/IL2RA/TIMP1/STAT1/PSMB5/NOS2/PSMB1/IL23A/ANXA2/PSMB6/SOD2/NOD2/IL21R/MIF/EBI3/CSF3/DUSP7/PSMD4/CCR5/USP18/IL13…
KEGG_CYTOKINE_CYTOKINE_RECEPTOR_INTERACTION	KEGG_CYTOKINE_CYTOKINE_RECEPTOR_INTERACTION	250	0.572706	2.86948	2.17413e-29	2.71006e-26	1.8011e-26	3712	tags=52%, list=19%, signal=42%	CCL4/CCL3L3/OSM/IL1B/CXCL3/CXCL1/CXCL2/CCL2/CXCR1/IL15RA/TNF/TNFRSF6B/TNFRSF18/PLEKHO2/TNFRSF4/IL10RA/CXCL6/IFNG/IL18R1/TNFRSF10A/IL18RAP/CCL20/IL1A/CXCL10/CD27/IL26/CXCL9/IL2RA/TNFRSF10C/CD40/CXCL16/IL23A/TNFRSF10B/CXCR6/TNFRSF12A/IL21R/CSF3/CCR5/TNFSF14/CSF2/CCR2/PDGFRB/ACVR1/IL6/CCL11/TGFB3/CLCF1/CXCR2/RELT/TGFB1/CXCR4/CSF2RB/CCL18/PPBP/CX3CL1/CSF3R/CXCL11/LIF/IL2RB/CCR6/IL1R1/FLT3LG/IL19/INHB…
REACTOME_NEUTROPHIL_DEGRANULATION	REACTOME_NEUTROPHIL_DEGRANULATION	456	0.468655	2.49052	6.4292e-28	5.34267e-25	3.55072e-25	4002	tags=45%, list=20%, signal=36%	LILRB2/LILRB3/PLAU/TLR2/S100A8/CXCL1/S100A9/FCGR3B/ITGAX/FGR/CXCR1/MMP25/SIRPA/MNDA/PRDX4/FPR1/SDCBP/CD55/MMP9/HK3/ADAM8/CHI3L1/S100A12/RAB31/GLIPR1/PLEKHO2/S100A11/VCP/FCGR2A/FCN1/GPR84/PNP/CD44/LILRA3/CFP/TMC6/LCN2/SIGLEC5/PLAUR/UNC13D/TCN1/TXNDC5/ITGB2/PTAFR/FPR2/PECAM1/PSMB1/GMFG/TCIRG1/CTSB/S100P/TMEM30A/CD59/ANXA2/C3AR1/CD300A/HSPA6/OLFM4/DOK3/MIF/STOM/CTSH/DIAPH1/PSMC2/LPCAT1/LRG1/PTPRC/CY…
REACTOME_EXTRACELLULAR_MATRIX_ORGANIZATION	REACTOME_EXTRACELLULAR_MATRIX_ORGANIZATION	289	0.534363	2.72413	1.89357e-27	1.18017e-24	7.84338e-25	4603	tags=53%, list=23%, signal=41%	MMP12/PPIB/EMILIN2/ITGAX/MMP19/MMP25/ICAM1/MMP1/MMP3/COL4A1/MMP9/ADAM8/LOXL2/MMP10/CTSK/ADAM9/P4HB/CD44/COL6A3/ICAM2/ITGB2/ADAMTS9/PECAM1/TIMP1/COL4A2/NID1/SPARC/ADAM19/COL7A1/CTSB/COL5A2/COL1A1/PXDN/MMP7/COL23A1/COL15A1/VWF/SPP1/EMILIN1/HTRA1/ADAMTS1/COL5A3/LAMC1/ITGAL/ITGA4/TGFB3/TGFB1/COL6A2/FBN1/ITGAM/LOXL1/EFEMP2/SDC2/COL1A2/ITGA5/FBLN5/COL3A1/FURIN/ITGA6/CD47/COL18A1/PLOD1/CAPN12/ITGA1/LTBP…
REACTOME_THE_CITRIC_ACID_TCA_CYCLE_AND_RESPIRATORY_ELECTRON_TRANSPORT	REACTOME_THE_CITRIC_ACID_TCA_CYCLE_AND_RESPIRATORY_ELECTRON_TRANSPORT	142	-0.640963	-3.17161	1.14766e-26	5.72225e-24	3.803e-24	3763	tags=71%, list=19%, signal=58%	VDAC1/COX18/UQCRQ/SDHC/COX7A2L/NDUFB3/NDUFA13/UQCRB/COX8A/HAGH/NDUFA11/NDUFC1/DLAT/SDHA/PDK3/NDUFB11/PPARD/SCO1/NDUFB8/DLST/UQCRH/NDUFA9/PDK4/NDUFA6/COX6B1/COX7C/PDP2/NDUFAB1/SURF1/NDUFC2/NDUFA1/TMEM186/CS/IDH3G/NDUFA8/NDUFB6/UQCRFS1/D2HGDH/GSTZ1/COX6A1/NDUFA10/CYCS/NDUFB2/NDUFB7/COX11/COX7B/PDHB/NDUFS4/NDUFS7/ETFA/NDUFB1/NDUFA12/IDH3A/TACO1/ADHFE1/NDUFAF4/NDUFB10/FH/COX6C/NDUFS2/NDUFA2/PDHA1/DLD…
WP_NETWORK_MAP_OF_SARSCOV2_SIGNALING_PATHWAY	WP_NETWORK_MAP_OF_SARSCOV2_SIGNALING_PATHWAY	215	0.576745	2.85144	2.72687e-26	1.13301e-23	7.52998e-24	3745	tags=52%, list=19%, signal=43%	CCL4/IL1B/PTGS2/JUNB/CXCL3/CXCL1/CXCL2/CCL2/CXCR1/MMP25/TNF/CASP5/BID/CFB/IFITM3/HIF1A/SAA1/JAK2/CXCL6/IFNG/AHR/IFITM1/IL18RAP/CFP/CCL20/HLA-DRB1/IL1A/CXCL10/CXCL9/STAT1/DDIT4/SAA2/COL7A1/CTSB/CXCL16/EGR1/SELP/CFI/APOL1/CCR5/LRG1/HLA-DRA/AGT/ACTB/CEBPB/IL6/CCL11/CXCR2/NFKB2/HLA-DRB5/C1R/FYN/CARD11/CCR6/BTN3A1/IRF9/TRO/EIF4E/IGLL1/C1S/NLRP1/RRAS/OAS2/TBK1/FGF2/TGFBR2/SKAP1/LCK/NLRP3/CD3G/IL10/IFI6…
REACTOME_IMMUNOREGULATORY_INTERACTIONS_BETWEEN_A_LYMPHOID_AND_A_NON_LYMPHOID_CELL	REACTOME_IMMUNOREGULATORY_INTERACTIONS_BETWEEN_A_LYMPHOID_AND_A_NON_LYMPHOID_CELL	125	0.62774	2.88295	1.05786e-20	3.76749e-18	2.50387e-18	4604	tags=64%, list=23%, signal=49%	LILRB2/LILRB3/FCGR3A/SLAMF7/TREM1/ICAM1/LILRA1/HCST/IFITM1/LILRA3/SIGLEC5/IGLV6-57/ICAM2/ITGB2/LILRB1/CD40/CD300A/COL1A1/LILRA4/LILRA2/LILRA5/CLEC2B/SH2D1B/SIGLEC7/ITGAL/CD300LF/ITGA4/TREML2/COL1A2/COL3A1/LAIR2/CD81/CD3D/CD1B/CD34/CD19/HLA-A/HLA-F/HLA-G/HLA-C/HLA-B/CD3G/CD200/LAIR1/SELL/HLA-E/C3/CD3E/MICB/B2M/SIGLEC10/KLRB1/MADCAM1/RAET1E/CD8A/SH2D1A/CD247/CRTAM/FCGR2B/NCR3/ICAM3/VCAM1/CD33/ITGB7…
REACTOME_RESPIRATORY_ELECTRON_TRANSPORT_ATP_SYNTHESIS_BY_CHEMIOSMOTIC_COUPLING_AND_HEAT_PRODUCTION_BY_UNCOUPLING_PROTEINS	REACTOME_RESPIRATORY_ELECTRON_TRANSPORT_ATP_SYNTHESIS_BY_CHEMIOSMOTIC_COUPLING_AND_HEAT_PRODUCTION_BY_UNCOUPLING_PROTEINS	93	-0.672425	-3.07468	2.00473e-20	6.24724e-18	4.1519e-18	4066	tags=72%, list=21%, signal=57%	COX18/UQCRQ/SDHC/COX7A2L/NDUFB3/NDUFA13/UQCRB/COX8A/NDUFA11/NDUFC1/SDHA/NDUFB11/SCO1/NDUFB8/UQCRH/NDUFA9/NDUFA6/COX6B1/COX7C/NDUFAB1/SURF1/NDUFC2/NDUFA1/TMEM186/NDUFA8/NDUFB6/UQCRFS1/COX6A1/NDUFA10/CYCS/NDUFB2/NDUFB7/COX11/COX7B/NDUFS4/NDUFS7/ETFA/NDUFB1/NDUFA12/TACO1/NDUFAF4/NDUFB10/COX6C/NDUFS2/NDUFA2/ECSIT/SDHB/NDUFB9/CYC1/UQCRC1/COX5A/NDUFB5/NDUFV3/UQCRC2/NDUFV1/NUBPL/UQCR10/NDUFS3/COX4I1/SDH…
REACTOME_RESPIRATORY_ELECTRON_TRANSPORT	REACTOME_RESPIRATORY_ELECTRON_TRANSPORT	87	-0.684721	-3.05649	6.76042e-20	1.87264e-17	1.24455e-17	4066	tags=77%, list=21%, signal=61%	COX18/UQCRQ/SDHC/COX7A2L/NDUFB3/NDUFA13/UQCRB/COX8A/NDUFA11/NDUFC1/SDHA/NDUFB11/SCO1/NDUFB8/UQCRH/NDUFA9/NDUFA6/COX6B1/COX7C/NDUFAB1/SURF1/NDUFC2/NDUFA1/TMEM186/NDUFA8/NDUFB6/UQCRFS1/COX6A1/NDUFA10/CYCS/NDUFB2/NDUFB7/COX11/COX7B/NDUFS4/NDUFS7/ETFA/NDUFB1/NDUFA12/TACO1/NDUFAF4/NDUFB10/COX6C/NDUFS2/NDUFA2/ECSIT/SDHB/NDUFB9/CYC1/UQCRC1/COX5A/NDUFB5/NDUFV3/UQCRC2/NDUFV1/NUBPL/UQCR10/NDUFS3/COX4I1/SDH…
NABA_SECRETED_FACTORS	NABA_SECRETED_FACTORS	324	0.464534	2.40189	1.40141e-19	3.49371e-17	2.32191e-17	3620	tags=35%, list=18%, signal=29%	CCL4/CCL3L3/OSM/IL1B/S100A8/CXCL3/CXCL1/S100A9/CXCL2/CCL2/AREG/TNF/S100A12/ANGPT2/S100A11/CXCL6/IFNG/IL1RN/ANGPTL4/CHRDL2/CCL20/ANGPTL2/IL1A/CXCL10/IL26/CXCL9/HBEGF/FSTL1/S100A2/S100P/IL23A/S100A13/EBI3/CSF3/TNFSF14/CSF2/WNT5A/S100A3/WNT5B/IL6/CCL11/TGFB3/CLCF1/TGFB1/FGF7/CCL18/PPBP/CX3CL1/CXCL11/LIF/INSL3/FLT3LG/IL19/INHBB/GDF11/WNT4/TNFSF15/TNFSF13/IL11/FGF2/S100A4/PDGFB/TNFSF13B/TGFB2/NRG1/INH…
REACTOME_ANTIGEN_PROCESSING_CROSS_PRESENTATION	REACTOME_ANTIGEN_PROCESSING_CROSS_PRESENTATION	100	0.656417	2.9279	4.20053e-19	9.51992e-17	6.32692e-17	4885	tags=69%, list=25%, signal=52%	TLR2/S100A8/S100A9/SEC61B/NCF2/LY96/PSMA3/CALR/TAP1/PSMB9/PSMB5/TLR1/PSMB1/PSMB6/PSMD4/PSMC2/PSME2/PDIA3/CYBB/PSMD14/PSME1/PSMA1/SEC61A1/PSMA5/TLR4/SEC61G/PSMB10/PSMA6/PSMC1/NCF4/HLA-A/HLA-F/BTK/HLA-G/PSME4/ITGAV/HLA-C/PSMB4/PSMB8/HLA-B/TAP2/NCF1/HLA-E/CYBA/B2M/PSMC4/TLR6/PSMA4/MRC1/TAPBP/PSMD5/PSMD1/PSMD6/PSMC6/PSMA7/SEC22B/ITGB5/PSMD7/PSMC3/PSMA2/PSMD8/TIRAP/UBC/FGG/PSMD2/SEC61A2/PSMB7/FGB/PSMC5
KEGG_LEISHMANIA_INFECTION	KEGG_LEISHMANIA_INFECTION	70	0.70663	2.91957	6.97051e-18	1.34843e-15	8.96161e-16	3376	tags=70%, list=17%, signal=58%	IL1B/PTGS2/TLR2/FCGR3A/FCGR3B/TNF/NCF2/FCGR2A/JAK2/IFNG/HLA-DRB1/HLA-DMB/HLA-DQB1/IL1A/ITGB2/STAT1/NOS2/HLA-DMA/HLA-DRA/ITGA4/TGFB3/HLA-DOB/TGFB1/HLA-DRB5/ITGAM/NFKBIA/HLA-DOA/TLR4/MAPK11/RELA/IFNGR1/NCF4/HLA-DRB3/TGFB2/HLA-DRB4/HLA-DPA1/IL10/NCF1/C3/CYBA/FOS/IRAK1/HLA-DQA1/PRKCB/JAK1/MAPK12/HLA-DQA2/PTPN6/HLA-DPB1
WP_OVERVIEW_OF_PROINFLAMMATORY_AND_PROFIBROTIC_MEDIATORS	WP_OVERVIEW_OF_PROINFLAMMATORY_AND_PROFIBROTIC_MEDIATORS	116	0.616174	2.79019	7.0315e-18	1.34843e-15	8.96161e-16	3692	tags=51%, list=19%, signal=42%	CCL4/CCL3L3/OSM/IL1B/CXCL3/CXCL1/CXCL2/CCL2/AREG/TNF/MMP1/MMP3/MMP9/CXCL6/IFNG/IL1RN/CCL20/IL1A/CXCL10/IL26/CXCL9/CXCL16/IL23A/EBI3/CSF3/SPP1/CSF2/IL6/CCL11/TGFB1/CCL18/PPBP/CX3CL1/CXCL11/LIF/IL19/TNFSF13/IL11/TNFSF13B/IL10/CCL17/IL33/IL17B/PF4/VEGFA/CXCL5/IL17F/CCL7/IL18/CXCL13/CCL25/CXCL17/IL7/CCL26/CCL19/IL15/CCL28/PF4V1/IL13
KEGG_CELL_ADHESION_MOLECULES_CAMS	KEGG_CELL_ADHESION_MOLECULES_CAMS	129	0.587395	2.72264	2.81158e-17	5.00662e-15	3.32739e-15	3376	tags=55%, list=17%, signal=46%	ICAM1/CLDN14/CD274/HLA-DRB1/HLA-DMB/HLA-DQB1/ICAM2/ITGB2/PECAM1/CDH3/HLA-DMA/CD40/ICOS/CDH5/MPZL1/SELPLG/SELP/SPN/CD276/PDCD1/HLA-DRA/PTPRC/ITGAL/ITGA4/HLA-DOB/HLA-DRB5/ITGAM/CADM1/HLA-DOA/SDC2/ITGA6/CD34/CLDN1/HLA-A/HLA-F/VCAN/HLA-G/HLA-DRB3/ITGAV/HLA-C/HLA-DRB4/HLA-B/ESAM/HLA-DPA1/PTPRM/SELE/NRXN3/SELL/HLA-E/CD28/SDC1/SDC3/CD2/ITGA8/MADCAM1/HLA-DQA1/CD6/NLGN2/CD8A/CLDN2/CTLA4/ICAM3/VCAM1/CD80/J…
WP_ELECTRON_TRANSPORT_CHAIN_OXPHOS_SYSTEM_IN_MITOCHONDRIA	WP_ELECTRON_TRANSPORT_CHAIN_OXPHOS_SYSTEM_IN_MITOCHONDRIA	73	-0.687779	-2.96955	3.92358e-17	6.521e-15	4.33384e-15	4018	tags=77%, list=21%, signal=61%	UQCRQ/SDHC/COX7A2/COX7A2L/NDUFB3/UQCRB/COX8A/NDUFC1/SDHA/SCO1/NDUFB8/UQCRH/NDUFA9/NDUFA6/COX6B1/COX7C/NDUFAB1/SURF1/NDUFC2/NDUFA1/NDUFA8/NDUFB6/UQCRFS1/COX6A1/NDUFA10/NDUFB2/NDUFB7/COX11/COX7B/NDUFS4/NDUFS7/NDUFB1/NDUFA12/SLC25A5/NDUFB10/SLC25A4/COX6C/NDUFS2/NDUFA2/SDHB/NDUFB9/UQCRC1/COX5A/NDUFB5/NDUFV3/UQCRC2/NDUFV1/UQCR10/NDUFS3/COX4I1/SDHD/NDUFS1/COX15/COX5B/SLC25A6/NDUFA5
WP_EXTRAFOLLICULAR_B_CELL_ACTIVATION_BY_SARSCOV2	WP_EXTRAFOLLICULAR_B_CELL_ACTIVATION_BY_SARSCOV2	69	0.703813	2.89422	5.03654e-17	7.84757e-15	5.21547e-15	4607	tags=74%, list=24%, signal=57%	PRDM1/SLAMF7/ITGAX/TNF/XBP1/IFNG/IFITM1/FCRL5/GPR183/ITGB2/CD40/ICOS/CD69/EBI3/ETS1/PDCD1/PTPRC/STAT5A/IL6/CXCR4/TBX21/CD79A/TLR4/BCL6/CD82/CD19/TNFSF13/TNFSF13B/IRF4/IL10/BCR/SELL/ISG15/C3/ZEB2/CCR7/CD80/MS4A1/CXCR5/HSPA8/SYK/CCL19/IFNAR2/TMSB10/AICDA/CCL21/CR2/IL21/PTCRA/CD22/IL4
WP_BURN_WOUND_HEALING	WP_BURN_WOUND_HEALING	103	0.627535	2.79998	7.59695e-17	1.11407e-14	7.40409e-15	2752	tags=51%, list=14%, signal=44%	IL1B/TLR2/CXCL1/S100A9/CCL2/NFKBIZ/TNF/ICAM1/LGALS1/MMP1/MMP3/MMP9/S100A11/LY96/KRT6A/IL1A/PECAM1/TIMP1/TLR1/SPARC/NOD2/COL1A1/TNFAIP3/CD248/PDGFRB/IL6/TGFB3/CXCR2/FBN1/VIM/CXCR4/NFKBIA/TAGLN/COL1A2/TLR4/MMP2/TLR9/TLR8/TGFB2/INHBA/CNN2/S100A6/CD3E/DCN/KDR/TLR6/MIAT/VEGFA/SERPINH1/TIMP2/SMAD3/BCL2/HGF
REACTOME_INTERLEUKIN_4_AND_INTERLEUKIN_13_SIGNALING	REACTOME_INTERLEUKIN_4_AND_INTERLEUKIN_13_SIGNALING	107	0.617561	2.78777	2.11872e-16	2.93443e-14	1.95022e-14	3791	tags=61%, list=19%, signal=49%	OSM/IL1B/PTGS2/SOCS3/JUNB/CEBPD/PIM1/ITGAX/CCL2/SOCS1/TNF/ICAM1/HSP90B1/MMP1/MMP3/MMP9/ANXA1/HIF1A/BATF/SAA1/JAK2/MCL1/LCN2/IL1A/ITGB2/TIMP1/STAT1/NOS2/IL23A/IL13RA2/MUC1/IL6/CCL11/TGFB1/VIM/ITGAM/COL1A2/LIF/POMC/BCL6/S1PR1/MMP2/FGF2/ALOX5/IRF4/IL10/STAT3/FOS/ZEB1/VEGFA/IL17F/BCL2/VCAM1/HGF/IL18/JAK1/CCND1/HSPA8/TNFRSF1B/LAMA5/FN1/FSCN1/STAT6/IL13/IL4R
NABA_CORE_MATRISOME	NABA_CORE_MATRISOME	256	0.470885	2.3631	4.93838e-16	6.47968e-14	4.30638e-14	4956	tags=46%, list=25%, signal=35%	CRELD2/EMILIN2/SRGN/COL4A1/SPON2/SRPX2/TGFBI/COL6A3/CTHRC1/COL4A2/NID1/SPARC/AEBP1/COL7A1/COL5A2/IGFBP7/VWA1/EMID1/IGFBP5/COL1A1/PXDN/COL23A1/COL15A1/VWF/SPP1/LRG1/EMILIN1/NYX/HAPLN3/MMRN2/SPOCK2/COL5A3/LAMC1/NTNG2/COL6A2/FBN1/EFEMP2/COL1A2/MXRA5/FBLN5/COL3A1/TNFAIP6/COL18A1/DMBT1/LTBP2/COL12A1/MGP/LUM/PAPLN/VCAN/COL16A1/LAMC2/VWCE/ECM1/LAMB2/PCOLCE/COL27A1/MFAP2/BGN/LAMB1/COL9A2/COL8A2/SMOC2/RSP…
REACTOME_INTERLEUKIN_1_FAMILY_SIGNALING	REACTOME_INTERLEUKIN_1_FAMILY_SIGNALING	149	0.549456	2.59947	5.40353e-16	6.73549e-14	4.47639e-14	4476	tags=54%, list=23%, signal=42%	IL1B/IRAK3/CASP1/MAP3K8/S100A12/PSMA3/SAA1/IL18R1/IL1RN/PSMB9/IL18RAP/IL1A/PSMB5/PSMB1/PSMB6/NOD2/PSMD4/USP18/PSMC2/IL18BP/PSME2/MAP2K1/PSMD14/PSME1/MAP3K3/NFKB2/PSMA1/NFKBIA/RIPK2/PSMA5/IL1R1/PSMB10/RELA/PSMA6/PTPN12/PSMC1/PTPN7/TBK1/NKIRAS1/NLRC5/ALOX5/PSME4/PSMB4/PSMB8/STAT3/IL33/PTPN13/PELI3/GSDMD/PSMC4/S100B/IKBIP/IRAK1/SMAD3/PSMA4/CTSG/IL18/IRAK2/PSMD5/PSMD1/PSMD6/PSMC6/PSMA7/LRRC14/PTPN6/I…
WP_VEGFAVEGFR2_SIGNALING_PATHWAY	WP_VEGFAVEGFR2_SIGNALING_PATHWAY	418	0.404309	2.1402	4.02863e-15	4.78256e-13	3.17848e-13	4247	tags=41%, list=22%, signal=33%	PLAU/PTGS2/CCL2/F3/LMAN1/ICAM1/DNAJB9/SDCBP/NCF2/ATF4/HERPUD1/ANXA1/RCN1/PGD/MMP10/CALR/FHL2/PNP/DUSP5/ADAM9/P4HB/NOTCH4/ATF6/EGR3/PLAUR/SND1/GPX1/TXNDC5/ADAMTS9/SH2D2A/ACOT9/HBEGF/STAT1/TNFRSF10C/SLC2A14/CALU/SSR4/IGFBP7/CDH5/EGR1/ENG/FJX1/SOD2/EPHA2/ADRB2/LIMK1/RND1/PSMD4/TEAD4/PDIA6/ETS1/MAP3K5/MAP2K1/HTRA1/CYBB/CRIP2/MMRN2/ADAMTS1/HDAC7/SDF2L1/GRB10/SLC8A1/FYN/NFKBIA/NR4A2/SHC2/HLX/FGD5/S1PR1…
REACTOME_TNFR2_NON_CANONICAL_NF_KB_PATHWAY	REACTOME_TNFR2_NON_CANONICAL_NF_KB_PATHWAY	99	0.606052	2.69022	1.31181e-14	1.48651e-12	9.87934e-13	4430	tags=61%, list=23%, signal=47%	TNF/TNFRSF6B/TNFRSF18/PSMA3/TNFRSF4/EDARADD/PSMB9/CD27/PSMB5/PSMB1/CD40/PSMB6/TNFRSF12A/PSMD4/TNFSF14/PSMC2/PSME2/PSMD14/PSME1/NFKB2/BIRC3/PSMA1/PSMA5/PSMB10/PSMA6/TNFSF15/PSMC1/TNFSF13/TNFRSF8/PSME4/TNFSF13B/PSMB4/PSMB8/CD70/LTB/TNFRSF9/TNFSF11/TNFRSF13C/PSMC4/TNFRSF17/TNFRSF11B/PSMA4/TRAF3/TNFSF12/PSMD5/PSMD1/PSMD6/PSMC6/PSMA7/TNFRSF1B/TNFRSF1A/CUL1/PSMD7/PSMC3/PSMA2/FASLG/TRAF2/PSMD8/UBC/PSMD2
REACTOME_SIGNALING_BY_THE_B_CELL_RECEPTOR_BCR	REACTOME_SIGNALING_BY_THE_B_CELL_RECEPTOR_BCR	110	0.578433	2.61512	2.95872e-14	3.207e-12	2.13136e-12	4885	tags=64%, list=25%, signal=48%	DAPP1/PSMA3/LYN/PSMB9/IGLV6-57/PSMB5/PSMB1/PSMB6/NFKBIE/PSMD4/PSMC2/PSME2/PSMD14/PSME1/PSMA1/FYN/NFKBIA/CARD11/PSMA5/CD79A/PSMB10/PIK3AP1/RASGRP1/RELA/VAV1/PSMA6/PSMC1/CD19/PLCG2/PIK3CD/BTK/ITPR1/ORAI2/PSME4/NFATC1/PSMB4/PSMB8/PSMC4/RASGRP3/PSMA4/PRKCB/CD79B/PSMD5/BLK/PSMD1/PSMD6/PPP3CA/PSMC6/PSMA7/PTPN6/SYK/IGHD/CUL1/AHCYL1/ORAI1/PSMD7/PSMC3/NCK1/PSMA2/PPP3R1/REL/NFATC2/PSMD8/UBC/PSMD2/CD22/NFAT…
WP_ALLOGRAFT_REJECTION	WP_ALLOGRAFT_REJECTION	86	0.615891	2.67035	4.62642e-14	4.80569e-12	3.19385e-12	3462	tags=58%, list=18%, signal=48%	IL1B/GZMB/C2/TNF/CD55/IFNG/HLA-DRB1/HLA-DMB/HLA-DQB1/IL1A/CXCL9/IL2RA/STAT1/HLA-DMA/CD40/LRRK2/HLA-DRA/HLA-DOB/TGFB1/VIM/HLA-DRB5/C4B/CXCL11/HLA-DOA/PRF1/HLA-A/HLA-F/HLA-G/HLA-C/C1QA/HLA-B/HLA-DPA1/IL10/HLA-E/C3/CD28/VEGFA/HLA-DQA1/PDGFRA/TUBA1B/CTLA4/CD80/CXCL13/CXCR5/C1QB/COL5A1/HLA-DQA2/HLA-DPB1/GNLY/CCL19
WP_COMPLEMENT_SYSTEM	WP_COMPLEMENT_SYSTEM	93	0.606657	2.65957	5.57558e-14	5.55996e-12	3.69514e-12	3191	tags=47%, list=16%, signal=40%	TLR2/FCGR3A/ITGAX/C2/ICAM1/FPR1/CD55/CFB/GNA15/FCN1/CALR/CFP/PLAUR/ICAM2/ITGB2/ADM/CD40/CD59/C3AR1/SELPLG/SELP/CFI/SPP1/LAMC1/GNAI2/C1S/CD19/CD93/C4BPA/WAS/SERPING1/FCN2/SELE/SELL/C5AR1/C3/LAMB1/DCN/FKBP2/CFH/ARRB2/ALB/F11/LAMA5
REACTOME_DEGRADATION_OF_THE_EXTRACELLULAR_MATRIX	REACTOME_DEGRADATION_OF_THE_EXTRACELLULAR_MATRIX	135	0.536141	2.51398	7.87278e-14	7.54879e-12	5.01691e-12	3879	tags=49%, list=20%, signal=39%	MMP12/MMP19/MMP25/MMP1/MMP3/COL4A1/MMP9/ADAM8/MMP10/CTSK/ADAM9/CD44/COL6A3/ADAMTS9/TIMP1/COL4A2/NID1/COL7A1/CTSB/COL5A2/COL1A1/MMP7/COL23A1/COL15A1/SPP1/HTRA1/ADAMTS1/COL5A3/LAMC1/COL6A2/FBN1/COL1A2/COL3A1/FURIN/COL18A1/CAPN12/COL12A1/MMP2/COL16A1/LAMC2/ADAMTS5/MMP14/LAMB1/COL9A2/COL8A2/DCN/COL14A1/A2M/TIMP2/CTRB2/COL6A1/CTSG/LAMA3/CAPN6/COL5A1/LAMA5/FN1/TLL2/ADAMTS18/CAPN10/COL8A1/TPSAB1/FBN3/CA…
REACTOME_INTEGRIN_CELL_SURFACE_INTERACTIONS	REACTOME_INTEGRIN_CELL_SURFACE_INTERACTIONS	85	0.622804	2.69177	9.34525e-14	8.62878e-12	5.73467e-12	4876	tags=69%, list=25%, signal=52%	ITGAX/ICAM1/COL4A1/CD44/COL6A3/ICAM2/ITGB2/PECAM1/COL4A2/COL7A1/COL5A2/COL1A1/COL23A1/VWF/SPP1/COL5A3/ITGAL/ITGA4/COL6A2/FBN1/ITGAM/COL1A2/ITGA5/COL3A1/ITGA6/CD47/COL18A1/ITGA1/LUM/COL16A1/ITGAV/ITGA7/ITGA11/COL9A2/COL8A2/KDR/ITGA8/MADCAM1/COL6A1/ICAM3/VCAM1/JAM3/ITGB7/COL5A1/JAM2/FN1/ITGB6/COL8A1/ITGB5/COL9A3/AGRN/ICAM4/FGG/TNC/ITGB3/ITGA2/ITGB1/COL6A6/FGB
PID_INTEGRIN1_PATHWAY	PID_INTEGRIN1_PATHWAY	66	0.664037	2.69113	1.0298e-13	9.16894e-12	6.09366e-12	3322	tags=61%, list=17%, signal=51%	PLAU/COL4A1/TGM2/TGFBI/COL6A3/PLAUR/NID1/COL7A1/COL5A2/COL1A1/SPP1/LAMC1/ITGA4/COL6A2/FBN1/COL1A2/ITGA5/COL3A1/CD81/ITGA6/COL18A1/ITGA1/CSPG4/LAMC2/ITGAV/ITGA7/LAMB2/ITGA11/MDK/LAMB1/ITGA8/VEGFA/COL6A1/VCAM1/LAMA3/COL5A1/THBS2/LAMA5/JAM2/FN1
NABA_ECM_REGULATORS	NABA_ECM_REGULATORS	229	0.460864	2.29213	1.09222e-13	9.26301e-12	6.15617e-12	3430	tags=35%, list=18%, signal=30%	MMP12/PLAU/MMP19/MMP25/MMP1/MMP3/SERPINB8/MMP9/ADAM8/LOXL2/HYAL2/MMP10/CTSK/TGM2/ADAM9/PI3/ADAMTS9/TIMP1/CSTA/ADAM19/FAM20C/HTRA3/CTSB/CST7/MMP7/CTSH/HTRA1/AGT/ADAMTS1/SULF1/SLPI/LOXL1/SERPINA1/SERPINA3/SERPINB3/FAM20A/HYAL1/PLOD1/SERPINB1/MMP2/SERPINB5/SERPING1/TIMP3/SERPINB4/P4HA3/SULF2/ADAMTS5/MMP14/OGFOD1/SERPINF1/MMP23B/LOX/ITIH3/HTRA4/SERPINB6/SERPINH1/PLOD3/HPSE/A2M/SERPINE1/P4HA1/TIMP2/CS…
WP_IL18_SIGNALING_PATHWAY	WP_IL18_SIGNALING_PATHWAY	264	0.447148	2.25435	1.11468e-13	9.26301e-12	6.15617e-12	3539	tags=39%, list=18%, signal=33%	CCL4/IL1B/ZC3H12A/PTGS2/SOCS3/CXCL3/CXCL2/CCL2/KLF2/IER3/NFKBIZ/TNF/ICAM1/MMP1/MMP3/NCF2/MMP9/TNIP3/BID/TNFAIP2/TMEM165/PLA2G7/FAM110A/IFNG/IL18R1/TGM2/IL18RAP/CCL20/ENO1/IRF1/S1PR4/IL2RA/TIMP1/NOS2/CXCL16/ATF3/COL1A1/TNFAIP3/NFKBIE/CD83/SPP1/IL18BP/RGS16/FBXW7/CEBPB/IL6/NFKB2/BIRC3/TBX21/CCL18/NFKBIA/COL1A2/ZNF143/RELA/CLDN12/COL3A1/CD81/BTG2/MMP2/CLDN1/PTPN7/RUNX2/APBA2/LCK/ACTA2/PPP1R13L/TIMP3…
KEGG_SYSTEMIC_LUPUS_ERYTHEMATOSUS	KEGG_SYSTEMIC_LUPUS_ERYTHEMATOSUS	54	0.705075	2.7616	1.26305e-13	1.01573e-11	6.75054e-12	3376	tags=67%, list=17%, signal=55%	FCGR3A/FCGR3B/C2/TNF/FCGR2A/IFNG/HLA-DRB1/HLA-DMB/HLA-DQB1/HLA-DMA/CD40/HLA-DRA/HLA-DOB/HLA-DRB5/C1R/C4B/HLA-DOA/SNRPD1/C1S/HLA-DRB3/TRIM21/HLA-DRB4/C1QA/HLA-DPA1/IL10/C3/CD28/HLA-DQA1/FCGR2B/CD80/CTSG/ACTN3/SSB/C1QB/HLA-DQA2/HLA-DPB1
REACTOME_CHEMOKINE_RECEPTORS_BIND_CHEMOKINES	REACTOME_CHEMOKINE_RECEPTORS_BIND_CHEMOKINES	52	0.707827	2.76803	1.53291e-13	1.19423e-11	7.93683e-12	3924	tags=73%, list=20%, signal=59%	CCL4/CCL3L3/CXCL3/CXCL1/CXCL2/CCL2/CXCR1/CXCL6/CCL20/CXCL10/CXCL9/CXCL16/CXCR6/CCR5/CCR2/CCL11/CXCR2/CXCR4/PPBP/CX3CL1/CXCL11/CCR6/CCL17/CCR7/PF4/CXCL5/CCL7/CXCL13/CCL25/CCR3/CCR1/CCR10/CXCR5/CX3CR1/CCL19/CCL28/CXCR3/CCL21
PID_IL12_2PATHWAY	PID_IL12_2PATHWAY	61	0.683086	2.74428	1.78603e-13	1.34927e-11	8.9672e-12	4653	tags=75%, list=24%, signal=58%	CCL4/IL1B/GZMB/SOCS1/JAK2/IFNG/IL18R1/IL18RAP/IL2RA/STAT1/NOS2/CCR5/HLA-DRA/STAT5A/NFKB2/TBX21/RIPK2/HLX/IL2RB/IL1R1/RELA/CD3D/STAT4/MAP2K3/HLA-A/LCK/CD3G/STAT3/CD3E/FOS/B2M/GZMA/CD8A/CD247/EOMES/IL18/PPP3CA/STAT6/CD4/PPP3R1/IL12RB1/GADD45B/FASLG/GADD45G/IL4/PPP3CB
REACTOME_INTERFERON_GAMMA_SIGNALING	REACTOME_INTERFERON_GAMMA_SIGNALING	92	0.595358	2.60249	2.56305e-13	1.87932e-11	1.24899e-11	3379	tags=55%, list=17%, signal=46%	SOCS3/GBP5/SOCS1/ICAM1/CIITA/TRIM22/JAK2/IFNG/CD44/GBP1/HLA-DRB1/HLA-DQB1/IRF1/PTAFR/STAT1/GBP4/PML/IFI30/HLA-DRA/TRIM29/HLA-DRB5/HLA-DQB2/IRF9/IFNGR1/HLA-A/OAS2/HLA-F/HLA-G/HLA-DRB3/TRIM8/HLA-C/TRIM21/HLA-DRB4/OAS3/HLA-B/IRF4/GBP2/HLA-DPA1/IRF7/HLA-E/B2M/HLA-DQA1/PTPN1/VCAM1/TRIM26/HLA-H/JAK1/HLA-DQA2/PTPN6/HLA-DPB1/TRIM5
REACTOME_CELL_SURFACE_INTERACTIONS_AT_THE_VASCULAR_WALL	REACTOME_CELL_SURFACE_INTERACTIONS_AT_THE_VASCULAR_WALL	137	0.529964	2.48005	2.80165e-13	1.99557e-11	1.32625e-11	3650	tags=48%, list=19%, signal=39%	ITGAX/TREM1/SIRPA/MMP1/THBD/ANGPT2/LYN/TNFRSF10A/SLC16A3/CD44/IGLV6-57/ITGB2/PECAM1/TNFRSF10B/SELPLG/SELP/COL1A1/MIF/SPN/ITGAL/ITGA4/PROCR/TGFB1/ITGAM/FYN/SDC2/COL1A2/ITGA5/IGHA1/FCER1G/CD74/IGLL1/GYPC/ITGA6/CD47/CEACAM6/SIRPG/CAV1/CD48/LCK/ITGAV/SLC3A2/ESAM/INPP5D/DOK2/SELE/SELL/CEACAM3/CD84/SDC1/TEK/SDC3/CD2/PF4/CD244/PSG5/SLC7A5/JAM3/SLC7A11/SHC1/PTPN6/JAM2/FN1/SLC7A7/PF4V1/GPC1
REACTOME_INTERFERON_SIGNALING	REACTOME_INTERFERON_SIGNALING	192	0.484019	2.37022	2.92603e-13	2.02627e-11	1.34666e-11	3417	tags=40%, list=17%, signal=33%	SOCS3/ISG20/GBP5/SOCS1/ICAM1/UBE2L6/IFITM3/IFITM2/CIITA/TRIM22/JAK2/IFNG/EIF4A1/CD44/IFITM1/GBP1/HLA-DRB1/HLA-DQB1/IRF1/PTAFR/SEC13/STAT1/GBP4/IFIT3/EGR1/PML/IFI30/USP18/IFIT5/HLA-DRA/TRIM29/HLA-DRB5/USP41/HLA-DQB2/IRF9/EIF4E/FLNA/IFNGR1/HLA-A/OAS2/HLA-F/HLA-G/HLA-DRB3/TRIM8/HLA-C/TRIM21/HLA-DRB4/KPNA2/PSMB8/OAS3/HLA-B/IRF4/GBP2/HLA-DPA1/IFI6/IRF7/XAF1/HLA-E/ISG15/MX2/IFI35/STAT2/B2M/EIF4G1/HLA-D…
WP_TYPE_II_INTERFERON_SIGNALING	WP_TYPE_II_INTERFERON_SIGNALING	36	0.779262	2.81602	3.16319e-13	2.1313e-11	1.41646e-11	2192	tags=69%, list=11%, signal=62%	IL1B/SOCS3/SOCS1/ICAM1/CIITA/JAK2/TAP1/IFNG/PSMB9/GBP1/REG1A/CXCL10/IRF1/CXCL9/STAT1/NOS2/CYBB/SPI1/IRF9/IFNGR1/HLA-B/IRF4/IFI6/ISG15/STAT2
KEGG_CHEMOKINE_SIGNALING_PATHWAY	KEGG_CHEMOKINE_SIGNALING_PATHWAY	182	0.482288	2.34378	3.804e-13	2.49562e-11	1.65858e-11	3727	tags=46%, list=19%, signal=37%	CCL4/CCL3L3/CXCL3/CXCL1/FGR/CXCL2/CCL2/CXCR1/JAK2/CXCL6/LYN/GRK5/CCL20/CXCL10/RAC2/CXCL9/STAT1/CXCL16/CXCR6/CCR5/CCR2/MAP2K1/CCL11/CXCR2/CXCR4/PREX1/CCL18/NFKBIA/PPBP/CX3CL1/GNB4/CXCL11/SHC2/CCR6/ADCY4/RELA/GNGT2/GNG11/GNAI2/VAV1/GNB5/PIK3CD/WAS/RAP1B/DOCK2/ITK/PLCB2/STAT3/CCL17/HCK/ADCY7/NCF1/RASGRP2/STAT2/CCR7/ADCY3/PF4/ELMO1/PLCB1/CXCL5/TIAM2/GNG7/CCL7/PRKCB/ARRB2/CXCL13/CCL25/CCR3/CCR1/CCR10/…
REACTOME_TCR_SIGNALING	REACTOME_TCR_SIGNALING	116	0.554066	2.50895	1.14969e-12	7.34916e-11	4.88424e-11	4628	tags=60%, list=24%, signal=46%	LCP2/PSMA3/PSMB9/HLA-DRB1/HLA-DQB1/PSMB5/PSMB1/PSMB6/PSMD4/PSMC2/PSME2/HLA-DRA/PTPRC/PSMD14/PSME1/HLA-DRB5/PSMA1/NFKBIA/CARD11/RIPK2/PSMA5/HLA-DQB2/PSMB10/RELA/PSMA6/CD3D/PSMC1/PLCG2/WAS/LCK/HLA-DRB3/PSME4/HLA-DRB4/PSMB4/PSMB8/ITK/CD3G/HLA-DPA1/INPP5D/CD3E/PSMC4/PRKCQ/HLA-DQA1/PTPRJ/CD247/PTPN22/PSMA4/GRAP2/TRAT1/ZAP70/PSMD5/PSMD1/PSMD6/PSMC6/PSMA7/CSK/HLA-DQA2/HLA-DPB1/CUL1/CD4/PSMD7/PSMC3/NCK1/…
KEGG_INTESTINAL_IMMUNE_NETWORK_FOR_IGA_PRODUCTION	KEGG_INTESTINAL_IMMUNE_NETWORK_FOR_IGA_PRODUCTION	48	0.712706	2.73756	1.92137e-12	1.19749e-10	7.9585e-11	3557	tags=71%, list=18%, signal=58%	IL15RA/HLA-DRB1/HLA-DMB/HLA-DQB1/HLA-DMA/CD40/ICOS/HLA-DRA/ITGA4/IL6/HLA-DOB/TGFB1/HLA-DRB5/CXCR4/HLA-DOA/TNFSF13/HLA-DRB3/TNFSF13B/HLA-DRB4/HLA-DPA1/IL10/CD28/TNFRSF13C/MADCAM1/TNFRSF17/HLA-DQA1/CD80/ITGB7/CCL25/CCR10/HLA-DQA2/HLA-DPB1/IL15/CCL28
WP_TYROBP_CAUSAL_NETWORK_IN_MICROGLIA	WP_TYROBP_CAUSAL_NETWORK_IN_MICROGLIA	59	0.664139	2.66066	2.06998e-12	1.25865e-10	8.36497e-11	3979	tags=71%, list=20%, signal=57%	RGS1/ITGAX/NCF2/SAMSN1/CREB3L2/IL10RA/PLEK/GPX1/ITGB2/TCIRG1/CXCL16/RUNX3/PPP1R18/SPP1/STAT5A/APBB1IP/ITGAM/HCLS1/HLX/CAPG/KCNE3/CD37/NCKAP1L/GIMAP2/C3/FKBP15/CD84/IGSF6/NPC2/LYL1/DPYD/IL18/SFT2D2/LOXL3/ADAP2/RNASE6/TNFRSF1B/TGFBR1/SLC7A7/GAPT/CD4/TYROBP
REACTOME_PROTEIN_LOCALIZATION	REACTOME_PROTEIN_LOCALIZATION	151	-0.483712	-2.41092	3.00334e-12	1.78269e-10	1.18477e-10	3967	tags=48%, list=20%, signal=39%	TOMM7/ECI2/TIMM8A/GRPEL1/ALDH3A2/OTOF/ACBD5/PEX3/CYB5A/TIMM13/NUDT19/HSPA9/GSTK1/ACOT4/NDUFB8/PEX12/ZFAND6/PEX7/DHRS4/PEX5/IDH1/MTX2/EHHADH/CHCHD3/CHCHD4/PEX16/LDHD/GET4/CS/PEX14/ACOT2/SCP2/IDH3G/DAO/OTC/ATAD1/SLC25A12/PEX1/BCS1L/CHCHD10/SLC25A4/PEX11B/SLC25A13/GNPAT/MLYCD/ACAA1/SAMM50/UBE2D3/CROT/ACOX1/CYC1/DECR2/PHYH/CAT/ABCD3/PEX19/ACOT8/CRAT/TYSND1/DNAJC19/ECH1/ACO2/PEX26/PMPCB/HMGCL/AMACR/NU…
REACTOME_INTERLEUKIN_10_SIGNALING	REACTOME_INTERLEUKIN_10_SIGNALING	43	0.731762	2.73148	4.17077e-12	2.41808e-10	1.60705e-10	3462	tags=77%, list=18%, signal=63%	CCL4/CCL3L3/IL1B/PTGS2/CXCL1/CXCL2/CCL2/TNF/ICAM1/FPR1/IL10RA/IL1RN/CCL20/IL1A/CXCL10/PTAFR/TIMP1/CSF3/CCR5/CSF2/CCR2/IL6/LIF/IL1R1/IL10/STAT3/CD80/IL18/JAK1/CCR1/TNFRSF1B/TNFRSF1A/CCL19
REACTOME_COLLAGEN_FORMATION	REACTOME_COLLAGEN_FORMATION	81	0.600513	2.56027	4.595e-12	2.60348e-10	1.73027e-10	3743	tags=56%, list=19%, signal=45%	PPIB/MMP3/COL4A1/MMP9/LOXL2/P4HB/COL6A3/COL4A2/COL7A1/CTSB/COL5A2/COL1A1/PXDN/MMP7/COL23A1/COL15A1/COL5A3/COL6A2/LOXL1/COL1A2/COL3A1/ITGA6/COL18A1/PLOD1/COL12A1/COL16A1/LAMC2/P4HA3/PCOLCE/COL27A1/LOX/COL9A2/COL8A2/COL14A1/SERPINH1/PLOD3/P4HA1/COL6A1/LAMA3/LOXL3/ADAMTS2/COL5A1/TLL2/COL8A1/ADAMTS3
REACTOME_INTERLEUKIN_1_SIGNALING	REACTOME_INTERLEUKIN_1_SIGNALING	112	0.550099	2.48011	5.25008e-12	2.90854e-10	1.93301e-10	4458	tags=55%, list=23%, signal=43%	IL1B/IRAK3/MAP3K8/S100A12/PSMA3/SAA1/IL1RN/PSMB9/IL1A/PSMB5/PSMB1/PSMB6/NOD2/PSMD4/USP18/PSMC2/PSME2/MAP2K1/PSMD14/PSME1/MAP3K3/NFKB2/PSMA1/NFKBIA/RIPK2/PSMA5/IL1R1/PSMB10/RELA/PSMA6/PSMC1/NKIRAS1/NLRC5/PSME4/PSMB4/PSMB8/PELI3/PSMC4/S100B/IKBIP/IRAK1/PSMA4/IRAK2/PSMD5/PSMD1/PSMD6/PSMC6/PSMA7/LRRC14/CUL1/PSMD7/PSMC3/PSMA2/IL1RAP/USP14/TRAF2/PSMD8/UBC/RBX1/PSMD2/PELI1/AGER
REACTOME_COLLAGEN_DEGRADATION	REACTOME_COLLAGEN_DEGRADATION	61	0.661515	2.65763	5.9597e-12	3.2299e-10	2.14658e-10	2543	tags=52%, list=13%, signal=46%	MMP12/MMP19/MMP1/MMP3/COL4A1/MMP9/MMP10/CTSK/ADAM9/COL6A3/COL4A2/COL7A1/CTSB/COL5A2/COL1A1/MMP7/COL23A1/COL15A1/COL5A3/COL6A2/COL1A2/COL3A1/FURIN/COL18A1/COL12A1/MMP2/COL16A1/MMP14/COL9A2/COL8A2/COL14A1/COL6A1
KEGG_HEMATOPOIETIC_CELL_LINEAGE	KEGG_HEMATOPOIETIC_CELL_LINEAGE	86	0.584913	2.53604	6.82723e-12	3.62134e-10	2.40673e-10	4656	tags=66%, list=24%, signal=51%	IL1B/CD38/TNF/CD55/CD44/HLA-DRB1/IL1A/IL2RA/CD59/CSF3/CSF2/HLA-DRA/ITGA4/IL6/HLA-DRB5/ITGAM/CSF3R/ITGA5/IL1R1/FLT3LG/ITGA6/CD3D/CD1B/IL7R/KIT/CD34/CD19/ITGA1/CD37/IL11/HLA-DRB3/HLA-DRB4/CD5/CD3G/CD3E/CSF1R/IL3RA/CD2/CD8A/CD33/CSF2RA/MS4A1/IL7/MME/CD1C/IL5RA/GP1BA/TPO/IL4R/CD4/CR2/GP1BB/CD22/ITGB3/IL4/THPO/ITGA2
KEGG_ECM_RECEPTOR_INTERACTION	KEGG_ECM_RECEPTOR_INTERACTION	84	0.591287	2.54443	7.34836e-12	3.81656e-10	2.53647e-10	4761	tags=60%, list=24%, signal=45%	COL4A1/CD44/COL6A3/COL4A2/COL5A2/COL1A1/VWF/SPP1/COL5A3/LAMC1/ITGA4/COL6A2/SDC2/COL1A2/ITGA5/COL3A1/ITGA6/CD47/ITGA1/LAMC2/ITGAV/ITGA7/LAMB2/ITGA11/LAMB1/SDC1/SDC3/ITGA8/COL6A1/LAMA3/ITGB7/GP1BA/COL5A1/THBS2/LAMA5/FN1/ITGB6/LAMA4/THBS4/ITGB5/LAMC3/ITGB4/AGRN/GP1BB/TNC/ITGB3/THBS3/ITGA2/ITGB1/COL6A6
KEGG_HUNTINGTONS_DISEASE	KEGG_HUNTINGTONS_DISEASE	156	-0.472407	-2.37208	7.78338e-12	3.95999e-10	2.6318e-10	4161	tags=49%, list=21%, signal=39%	VDAC1/POLR2K/UQCRQ/SDHC/APAF1/DNAI1/COX7A2/COX7A2L/NDUFB3/UQCRB/COX8A/NDUFC1/POLR2J/SDHA/POLR2I/POLR2A/NDUFB8/SIN3A/UQCRH/DNAL4/NDUFA9/NDUFA6/COX6B1/COX7C/NDUFAB1/NDUFC2/POLR2H/TP53/NDUFA1/POLR2F/NDUFA8/NDUFB6/UQCRFS1/COX6A1/NDUFA10/DCTN4/CYCS/NDUFB2/NDUFB7/COX7B/NDUFS4/VDAC3/NDUFS7/NDUFB1/SLC25A5/HTT/DNAH1/NDUFB10/SLC25A4/COX6C/NDUFS2/DCTN2/NDUFA2/TAF4/PPARG/TFAM/SDHB/NDUFB9/CYC1/UQCRC1/COX5A/ND…
KEGG_ALLOGRAFT_REJECTION	KEGG_ALLOGRAFT_REJECTION	37	0.743318	2.69996	9.32715e-12	4.65052e-10	3.09072e-10	3376	tags=76%, list=17%, signal=63%	GZMB/TNF/IFNG/HLA-DRB1/HLA-DMB/HLA-DQB1/HLA-DMA/CD40/HLA-DRA/HLA-DOB/HLA-DRB5/HLA-DOA/PRF1/HLA-A/HLA-F/HLA-G/HLA-DRB3/HLA-C/HLA-DRB4/HLA-B/HLA-DPA1/IL10/HLA-E/CD28/HLA-DQA1/CD80/HLA-DQA2/HLA-DPB1
REACTOME_GPCR_LIGAND_BINDING	REACTOME_GPCR_LIGAND_BINDING	433	0.367468	1.95561	1.01295e-11	4.95154e-10	3.29078e-10	5018	tags=36%, list=26%, signal=27%	CCL4/CCL3L3/CXCL3/P2RY6/CXCL1/CXCL2/CCL2/CXCR1/HCAR3/PROK2/FPR1/CD55/ANXA1/SAA1/CXCL6/PNOC/CCL20/RAMP3/ADORA2A/GPR183/CXCL10/ADM/S1PR4/CXCL9/PTAFR/FPR2/GPR4/CXCL16/C3AR1/GPR68/CXCR6/ADRB2/HRH4/CCR5/RRH/CCR2/NMB/AGT/SUCNR1/WNT5A/EDNRA/CCL11/F2R/CXCR2/CXCR4/PPBP/CX3CL1/GNB4/OXT/CXCL11/PTGIR/CCR6/POMC/GPR65/GHRL/S1PR1/GNGT2/INSL3/P2RY14/GNG11/WNT4/GNB5/CMKLR1/PTGER1/FZD10/FFAR2/CYSLTR2/P2RY13/CALCRL…
WP_TH17_CELL_DIFFERENTIATION_PATHWAY	WP_TH17_CELL_DIFFERENTIATION_PATHWAY	69	0.619157	2.5461	2.23214e-11	1.07014e-09	7.11212e-10	4628	tags=62%, list=24%, signal=48%	IL1B/SOCS3/RUNX1/HIF1A/JAK2/IFNG/AHR/IL2RA/STAT1/HLA-DMA/IL23A/IL21R/STAT5A/IL6/TGFB1/TBX21/NFKBIA/CD3D/IFNGR1/IL27RA/LCK/NFATC1/IRF4/CD3G/STAT3/CD3E/FOS/PRKCQ/IL17F/CD247/JAK1/ZAP70/PPP3CA/TGFBR1/STAT6/IL4R/CD4/HSP90AA1/IL21/LAT/ARNTL/IL4/PLCG1
KEGG_GRAFT_VERSUS_HOST_DISEASE	KEGG_GRAFT_VERSUS_HOST_DISEASE	39	0.724209	2.64518	2.30787e-11	1.08557e-09	7.21468e-10	3376	tags=74%, list=17%, signal=62%	IL1B/GZMB/TNF/IFNG/HLA-DRB1/HLA-DMB/HLA-DQB1/IL1A/HLA-DMA/HLA-DRA/IL6/HLA-DOB/HLA-DRB5/HLA-DOA/PRF1/HLA-A/HLA-F/HLA-G/HLA-DRB3/HLA-C/HLA-DRB4/HLA-B/HLA-DPA1/HLA-E/CD28/HLA-DQA1/CD80/HLA-DQA2/HLA-DPB1
REACTOME_CLASS_A_1_RHODOPSIN_LIKE_RECEPTORS	REACTOME_CLASS_A_1_RHODOPSIN_LIKE_RECEPTORS	310	0.403913	2.0797	2.5908e-11	1.19609e-09	7.94917e-10	4026	tags=33%, list=21%, signal=27%	CCL4/CCL3L3/CXCL3/P2RY6/CXCL1/CXCL2/CCL2/CXCR1/HCAR3/PROK2/FPR1/ANXA1/SAA1/CXCL6/PNOC/CCL20/ADORA2A/GPR183/CXCL10/S1PR4/CXCL9/PTAFR/FPR2/GPR4/CXCL16/C3AR1/GPR68/CXCR6/ADRB2/HRH4/CCR5/RRH/CCR2/NMB/AGT/SUCNR1/EDNRA/CCL11/F2R/CXCR2/CXCR4/PPBP/CX3CL1/OXT/CXCL11/PTGIR/CCR6/POMC/GPR65/GHRL/S1PR1/INSL3/P2RY14/CMKLR1/PTGER1/FFAR2/CYSLTR2/P2RY13/GAL/ADRA2C/CCL17/MTNR1A/C5AR1/C3/NPSR1/CYSLTR1/CCR7/GPR132/P…
WP_PROTEASOME_DEGRADATION	WP_PROTEASOME_DEGRADATION	59	0.643968	2.57985	2.9275e-11	1.32696e-09	8.81893e-10	5082	tags=73%, list=26%, signal=54%	PSMA3/RPN1/IFNG/PSMB9/PSMB5/PSMB1/PSMB6/PSMD4/PSMC2/PSME2/PSME1/PSMA1/PSMA5/PSMB10/PSMA6/PSMC1/HLA-A/HLA-F/HLA-G/HLA-C/PSMB4/PSMB8/HLA-B/HLA-E/RPN2/PSMC4/PSMA4/UCHL1/PSMD5/PSMD1/PSMD6/PSMC6/PSMA7/PSMD7/PSMC3/PSMA2/PSMD8/UBC/PSMD2/PSMB7/PSMC5/UCHL3/UBA7
KEGG_OXIDATIVE_PHOSPHORYLATION	KEGG_OXIDATIVE_PHOSPHORYLATION	99	-0.537842	-2.50355	4.64085e-11	2.06601e-09	1.37306e-09	4079	tags=60%, list=21%, signal=47%	ATP6V1C1/UQCRQ/SDHC/COX7A2/COX7A2L/NDUFB3/UQCRB/COX8A/NDUFA11/NDUFC1/SDHA/NDUFB8/UQCRH/NDUFA9/NDUFA6/ATP6V0D1/COX6B1/COX7C/NDUFAB1/ATP6V1C2/NDUFC2/NDUFA1/LHPP/NDUFA8/NDUFB6/UQCRFS1/COX6A1/NDUFA10/NDUFB2/NDUFB7/COX11/COX7B/ATP6V1D/PPA2/NDUFS4/NDUFS7/NDUFB1/COX10/NDUFB10/COX6C/NDUFS2/NDUFA2/SDHB/NDUFB9/CYC1/UQCRC1/COX5A/NDUFB5/NDUFV3/UQCRC2/NDUFV1/UQCR10/NDUFS3/COX4I1/SDHD/NDUFS1/COX15/COX5B/NDUFA5
KEGG_AUTOIMMUNE_THYROID_DISEASE	KEGG_AUTOIMMUNE_THYROID_DISEASE	47	0.683763	2.61877	5.76405e-11	2.52101e-09	1.67546e-09	3541	tags=62%, list=18%, signal=51%	GZMB/HLA-DRB1/HLA-DMB/HLA-DQB1/TG/HLA-DMA/CD40/HLA-DRA/HLA-DOB/HLA-DRB5/HLA-DOA/PRF1/HLA-A/HLA-F/HLA-G/HLA-DRB3/HLA-C/HLA-DRB4/HLA-B/HLA-DPA1/IL10/HLA-E/CD28/HLA-DQA1/CTLA4/CD80/HLA-DQA2/HLA-DPB1/TPO
REACTOME_COMPLEX_I_BIOGENESIS	REACTOME_COMPLEX_I_BIOGENESIS	47	-0.677303	-2.67698	5.88348e-11	2.52888e-09	1.68069e-09	3673	tags=72%, list=19%, signal=59%	NDUFB3/NDUFA13/NDUFA11/NDUFC1/NDUFB11/NDUFB8/NDUFA9/NDUFA6/NDUFAB1/NDUFC2/NDUFA1/TMEM186/NDUFA8/NDUFB6/NDUFA10/NDUFB2/NDUFB7/NDUFS4/NDUFS7/NDUFB1/NDUFA12/NDUFAF4/NDUFB10/NDUFS2/NDUFA2/ECSIT/NDUFB9/NDUFB5/NDUFV3/NDUFV1/NUBPL/NDUFS3/NDUFS1/NDUFA5
KEGG_PARKINSONS_DISEASE	KEGG_PARKINSONS_DISEASE	97	-0.537595	-2.48222	8.23662e-11	3.48032e-09	2.31301e-09	4161	tags=59%, list=21%, signal=47%	VDAC1/UQCRQ/SDHC/APAF1/COX7A2/COX7A2L/NDUFB3/UQCRB/COX8A/NDUFC1/SDHA/NDUFB8/UQCRH/NDUFA9/NDUFA6/COX6B1/COX7C/NDUFAB1/NDUFC2/NDUFA1/NDUFA8/NDUFB6/UQCRFS1/COX6A1/NDUFA10/CYCS/NDUFB2/NDUFB7/COX7B/NDUFS4/VDAC3/NDUFS7/NDUFB1/SLC25A5/NDUFB10/SLC25A4/COX6C/NDUFS2/NDUFA2/SDHB/NDUFB9/CYC1/UQCRC1/COX5A/NDUFB5/NDUFV3/UQCRC2/NDUFV1/PINK1/UQCR10/NDUFS3/COX4I1/SDHD/NDUFS1/COX5B/SLC25A6/NDUFA5
WP_CHEMOKINE_SIGNALING_PATHWAY	WP_CHEMOKINE_SIGNALING_PATHWAY	163	0.465036	2.22052	1.11143e-10	4.61798e-09	3.0691e-09	3924	tags=47%, list=20%, signal=38%	CCL4/CXCL3/FGR/JAK2/LYN/GRK5/CCL20/CXCL10/RAC2/CXCL9/STAT1/CXCL16/CXCR6/CCR2/MAP2K1/CCL11/CXCR2/CXCR4/PREX1/NFKBIA/PPBP/CX3CL1/GNB4/CXCL11/SHC2/CCR6/ADCY4/RELA/GNGT2/GNG11/GNAI2/VAV1/GNB5/PIK3CD/WAS/RAP1B/DOCK2/ITK/PLCB2/STAT3/CCL17/HCK/ADCY7/NCF1/RASGRP2/STAT2/CCR7/ADCY3/PF4/ELMO1/PLCB1/CXCL5/TIAM2/GNG7/CCL7/PRKCB/ARRB2/CXCL13/CCL25/CCR3/CCR1/CCR10/SHC1/CXCR5/CSK/GRK6/CCL26/CX3CR1/STAT5B/AKT3/CC…
KEGG_VIRAL_MYOCARDITIS	KEGG_VIRAL_MYOCARDITIS	70	0.601004	2.48316	1.36652e-10	5.58481e-09	3.71165e-09	3376	tags=56%, list=17%, signal=46%	ICAM1/CD55/BID/HLA-DRB1/HLA-DMB/HLA-DQB1/ITGB2/RAC2/HLA-DMA/CD40/HLA-DRA/ACTB/ITGAL/HLA-DOB/HLA-DRB5/FYN/HLA-DOA/PRF1/HLA-A/HLA-F/CAV1/HLA-G/HLA-DRB3/HLA-C/HLA-DRB4/HLA-B/HLA-DPA1/HLA-E/CD28/EIF4G1/HLA-DQA1/SGCD/MYH11/SGCB/CD80/CCND1/HLA-DQA2/MYH13/HLA-DPB1
REACTOME_METABOLISM_OF_POLYAMINES	REACTOME_METABOLISM_OF_POLYAMINES	56	0.646119	2.55402	1.46801e-10	5.90282e-09	3.923e-09	4430	tags=68%, list=23%, signal=53%	PSMA3/PSMB9/PSMB5/PSMB1/PSMB6/ODC1/OAZ1/SMOX/PSMD4/PSMC2/PSME2/PSMD14/PSME1/SRM/PSMA1/PSMA5/PSMB10/PSMA6/PSMC1/PSME4/PSMB4/PSMB8/PSMC4/PSMA4/OAZ2/PSMD5/OAZ3/PSMD1/PSMD6/PSMC6/PSMA7/AMD1/PSMD7/PSMC3/PSMA2/PSMD8/PAOX/PSMD2
KEGG_TYPE_I_DIABETES_MELLITUS	KEGG_TYPE_I_DIABETES_MELLITUS	43	0.704424	2.62943	1.57703e-10	6.08761e-09	4.04581e-09	3376	tags=65%, list=17%, signal=54%	IL1B/GZMB/TNF/IFNG/HLA-DRB1/HLA-DMB/HLA-DQB1/IL1A/HLA-DMA/HLA-DRA/HLA-DOB/HLA-DRB5/HLA-DOA/PRF1/HLA-A/HLA-F/HLA-G/HLA-DRB3/HLA-C/HLA-DRB4/HLA-B/HLA-DPA1/HLA-E/CD28/HLA-DQA1/CD80/HLA-DQA2/HLA-DPB1
REACTOME_PEROXISOMAL_PROTEIN_IMPORT	REACTOME_PEROXISOMAL_PROTEIN_IMPORT	63	-0.614731	-2.56183	1.58722e-10	6.08761e-09	4.04581e-09	2996	tags=54%, list=15%, signal=46%	GSTK1/ACOT4/PEX12/ZFAND6/PEX7/DHRS4/PEX5/IDH1/EHHADH/PEX14/ACOT2/SCP2/DAO/PEX1/GNPAT/MLYCD/ACAA1/UBE2D3/CROT/ACOX1/DECR2/PHYH/CAT/ACOT8/CRAT/TYSND1/ECH1/PEX26/HMGCL/AMACR/NUDT7/EPHX2/PECR/ACOX2
NABA_ECM_GLYCOPROTEINS	NABA_ECM_GLYCOPROTEINS	179	0.453647	2.20061	1.55106e-10	6.08761e-09	4.04581e-09	4956	tags=46%, list=25%, signal=35%	CRELD2/EMILIN2/SPON2/SRPX2/TGFBI/CTHRC1/NID1/SPARC/AEBP1/IGFBP7/VWA1/EMID1/IGFBP5/PXDN/VWF/SPP1/LRG1/EMILIN1/MMRN2/LAMC1/NTNG2/FBN1/EFEMP2/MXRA5/FBLN5/TNFAIP6/DMBT1/LTBP2/MGP/PAPLN/LAMC2/VWCE/ECM1/LAMB2/PCOLCE/MFAP2/LAMB1/SMOC2/RSPO1/SPARCL1/LGI2/FBLN1/MMRN1/RSPO3/IGFBP6/LAMA3/EGFLAM/FGL2/THBS2/LAMA5/CRISPLD2/FN1/NID2/NTN1/MFAP5/FBN3/LAMA4/THBS4/IGFALS/LAMC3/EFEMP1/MFAP4/MATN4/CILP/AGRN/LTBP1/FGG…
KEGG_NATURAL_KILLER_CELL_MEDIATED_CYTOTOXICITY	KEGG_NATURAL_KILLER_CELL_MEDIATED_CYTOTOXICITY	125	0.502972	2.30994	1.76101e-10	6.65181e-09	4.42078e-09	4756	tags=52%, list=24%, signal=40%	FCGR3A/GZMB/FCGR3B/LCP2/TNF/ICAM1/BID/HCST/IFNG/TNFRSF10A/ICAM2/ITGB2/RAC2/TNFRSF10C/TNFRSF10B/SH3BP2/CSF2/MAP2K1/SH2D1B/ITGAL/FYN/SHC2/FCER1G/VAV1/PRF1/IFNGR1/PLCG2/HLA-A/PIK3CD/CD48/LCK/HLA-G/HLA-C/NFATC1/HLA-B/HLA-E/PRKCG/MICB/CD244/RAET1E/SH2D1A/CD247/PRKCB/NCR3/ZAP70/SHC1/PPP3CA/PTPN6/SYK/PRKCA/KLRK1/IFNAR2/PIK3CG/TYROBP/PPP3R1/PIK3R5/FASLG/PPP3CC/ULBP2/NFATC2/LAT/NFATC3/PLCG1/PPP3CB/SHC3
REACTOME_ASSEMBLY_OF_COLLAGEN_FIBRILS_AND_OTHER_MULTIMERIC_STRUCTURES	REACTOME_ASSEMBLY_OF_COLLAGEN_FIBRILS_AND_OTHER_MULTIMERIC_STRUCTURES	59	0.62355	2.49806	2.80902e-10	1.04521e-08	6.94643e-09	3339	tags=56%, list=17%, signal=47%	MMP3/COL4A1/MMP9/LOXL2/COL6A3/COL4A2/COL7A1/CTSB/COL5A2/COL1A1/PXDN/MMP7/COL15A1/COL5A3/COL6A2/LOXL1/COL1A2/COL3A1/ITGA6/COL18A1/COL12A1/LAMC2/PCOLCE/COL27A1/LOX/COL9A2/COL8A2/COL14A1/COL6A1/LAMA3/LOXL3/COL5A1/TLL2
PID_IL23_PATHWAY	PID_IL23_PATHWAY	37	0.709907	2.57861	3.61883e-10	1.32673e-08	8.8174e-09	2796	tags=62%, list=14%, signal=53%	IL1B/SOCS3/CXCL1/CCL2/TNF/JAK2/IFNG/IL18R1/IL18RAP/CXCL9/STAT1/NOS2/IL23A/STAT5A/IL6/NFKBIA/RELA/IL19/STAT4/STAT3/CD3E/IL17F/IL18
REACTOME_INTERFERON_ALPHA_BETA_SIGNALING	REACTOME_INTERFERON_ALPHA_BETA_SIGNALING	68	0.61267	2.50779	3.67422e-10	1.32751e-08	8.82262e-09	3574	tags=56%, list=18%, signal=46%	SOCS3/ISG20/SOCS1/IFITM3/IFITM2/IFITM1/IRF1/STAT1/IFIT3/EGR1/USP18/IFIT5/IRF9/HLA-A/OAS2/HLA-F/HLA-G/HLA-C/PSMB8/OAS3/HLA-B/IRF4/GBP2/IFI6/IRF7/XAF1/HLA-E/ISG15/MX2/IFI35/STAT2/PTPN1/HLA-H/JAK1/SAMHD1/PTPN6/KPNB1/IFNAR2
WP_NONALCOHOLIC_FATTY_LIVER_DISEASE	WP_NONALCOHOLIC_FATTY_LIVER_DISEASE	146	-0.45794	-2.27319	4.90332e-10	1.74628e-08	1.16057e-08	4018	tags=52%, list=21%, signal=42%	UQCRQ/PRKAG3/SDHC/NR1H3/COX7A2/COX7A2L/NDUFB3/NDUFA13/UQCRB/COX8A/NDUFA11/NDUFC1/CASP7/SDHA/INSR/PKLR/NDUFB11/NDUFB8/UQCRH/NDUFA9/GSK3B/CDC42/NDUFA6/COX6B1/COX7C/NR1H4/NDUFAB1/PIK3R2/NDUFC2/NDUFA1/PRKAB1/NDUFA8/NDUFB6/UQCRFS1/COX6A1/NDUFA10/MLX/CYCS/NDUFB2/NDUFB7/COX7B/CEBPA/NDUFS4/NDUFS7/NDUFB1/NDUFA12/MLXIP/NDUFB10/BCL2L11/COX6C/NDUFS2/IL6R/ADIPOR2/NDUFA2/SDHB/NDUFB9/CYC1/PIK3R1/UQCRC1/COX5A/ND…
REACTOME_DOWNSTREAM_SIGNALING_EVENTS_OF_B_CELL_RECEPTOR_BCR	REACTOME_DOWNSTREAM_SIGNALING_EVENTS_OF_B_CELL_RECEPTOR_BCR	79	0.573149	2.43118	5.61688e-10	1.97224e-08	1.31074e-08	4885	tags=61%, list=25%, signal=46%	PSMA3/PSMB9/PSMB5/PSMB1/PSMB6/NFKBIE/PSMD4/PSMC2/PSME2/PSMD14/PSME1/PSMA1/NFKBIA/CARD11/PSMA5/PSMB10/RASGRP1/RELA/PSMA6/PSMC1/PSME4/NFATC1/PSMB4/PSMB8/PSMC4/RASGRP3/PSMA4/PRKCB/PSMD5/PSMD1/PSMD6/PPP3CA/PSMC6/PSMA7/CUL1/PSMD7/PSMC3/PSMA2/PPP3R1/REL/NFATC2/PSMD8/UBC/PSMD2/NFATC3/PPP3CB/PSMB7/PSMC5
REACTOME_REGULATION_OF_RUNX3_EXPRESSION_AND_ACTIVITY	REACTOME_REGULATION_OF_RUNX3_EXPRESSION_AND_ACTIVITY	54	0.636787	2.49413	6.45498e-10	2.23504e-08	1.4854e-08	4885	tags=67%, list=25%, signal=50%	PSMA3/PSMB9/PSMB5/PSMB1/PSMB6/RUNX3/PSMD4/PSMC2/PSME2/PSMD14/PSME1/TGFB1/PSMA1/PSMA5/PSMB10/PSMA6/PSMC1/PSMB4/PSMB8/PSMC4/PSMA4/PSMD5/PSMD1/PSMD6/PSMC6/PSMA7/CBFB/MDM2/PSMD7/PSMC3/PSMA2/PSMD8/UBC/PSMD2/PSMB7/PSMC5
WP_MALIGNANT_PLEURAL_MESOTHELIOMA	WP_MALIGNANT_PLEURAL_MESOTHELIOMA	431	0.352752	1.87467	6.58378e-10	2.2484e-08	1.49428e-08	3778	tags=31%, list=19%, signal=26%	CCL4/IL1B/PLAU/CXCL1/CCL2/AREG/LATS2/MMP3/COL4A1/MMP9/IDO1/CASP1/ANGPT2/CD274/HIF1A/CD44/MCL1/RASSF5/CXCL10/CTHRC1/ITGB2/CDH11/COL4A2/HBEGF/STAT1/SPARC/CDH3/ATF3/CDH5/EPHA2/CSF3/SOX17/TEAD4/CSF2/MAP3K5/MAP2K1/PDGFRB/WNT5A/ADAMTS1/ACTB/LAMC1/WNT5B/ITGA4/IL6/MAP3K3/TGFB1/FGF7/PORCN/MAP4K1/BAG2/MAP3K10/FLT3LG/EFNA2/WNT4/ITGA6/CD47/KIT/AJUBA/MAP3K6/FLT1/ITGA1/MAP2K3/MMP2/ACTG2/PIK3CD/FZD10/FGF2/LAMC2…
KEGG_ANTIGEN_PROCESSING_AND_PRESENTATION	KEGG_ANTIGEN_PROCESSING_AND_PRESENTATION	77	0.571796	2.41217	8.08612e-10	2.68783e-08	1.78632e-08	3376	tags=49%, list=17%, signal=41%	CIITA/CALR/TAP1/HLA-DRB1/HLA-DMB/HLA-DQB1/HLA-DMA/CTSB/HSPA6/IFI30/PSME2/HLA-DRA/PDIA3/PSME1/HLA-DOB/HLA-DRB5/HLA-DOA/CD74/HLA-A/HLA-F/HSPA5/HLA-G/HLA-DRB3/HLA-C/HLA-DRB4/HLA-B/RFX5/TAP2/CANX/HLA-DPA1/HLA-E/B2M/HLA-DQA1/CD8A/TAPBP/HSPA8/HLA-DQA2/HLA-DPB1
REACTOME_ECM_PROTEOGLYCANS	REACTOME_ECM_PROTEOGLYCANS	76	0.573986	2.40022	8.06083e-10	2.68783e-08	1.78632e-08	4804	tags=58%, list=25%, signal=44%	ITGAX/COL4A1/COL6A3/COL4A2/SPARC/COL5A2/COL1A1/COL5A3/LAMC1/TGFB3/TGFB1/COL6A2/COL1A2/COL3A1/LUM/VCAN/ITGAV/TGFB2/ITGA7/LAMB2/BGN/LAMB1/COL9A2/DCN/ITGA8/SERPINE1/COL6A1/LAMA3/ASPN/COL5A1/LAMA5/FN1/ITGB6/LAMA4/ITGB5/MATN4/COL9A3/AGRN/TNC/ITGB3/ITGA2/ITGB1/COL6A6/ACAN
NABA_ECM_AFFILIATED	NABA_ECM_AFFILIATED	153	0.455185	2.15071	9.17196e-10	3.00864e-08	1.99954e-08	4436	tags=43%, list=23%, signal=34%	CLEC4E/LMAN1/CLEC4A/LGALS1/ANXA1/FCN3/FCN1/REG1A/ANXA2/REG1B/REG3G/PLXNC1/ANXA3/MUC1/REG3A/CLEC2B/ANXA5/C1QTNF5/REG4/SDC2/CLEC14A/ANXA4/GREM1/SEMA3G/CSPG4/CLEC1A/FCN2/SEMA6B/SEMA5B/SEMA4B/ITLN2/C1QA/SEMA4F/MUC4/C1QTNF1/MUC5AC/SDC1/SEMA7A/LGALS12/SDC3/CLEC4D/CLEC11A/CLEC12A/ANXA6/EMCN/CLEC7A/MUC5B/C1QB/CLEC3B/SEMA4D/SFTA2/COLEC12/GPC1/PLXND1/SEMA4C/MUC13/PLXNB2/GPC3/CD209/CLC/CLEC12B/MUC6/LGALS7/A…
REACTOME_ASPARAGINE_N_LINKED_GLYCOSYLATION	REACTOME_ASPARAGINE_N_LINKED_GLYCOSYLATION	295	0.39041	1.99882	9.9935e-10	3.23556e-08	2.15034e-08	4472	tags=41%, list=23%, signal=32%	EDEM1/AREG/LMAN1/CD55/NUS1/VCP/BET1L/RPN1/CALR/ARFGAP3/SEC24D/SRD5A3/SEC13/DAD1/COL7A1/FUT8/CD59/ST3GAL1/STT3A/DERL1/ST3GAL2/DERL2/PREB/COPZ1/MGAT1/ST3GAL5/PDIA3/TUBB6/KDELR3/TMED7/SERPINA1/ASGR1/GMPPB/COPB2/YKT6/DYNC1LI1/DPAGT1/PSMC1/SEC22C/SEC31A/ST8SIA4/TUBB2A/GFPT2/DOLK/USO1/GMDS/SEC24A/CAPZA1/CANX/ACTR1A/GNPNAT1/TUBA1C/STX5/ST8SIA1/ASGR2/RPN2/ALG5/MCFD2/TMED2/DDOST/TMED3/DYNLL2/B4GALT3/MAN1A…
WP_MITOCHONDRIAL_COMPLEX_I_ASSEMBLY_MODEL_OXPHOS_SYSTEM	WP_MITOCHONDRIAL_COMPLEX_I_ASSEMBLY_MODEL_OXPHOS_SYSTEM	45	-0.653344	-2.56099	1.16942e-09	3.73763e-08	2.48402e-08	3673	tags=69%, list=19%, signal=56%	NDUFB3/NDUFA13/NDUFC1/NDUFB11/NDUFB8/NDUFA6/NDUFAB1/NDUFC2/NDUFA1/TMEM186/NDUFA8/NDUFB6/NDUFA10/NDUFB2/NDUFB7/NDUFS4/NDUFB1/NDUFA12/NDUFAF4/NDUFB10/NDUFS2/NDUFA2/ECSIT/NDUFB9/NDUFB5/NDUFV3/NDUFV1/NUBPL/NDUFS3/NDUFS1/NDUFA5
REACTOME_PEPTIDE_LIGAND_BINDING_RECEPTORS	REACTOME_PEPTIDE_LIGAND_BINDING_RECEPTORS	184	0.440313	2.14244	1.37105e-09	4.32663e-08	2.87547e-08	3980	tags=36%, list=20%, signal=29%	CCL4/CCL3L3/CXCL3/CXCL1/CXCL2/CCL2/CXCR1/PROK2/FPR1/ANXA1/SAA1/CXCL6/PNOC/CCL20/CXCL10/CXCL9/FPR2/CXCL16/C3AR1/CXCR6/CCR5/CCR2/NMB/AGT/EDNRA/CCL11/F2R/CXCR2/CXCR4/PPBP/CX3CL1/OXT/CXCL11/CCR6/POMC/GHRL/INSL3/GAL/CCL17/C5AR1/C3/NPSR1/CCR7/PF4/CXCL5/F2RL3/CCL7/MLN/APLNR/TACR3/NPY2R/CXCL13/CCL25/CCR3/CCR1/CCR10/CXCR5/OPRL1/CX3CR1/KEL/CCL19/CCL28/CXCR3/TACR1/CCL21/FPR3/NMU
PID_IL12_STAT4_PATHWAY	PID_IL12_STAT4_PATHWAY	32	0.729948	2.58056	1.43334e-09	4.46664e-08	2.96852e-08	4677	tags=81%, list=24%, signal=62%	IFNG/IL18R1/IL18RAP/IRF1/IL2RA/HLA-DRA/TGFB1/TBX21/PRF1/CD3D/STAT4/CD3G/STAT3/CD3E/CD28/FOS/CD247/CD80/IL18/PPP3CA/PIAS2/IL13/CD4/PPP3R1/PPP3CB/CD86
REACTOME_C_TYPE_LECTIN_RECEPTORS_CLRS	REACTOME_C_TYPE_LECTIN_RECEPTORS_CLRS	136	0.481792	2.25711	1.62571e-09	5.00358e-08	3.32537e-08	4653	tags=48%, list=24%, signal=37%	IL1B/CLEC4E/CLEC4A/PSMA3/LYN/PSMB9/ICAM2/PSMB5/PSMB1/PSMB6/PSMD4/PSMC2/PSME2/MUC1/PSMD14/PSME1/NFKB2/PSMA1/FYN/NFKBIA/CARD11/PSMA5/PSMB10/RELA/FCER1G/PSMA6/PSMC1/PLCG2/ITPR1/PSME4/NFATC1/PSMB4/PSMB8/CCL17/MUC4/MUC5AC/PSMC4/CLEC4D/PSMA4/ICAM3/CLEC7A/PSMD5/MUC5B/PSMD1/PSMD6/PPP3CA/PSMC6/PSMA7/SYK/CUL1/AHCYL1/PSMD7/PSMC3/PSMA2/PPP3R1/MUC13/CD209/NFATC2/MUC6/PSMD8/MUCL1/UBC/PSMD2/NFATC3/PPP3CB
REACTOME_NEGATIVE_REGULATION_OF_NOTCH4_SIGNALING	REACTOME_NEGATIVE_REGULATION_OF_NOTCH4_SIGNALING	53	0.640822	2.49687	2.00103e-09	6.08361e-08	4.04316e-08	4885	tags=70%, list=25%, signal=53%	PSMA3/NOTCH4/PSMB9/PSMB5/PSMB1/PSMB6/PSMD4/PSMC2/PSME2/PSMD14/FBXW7/PSME1/PSMA1/PSMA5/PSMB10/PSMA6/PSMC1/PSMB4/PSMB8/PSMC4/PSMA4/TACC3/PSMD5/PSMD1/PSMD6/PSMC6/PSMA7/CUL1/PSMD7/PSMC3/PSMA2/PSMD8/UBC/RBX1/PSMD2/PSMB7/PSMC5
WP_SPINAL_CORD_INJURY	WP_SPINAL_CORD_INJURY	115	0.501699	2.26845	2.17756e-09	6.54055e-08	4.34683e-08	3740	tags=45%, list=19%, signal=37%	MMP12/IL1B/LILRB3/PTGS2/CXCL1/CXCL2/CCL2/TNF/ICAM1/COL4A1/MMP9/ANXA1/E2F5/FCGR2A/IFNG/ZFP36/CHST11/IL1A/CXCL10/NOS2/AIF1/EGR1/SELP/MIF/CCR2/IL6/TGFB1/VIM/TLR4/IL1R1/CD47/PLA2G2A/BTG2/CSPG4/TNFSF13/VCAN/TNFSF13B/RTN4R/LTB/PLA2G5/FOS/CCND1/PPP3CA/C1QB/KLK8/OMG/PRKCA/NTN1/RGMA/NOX4/TACR1/RHOB
REACTOME_NUCLEAR_EVENTS_MEDIATED_BY_NFE2L2	REACTOME_NUCLEAR_EVENTS_MEDIATED_BY_NFE2L2	78	0.554293	2.34447	2.33537e-09	6.93105e-08	4.60636e-08	4430	tags=54%, list=23%, signal=42%	ATF4/MAFG/PSMA3/PGD/PSMB9/PSMB5/PSMB1/SRXN1/PSMB6/ME1/PSMD4/PSMC2/PSME2/PSMD14/PSME1/PSMA1/PSMA5/PSMB10/PSMA6/PSMC1/TKT/PSMB4/PSMB8/PRDX1/PSMC4/PSMA4/PSMD5/SLC7A11/PSMD1/PSMD6/PSMC6/PSMA7/BACH1/TXNRD1/CUL1/PSMD7/PSMC3/PSMA2/PSMD8/UBC/RBX1/PSMD2
BIOCARTA_GRANULOCYTES_PATHWAY	BIOCARTA_GRANULOCYTES_PATHWAY	14	0.888472	2.4834	2.47877e-09	7.27009e-08	4.83169e-08	1980	tags=93%, list=10%, signal=84%	TNF/ICAM1/IFNG/IL1A/ICAM2/ITGB2/PECAM1/SELPLG/SELP/CSF3/ITGAL/ITGAM/SELL
REACTOME_DECTIN_1_MEDIATED_NONCANONICAL_NF_KB_SIGNALING	REACTOME_DECTIN_1_MEDIATED_NONCANONICAL_NF_KB_SIGNALING	60	0.608795	2.43646	2.72174e-09	7.88988e-08	5.24359e-08	4885	tags=62%, list=25%, signal=46%	PSMA3/PSMB9/PSMB5/PSMB1/PSMB6/PSMD4/PSMC2/PSME2/PSMD14/PSME1/NFKB2/PSMA1/PSMA5/PSMB10/RELA/PSMA6/PSMC1/PSME4/PSMB4/PSMB8/CCL17/PSMC4/PSMA4/PSMD5/PSMD1/PSMD6/PSMC6/PSMA7/CUL1/PSMD7/PSMC3/PSMA2/PSMD8/UBC/PSMD2/PSMB7/PSMC5
BIOCARTA_MHC_PATHWAY	BIOCARTA_MHC_PATHWAY	14	0.887289	2.48009	2.89941e-09	8.3083e-08	5.52168e-08	2221	tags=100%, list=11%, signal=89%	TAP1/PSMB9/HLA-DRB1/PSMB5/PSMB6/HLA-DRA/HLA-DRB5/CD74/HLA-A/HLA-DRB3/HLA-DRB4/PSMB8/TAP2/B2M
REACTOME_SCF_BETA_TRCP_MEDIATED_DEGRADATION_OF_EMI1	REACTOME_SCF_BETA_TRCP_MEDIATED_DEGRADATION_OF_EMI1	53	0.635449	2.47594	3.0656e-09	8.68471e-08	5.77184e-08	4885	tags=64%, list=25%, signal=48%	PSMA3/PSMB9/PSMB5/PSMB1/PSMB6/PSMD4/PSMC2/PSME2/PSMD14/PSME1/PSMA1/PSMA5/PSMB10/PSMA6/PSMC1/PSME4/PSMB4/PSMB8/PSMC4/PSMA4/PSMD5/PSMD1/PSMD6/PSMC6/PSMA7/CUL1/PSMD7/PSMC3/PSMA2/PSMD8/UBC/PSMD2/PSMB7/PSMC5
REACTOME_DEFECTIVE_CFTR_CAUSES_CYSTIC_FIBROSIS	REACTOME_DEFECTIVE_CFTR_CAUSES_CYSTIC_FIBROSIS	59	0.602481	2.41365	3.22772e-09	9.04123e-08	6.00878e-08	4430	tags=63%, list=23%, signal=49%	DERL3/VCP/PSMA3/PSMB9/PSMB5/PSMB1/PSMB6/DERL1/DERL2/PSMD4/PSMC2/PSME2/PSMD14/PSME1/ERLEC1/PSMA1/PSMA5/PSMB10/PSMA6/PSMC1/PSME4/PSMB4/PSMB8/PSMC4/PSMA4/SEL1L/PSMD5/PSMD1/PSMD6/PSMC6/PSMA7/PSMD7/PSMC3/PSMA2/PSMD8/UBC/PSMD2
REACTOME_PYRUVATE_METABOLISM_AND_CITRIC_ACID_TCA_CYCLE	REACTOME_PYRUVATE_METABOLISM_AND_CITRIC_ACID_TCA_CYCLE	53	-0.613012	-2.49642	3.2915e-09	9.11744e-08	6.05943e-08	3539	tags=68%, list=18%, signal=56%	HAGH/DLAT/SDHA/PDK3/PPARD/DLST/PDK4/PDP2/CS/IDH3G/D2HGDH/GSTZ1/PDHB/IDH3A/ADHFE1/FH/PDHA1/DLD/SDHB/BSG/SUCLA2/SUCLG2/FAHD1/IDH3B/NNT/L2HGDH/PDHX/ME2/SDHD/SUCLG1/ME3/ACO2/SLC16A1/RXRA/MDH2/PDK2
WP_NUCLEOTIDEBINDING_OLIGOMERIZATION_DOMAIN_NOD_PATHWAY	WP_NUCLEOTIDEBINDING_OLIGOMERIZATION_DOMAIN_NOD_PATHWAY	40	0.686405	2.52167	4.26179e-09	1.13036e-07	7.51232e-08	1693	tags=48%, list=9%, signal=43%	PRDM1/IL1B/CASP5/CASP1/DUOX2/NLRC4/NOD2/CARD6/NFKBIA/RIPK2/ACAP1/AIM2/NLRP12/RELA/NLRP7/NLRP1/COPS6/NLRP3/CARD8
REACTOME_REGULATION_OF_MRNA_STABILITY_BY_PROTEINS_THAT_BIND_AU_RICH_ELEMENTS	REACTOME_REGULATION_OF_MRNA_STABILITY_BY_PROTEINS_THAT_BIND_AU_RICH_ELEMENTS	85	0.546122	2.36035	4.26207e-09	1.13036e-07	7.51232e-08	4885	tags=58%, list=25%, signal=43%	PSMA3/ZFP36/PSMB9/PSMB5/PSMB1/PSMB6/PSMD4/PSMC2/PSME2/PSMD14/PSME1/PSMA1/PSMA5/MAPK11/PSMB10/PSMA6/PSMC1/TNFSF13/PSME4/PSMB4/PSMB8/MAPKAPK2/PSMC4/ZFP36L1/EIF4G1/PSMA4/EXOSC3/PSMD5/PSMD1/PSMD6/PSMC6/HSPA8/PSMA7/XPO1/EXOSC9/PRKCA/DCP1A/PSMD7/PSMC3/PSMA2/SET/HNRNPD/EXOSC7/PSMD8/UBC/PSMD2/XRN1/PSMB7/PSMC5
REACTOME_TOLL_LIKE_RECEPTOR_CASCADES	REACTOME_TOLL_LIKE_RECEPTOR_CASCADES	160	0.444728	2.11409	4.14407e-09	1.13036e-07	7.51232e-08	4458	tags=42%, list=23%, signal=33%	TLR2/S100A8/S100A9/SOCS1/HSP90B1/IRAK3/MAP3K8/S100A12/LY96/DUSP6/SAA1/CTSK/ITGB2/TLR1/CTSB/NOD2/DUSP7/USP18/RPS6KA2/MAP2K1/NFKB2/BIRC3/ITGAM/DUSP4/NFKBIA/RIPK2/TLR4/MAPK11/RELA/MAP2K3/PLCG2/TLR9/TLR8/BTK/TBK1/NKIRAS1/NLRC5/DNM3/IRF7/MAPKAPK2/PELI3/GSDMD/FOS/S100B/IKBIP/TLR6/IRAK1/TRAF3/CD180/LY86/IRAK2/DUSP3/LRRC14/TANK/RIPK1/DNM1/CUL1/MEF2A/MEF2C/USP14/TRAF2/UNC93B1/TIRAP/UBC/FGG/TLR10/PELI1/AGER
REACTOME_LEISHMANIA_INFECTION	REACTOME_LEISHMANIA_INFECTION	247	0.396783	1.98798	4.17148e-09	1.13036e-07	7.51232e-08	4402	tags=37%, list=22%, signal=29%	IL1B/FCGR3A/FGR/WIPF1/RHBDF2/CASP1/FCGR2A/LYN/GPR84/IGLV6-57/RAMP3/ADORA2A/IL1A/ADM/C3AR1/ARPC1B/ADRB2/WNT5A/ACTB/IL6/NFKB2/PRKAR2B/FYN/ENTPD1/GNB4/PTGIR/PSTPIP1/GGT5/POMC/ADCY4/ARPC3/RELA/GNGT2/INSL3/PLK2/FURIN/GNG11/GNAI2/VAV1/GNB5/PLCG2/WAS/BTK/ITPR1/NCKAP1L/CYSLTR2/CALCRL/NLRP3/MYO5A/CD3G/IL10/CD163/HCK/ADCY7/C3/CYBA/ARPC2/NPSR1/GSDMD/CYSLTR1/ADCY3/ELMO1/GNG7/CD247/CTSG/IL18/DPEP2/NOX1/ACTR3/…
WP_EBOLA_VIRUS_INFECTION_IN_HOST	WP_EBOLA_VIRUS_INFECTION_IN_HOST	127	0.480133	2.21398	4.72515e-09	1.23998e-07	8.24087e-08	4822	tags=50%, list=25%, signal=38%	SOCS3/HAVCR2/HLA-DRB1/HLA-DMB/HLA-DQB1/ICAM2/STAT1/HLA-DMA/CTSB/CD300A/HLA-DRA/ACTB/ITGA4/HLA-DOB/NFKB2/HLA-DRB5/ASGR1/HLA-DQB2/HLA-DOA/ITGA5/TLR4/RELA/ITGA6/FLNA/ITGA1/HLA-A/PIK3CD/HLA-F/TBK1/CAV1/NPC1/HLA-G/ITGAV/HLA-C/HLA-B/HLA-DPA1/IRF7/HLA-E/TOP1/NPC2/HLA-DQA1/FLNC/ICAM3/TYRO3/HLA-DQA2/HLA-DPB1/CAV2/VPS18/ACTG1/RHOB/ADAM17/RASA2/REL/CD209/EIF2S1/ITGB3/RAB5A/IL4/RFC1/ITGA2/CLEC4M/ITGB1/CLTB
REACTOME_AUF1_HNRNP_D0_BINDS_AND_DESTABILIZES_MRNA	REACTOME_AUF1_HNRNP_D0_BINDS_AND_DESTABILIZES_MRNA	53	0.630342	2.45604	4.8093e-09	1.24891e-07	8.30025e-08	4885	tags=68%, list=25%, signal=51%	PSMA3/PSMB9/PSMB5/PSMB1/PSMB6/PSMD4/PSMC2/PSME2/PSMD14/PSME1/PSMA1/PSMA5/PSMB10/PSMA6/PSMC1/PSME4/PSMB4/PSMB8/PSMC4/EIF4G1/PSMA4/PSMD5/PSMD1/PSMD6/PSMC6/HSPA8/PSMA7/PSMD7/PSMC3/PSMA2/HNRNPD/PSMD8/UBC/PSMD2/PSMB7/PSMC5
REACTOME_APC_C_CDH1_MEDIATED_DEGRADATION_OF_CDC20_AND_OTHER_APC_C_CDH1_TARGETED_PROTEINS_IN_LATE_MITOSIS_EARLY_G1	REACTOME_APC_C_CDH1_MEDIATED_DEGRADATION_OF_CDC20_AND_OTHER_APC_C_CDH1_TARGETED_PROTEINS_IN_LATE_MITOSIS_EARLY_G1	71	0.581347	2.41262	5.04349e-09	1.29623e-07	8.6147e-08	4430	tags=51%, list=23%, signal=39%	PSMA3/PSMB9/PSMB5/PSMB1/PSMB6/PSMD4/PSMC2/PSME2/PSMD14/PSME1/PSMA1/PSMA5/PSMB10/PSMA6/PSMC1/CDC27/PSME4/PSMB4/PSMB8/CDC26/PSMC4/PSMA4/PSMD5/PSMD1/PSMD6/PSMC6/PSMA7/ANAPC16/UBE2S/PSMD7/PSMC3/PSMA2/PSMD8/UBC/RB1/PSMD2
KEGG_PROTEASOME	KEGG_PROTEASOME	42	0.665695	2.4772	5.37178e-09	1.36652e-07	9.08183e-08	4885	tags=79%, list=25%, signal=59%	PSMA3/IFNG/PSMB9/PSMB5/PSMB1/POMP/PSMB6/PSMD4/PSMC2/PSME2/PSMD14/PSME1/PSMA1/PSMA5/PSMB10/PSMA6/PSMC1/PSME4/PSMB4/PSMB8/PSMC4/PSMA4/PSMD1/PSMD6/PSMC6/PSMA7/PSMD7/PSMC3/PSMA2/PSMD8/PSMD2/PSMB7/PSMC5
PID_CD8_TCR_DOWNSTREAM_PATHWAY	PID_CD8_TCR_DOWNSTREAM_PATHWAY	61	0.603241	2.42351	7.83549e-09	1.97312e-07	1.31133e-07	4653	tags=57%, list=24%, signal=44%	JUNB/GZMB/TNF/TNFRSF18/TNFRSF4/IFNG/IL2RA/EGR1/MAP2K1/IL2RB/PRF1/CD3D/STAT4/PTPN7/HLA-A/NFATC1/CD3G/TNFRSF9/CD3E/FOS/B2M/PRKCQ/CD8A/CD247/PRKCB/EOMES/EGR4/PPP3CA/PRKCA/IFNAR2/PPP3R1/FASLG/NFATC2/NFATC3/PPP3CB
REACTOME_COMPLEMENT_CASCADE	REACTOME_COMPLEMENT_CASCADE	56	0.613237	2.42404	7.99901e-09	1.99415e-07	1.32531e-07	2719	tags=45%, list=14%, signal=39%	C2/C4BPB/CD55/CFB/FCN3/FCN1/CFP/IGLV6-57/CD59/C3AR1/CFI/C1R/C4B/CD81/C1S/CD19/C4BPA/SERPING1/FCN2/GZMM/C1QA/C5AR1/C3/CFH/CLU
WP_IL1_AND_MEGAKARYOCYTES_IN_OBESITY	WP_IL1_AND_MEGAKARYOCYTES_IN_OBESITY	24	0.772375	2.53689	8.40847e-09	2.07548e-07	1.37936e-07	2885	tags=75%, list=15%, signal=64%	IL1B/TLR2/S100A9/CCL2/ICAM1/MMP9/PLA2G7/IFNG/TIMP1/HBEGF/TLR1/F2R/IL1R1/NLRP3/IRAK1/TIMP2/IL18/CCR3
KEGG_CITRATE_CYCLE_TCA_CYCLE	KEGG_CITRATE_CYCLE_TCA_CYCLE	30	-0.706409	-2.50382	9.17968e-09	2.24362e-07	1.49111e-07	3466	tags=77%, list=18%, signal=63%	DLAT/SDHA/DLST/IDH1/CS/IDH3G/PDHB/IDH3A/OGDHL/FH/PDHA1/DLD/SDHB/SUCLA2/SUCLG2/IDH3B/PCK1/SDHD/SUCLG1/ACO2/MDH1/PCK2/MDH2
REACTOME_UNFOLDED_PROTEIN_RESPONSE_UPR	REACTOME_UNFOLDED_PROTEIN_RESPONSE_UPR	85	0.538326	2.32666	9.85924e-09	2.38632e-07	1.58594e-07	3520	tags=42%, list=18%, signal=35%	EDEM1/DNAJB11/CCL2/DNAJB9/HSP90B1/SRPRB/ATF4/HERPUD1/CREB3L2/XBP1/CALR/ATF6/SSR1/WFS1/ATF3/PREB/PDIA6/CEBPB/DNAJC3/KDELR3/PDIA5/SEC31A/HSPA5/ASNS/SERP1/HYOU1/PPP2R5B/CREB3/FKBP14/LMNA/SYVN1/EXOSC3/SHC1/YIF1A/EXOSC9/DDIT3
REACTOME_CROSS_PRESENTATION_OF_SOLUBLE_EXOGENOUS_ANTIGENS_ENDOSOMES	REACTOME_CROSS_PRESENTATION_OF_SOLUBLE_EXOGENOUS_ANTIGENS_ENDOSOMES	46	0.650055	2.46354	1.01005e-08	2.42122e-07	1.60914e-07	4885	tags=72%, list=25%, signal=54%	PSMA3/PSMB9/PSMB5/PSMB1/PSMB6/PSMD4/PSMC2/PSME2/PSMD14/PSME1/PSMA1/PSMA5/PSMB10/PSMA6/PSMC1/PSME4/PSMB4/PSMB8/PSMC4/PSMA4/MRC1/PSMD5/PSMD1/PSMD6/PSMC6/PSMA7/PSMD7/PSMC3/PSMA2/PSMD8/PSMD2/PSMB7/PSMC5
REACTOME_HEDGEHOG_LIGAND_BIOGENESIS	REACTOME_HEDGEHOG_LIGAND_BIOGENESIS	62	0.588242	2.37693	1.11041e-08	2.63644e-07	1.75217e-07	4430	tags=61%, list=23%, signal=48%	VCP/PSMA3/P4HB/PSMB9/PSMB5/PSMB1/PSMB6/DERL2/PSMD4/PSMC2/PSME2/PSMD14/PSME1/ERLEC1/PSMA1/PSMA5/PSMB10/PSMA6/PSMC1/PSME4/PSMB4/PSMB8/PSMC4/SYVN1/PSMA4/SEL1L/PSMD5/PSMD1/PSMD6/PSMC6/PSMA7/ADAM17/PSMD7/PSMC3/PSMA2/PSMD8/UBC/PSMD2
REACTOME_GLYCOSAMINOGLYCAN_METABOLISM	REACTOME_GLYCOSAMINOGLYCAN_METABOLISM	120	0.479328	2.1785	1.28214e-08	3.01544e-07	2.00406e-07	4231	tags=43%, list=22%, signal=34%	CHST2/CHSY1/HYAL2/CHST11/CD44/CHST15/DSE/HS3ST1/ST3GAL1/ST3GAL2/CHPF2/B3GALT6/NDST2/PAPSS1/SDC2/HYAL1/CSPG4/SLC35B2/LUM/VCAN/CHST12/ARSB/HS6ST1/CSGALNACT1/BGN/SDC1/DCN/B4GALT3/SDC3/CHPF/HPSE/CHST7/EXT2/CHST3/HYAL3/XYLT2/NAGLU/B4GALT1/LYVE1/HAS1/B4GALT7/HS3ST3A1/GPC1/B3GAT1/CHST1/CHSY3/GPC3/CHST14/HS3ST3B1/B4GALT2/AGRN/ST3GAL4
REACTOME_STABILIZATION_OF_P53	REACTOME_STABILIZATION_OF_P53	54	0.606437	2.37526	1.50575e-08	3.50826e-07	2.33158e-07	4885	tags=63%, list=25%, signal=47%	PSMA3/PSMB9/PSMB5/PSMB1/PSMB6/PSMD4/PSMC2/PSME2/PSMD14/PSME1/PSMA1/PSMA5/PSMB10/PSMA6/PSMC1/PSME4/PSMB4/PSMB8/PSMC4/PSMA4/PSMD5/PSMD1/PSMD6/PSMC6/PSMA7/MDM2/PSMD7/PSMC3/PSMA2/PSMD8/UBC/PSMD2/PSMB7/PSMC5
REACTOME_CHONDROITIN_SULFATE_DERMATAN_SULFATE_METABOLISM	REACTOME_CHONDROITIN_SULFATE_DERMATAN_SULFATE_METABOLISM	50	0.627437	2.42842	1.52839e-08	3.52804e-07	2.34473e-07	4211	tags=58%, list=21%, signal=46%	CHSY1/CHST11/CHST15/DSE/CHPF2/B3GALT6/SDC2/HYAL1/CSPG4/VCAN/CHST12/ARSB/CSGALNACT1/BGN/SDC1/DCN/SDC3/CHPF/CHST7/CHST3/HYAL3/XYLT2/B4GALT7/GPC1/B3GAT1/CHSY3/GPC3/CHST14/AGRN
KEGG_NOD_LIKE_RECEPTOR_SIGNALING_PATHWAY	KEGG_NOD_LIKE_RECEPTOR_SIGNALING_PATHWAY	60	0.591962	2.36909	1.57216e-08	3.57163e-07	2.3737e-07	1693	tags=40%, list=9%, signal=37%	IL1B/CXCL1/CXCL2/CCL2/TNF/CASP5/HSP90B1/CASP1/NLRC4/NOD2/TNFAIP3/IL6/CCL11/CARD6/BIRC3/NFKBIA/RIPK2/PSTPIP1/MAPK11/RELA/TRIP6/NLRP1/NLRP3/CARD8
REACTOME_REGULATION_OF_INSULIN_LIKE_GROWTH_FACTOR_IGF_TRANSPORT_AND_UPTAKE_BY_INSULIN_LIKE_GROWTH_FACTOR_BINDING_PROTEINS_IGFBPS	REACTOME_REGULATION_OF_INSULIN_LIKE_GROWTH_FACTOR_IGF_TRANSPORT_AND_UPTAKE_BY_INSULIN_LIKE_GROWTH_FACTOR_BINDING_PROTEINS_IGFBPS	119	0.480924	2.18652	1.57593e-08	3.57163e-07	2.3737e-07	3766	tags=40%, list=19%, signal=33%	LGALS1/HSP90B1/MMP1/GZMH/RCN1/P4HB/WFS1/TIMP1/FSTL1/FAM20C/CALU/IGFBP7/TMEM132A/PCSK9/VWA1/IGFBP5/APOL1/PDIA6/SPP1/LAMC1/IL6/DNAJC3/FBN1/SERPINA1/SDC2/FAM20A/MMP2/VCAN/CKAP4/LAMB2/QSOX1/C3/LAMB1/SPARCL1/MXRA8/PAPPA/BPIFB2/CTSG/APOE/FSTL3/IGFBP6/ALB/SHISA5/FN1/CHRDL1/AHSG/APOA1/IGFALS
REACTOME_ELASTIC_FIBRE_FORMATION	REACTOME_ELASTIC_FIBRE_FORMATION	44	0.655812	2.45708	1.60459e-08	3.60382e-07	2.39509e-07	4928	tags=73%, list=25%, signal=55%	EMILIN2/LOXL2/EMILIN1/TGFB3/TGFB1/FBN1/LOXL1/EFEMP2/ITGA5/FBLN5/FURIN/LTBP2/ITGAV/TGFB2/MFAP2/LOX/ITGA8/FBLN1/LOXL3/FN1/ITGB6/MFAP5/FBN3/ITGB5/EFEMP1/MFAP4/LTBP1/MFAP3/ITGB3/BMP7/ITGB1/FBLN2
REACTOME_THE_ROLE_OF_GTSE1_IN_G2_M_PROGRESSION_AFTER_G2_CHECKPOINT	REACTOME_THE_ROLE_OF_GTSE1_IN_G2_M_PROGRESSION_AFTER_G2_CHECKPOINT	74	0.555095	2.32076	1.6272e-08	3.62198e-07	2.40716e-07	4953	tags=61%, list=25%, signal=46%	PSMA3/PSMB9/PSMB5/PSMB1/PSMB6/PSMD4/PSMC2/PSME2/TUBB6/PSMD14/PSME1/PSMA1/PSMA5/PSMB10/PSMA6/PSMC1/TUBB2A/PSME4/PSMB4/PSMB8/TUBA1C/PSMC4/TUBA1B/PSMA4/TUBB3/PSMD5/PSMD1/PSMD6/PSMC6/PSMA7/TUBA4A/PSMD7/PSMC3/PSMA2/CDKN1A/HSP90AA1/TUBA1A/TUBB4B/PSMD8/UBC/TUBB2B/PSMD2/PSMB7/PSMC5/TUBA3D
KEGG_JAK_STAT_SIGNALING_PATHWAY	KEGG_JAK_STAT_SIGNALING_PATHWAY	146	0.447238	2.11143	1.64761e-08	3.63496e-07	2.41579e-07	4321	tags=42%, list=22%, signal=33%	OSM/SOCS3/PIM1/IL15RA/SOCS1/JAK2/IL10RA/IFNG/IL26/IL2RA/STAT1/IL23A/IL21R/CSF3/IL13RA2/CSF2/STAT5A/IL6/CLCF1/CSF2RB/CSF3R/LIF/IL2RB/IRF9/IL19/IL7R/IFNGR1/STAT4/PIK3CD/IL11/CBL/IL10/STAT3/STAT2/IL3RA/CSF2RA/IFNE/JAK1/IL7/CCND1/IL5RA/SPRED1/PTPN6/PIAS2/STAT5B/AKT3/IL15/IL22RA2/TPO/IFNAR2/STAT6/OSMR/IL13/PIK3CG/SPRY4/IL4R/IL12RB1/PIK3R5/SPRY1/SPRY2/IL21/CCND2
WP_PROSTAGLANDIN_SIGNALING	WP_PROSTAGLANDIN_SIGNALING	30	0.729962	2.5279	1.67864e-08	3.67091e-07	2.43968e-07	2396	tags=67%, list=12%, signal=59%	IL1B/CXCL1/CCL2/AREG/TNF/MMP9/CASP1/IFNG/AHR/IL1A/CXCL10/CXCL9/CCR2/IL6/TGFB1/NLRP3/IRF7/CD28/VEGFA/IL17F
WP_SARSCOV2_INNATE_IMMUNITY_EVASION_AND_CELLSPECIFIC_IMMUNE_RESPONSE	WP_SARSCOV2_INNATE_IMMUNITY_EVASION_AND_CELLSPECIFIC_IMMUNE_RESPONSE	64	0.587482	2.38506	1.73196e-08	3.72689e-07	2.47688e-07	3574	tags=55%, list=18%, signal=45%	CCL4/CXCL3/CXCL1/CXCL2/CCL2/TNF/HAVCR2/CXCL6/IFITM1/CXCL10/CXCL9/STAT1/LAG3/CSF2/IL6/CXCR2/TGFB1/PPBP/CXCL11/TBK1/IL10/DHX58/IRF7/STAT2/TRADD/PF4/CXCL5/SMAD3/TRAF3/CXCL13/JAK1/CXCL17/TANK/RIPK1/IFNAR2
REACTOME_FC_EPSILON_RECEPTOR_FCERI_SIGNALING	REACTOME_FC_EPSILON_RECEPTOR_FCERI_SIGNALING	130	0.467404	2.1762	1.73413e-08	3.72689e-07	2.47688e-07	4653	tags=49%, list=24%, signal=38%	LCP2/PSMA3/LYN/PSMB9/IGLV6-57/PSMB5/PSMB1/PSMB6/PSMD4/PSMC2/PSME2/LAT2/PSMD14/PSME1/PSMA1/FYN/NFKBIA/CARD11/PSMA5/PSMB10/RASGRP1/RELA/FCER1G/VAV1/PSMA6/PSMC1/PLCG2/BTK/ITPR1/PSME4/NFATC1/PSMB4/PSMB8/ITK/RASGRP2/FOS/PSMC4/PRKCQ/PSMA4/GRAP2/PSMD5/MS4A2/PSMD1/PSMD6/SHC1/PPP3CA/PSMC6/PSMA7/TXK/SYK/CUL1/AHCYL1/PSMD7/PSMC3/PSMA2/PPP3R1/NFATC2/PSMD8/UBC/LAT/PSMD2/NFATC3/PLCG1/PPP3CB
KEGG_VALINE_LEUCINE_AND_ISOLEUCINE_DEGRADATION	KEGG_VALINE_LEUCINE_AND_ISOLEUCINE_DEGRADATION	43	-0.641857	-2.50607	2.03297e-08	4.33178e-07	2.87889e-07	2975	tags=65%, list=15%, signal=55%	ACAD8/ALDH3A2/DBT/PCCA/IVD/ECHS1/EHHADH/BCKDHB/HIBCH/ACAA2/MCCC1/ACAA1/DLD/HADHB/ACADM/HADHA/HADH/ACADSB/AUH/ACADS/ALDH7A1/ACAT1/HMGCL/ALDH6A1/BCAT2/ABAT/HMGCS2/ALDH9A1
REACTOME_G1_S_DNA_DAMAGE_CHECKPOINTS	REACTOME_G1_S_DNA_DAMAGE_CHECKPOINTS	65	0.576731	2.33616	2.08066e-08	4.39584e-07	2.92146e-07	4430	tags=55%, list=23%, signal=43%	PSMA3/PSMB9/PSMB5/PSMB1/PSMB6/PSMD4/PSMC2/PSME2/PSMD14/PSME1/PSMA1/PSMA5/PSMB10/PSMA6/PSMC1/PSME4/PSMB4/ZNF385A/PSMB8/CCNE1/PSMC4/PSMA4/PSMD5/PSMD1/PSMD6/PSMC6/PCBP4/PSMA7/MDM2/PSMD7/PSMC3/PSMA2/CDKN1A/PSMD8/UBC/PSMD2
WP_TCELL_RECEPTOR_SIGNALING_PATHWAY	WP_TCELL_RECEPTOR_SIGNALING_PATHWAY	89	0.525859	2.28491	2.17304e-08	4.55242e-07	3.02553e-07	3076	tags=45%, list=16%, signal=38%	IL1B/LCP2/IL15RA/MAP3K8/IL1A/ICOS/CD83/CCR5/MAP2K1/IL6/TGFB1/VIM/FYN/NFKBIA/MAP4K1/CARD11/RIPK2/PSTPIP1/RELA/VAV1/CD3D/WAS/ITPR1/SKAP1/LCK/CBL/NFATC1/IRF4/ITK/CD3G/TNFRSF9/CD3E/CD28/FOS/PRKCQ/CD8A/CD247/GRAP2/ZAP70/SHC1
REACTOME_GENERATION_OF_SECOND_MESSENGER_MOLECULES	REACTOME_GENERATION_OF_SECOND_MESSENGER_MOLECULES	33	0.698507	2.48179	2.49149e-08	5.17607e-07	3.44e-07	4628	tags=82%, list=24%, signal=63%	LCP2/HLA-DRB1/HLA-DQB1/HLA-DRA/HLA-DRB5/HLA-DQB2/CD3D/PLCG2/WAS/LCK/HLA-DRB3/HLA-DRB4/ITK/CD3G/HLA-DPA1/CD3E/HLA-DQA1/CD247/GRAP2/ZAP70/HLA-DQA2/HLA-DPB1/CD4/NCK1/LAT/VASP/PLCG1
KEGG_ASTHMA	KEGG_ASTHMA	30	0.723383	2.50511	2.79959e-08	5.76808e-07	3.83345e-07	3692	tags=73%, list=19%, signal=60%	TNF/HLA-DRB1/HLA-DMB/HLA-DQB1/HLA-DMA/CD40/HLA-DRA/CCL11/HLA-DOB/HLA-DRB5/HLA-DOA/FCER1G/HLA-DRB3/HLA-DRB4/HLA-DPA1/IL10/RNASE3/HLA-DQA1/MS4A2/HLA-DQA2/HLA-DPB1/IL13
REACTOME_TRANSCRIPTIONAL_REGULATION_BY_RUNX3	REACTOME_TRANSCRIPTIONAL_REGULATION_BY_RUNX3	94	0.514663	2.25862	2.95792e-08	6.04434e-07	4.01705e-07	4934	tags=56%, list=25%, signal=42%	RUNX1/PSMA3/PSMB9/PSMB5/PSMB1/PSMB6/RUNX3/PSMD4/TEAD4/SPP1/PSMC2/PSME2/PSMD14/PSME1/ITGAL/ITGA4/TGFB1/PSMA1/PSMA5/PSMB10/PSMA6/PSMC1/PSMB4/PSMB8/BRD2/PSMC4/SMAD3/TCF7L1/PSMA4/CCND1/PSMD5/PSMD1/PSMD6/PSMC6/PSMA7/CBFB/JAG1/MDM2/TCF7/PSMD7/PSMC3/PSMA2/CDKN1A/PSMD8/UBC/PSMD2/MAMLD1/KAT2B/RBPJ/PSMB7/PSMC5/CTNNB1/TEAD2
WP_MIRNAS_INVOLVEMENT_IN_THE_IMMUNE_RESPONSE_IN_SEPSIS	WP_MIRNAS_INVOLVEMENT_IN_THE_IMMUNE_RESPONSE_IN_SEPSIS	36	0.677409	2.44795	3.0286e-08	6.08896e-07	4.04671e-07	2717	tags=53%, list=14%, signal=46%	CCL4/GZMB/TNF/ICAM1/LCN2/IL1A/IRF1/IL6/NFKB2/NFKBIA/TLR4/RELA/TLR8/IL10/IRF7/MIR155HG/IRAK1/TRAF3/VCAM1
WP_ACUTE_VIRAL_MYOCARDITIS	WP_ACUTE_VIRAL_MYOCARDITIS	84	0.524102	2.25532	3.017e-08	6.08896e-07	4.04671e-07	2985	tags=43%, list=15%, signal=36%	SOCS1/TNF/CD55/MMP9/BID/CASP1/IFNG/ITGB2/RAC2/STAT1/HLA-DMA/AIF1/NOD2/CCR5/ACTB/ITGAL/IL6/TGFB1/NFKB2/CXCR4/FYN/TLR4/BNIP2/CAV1/IL10/STAT3/PARP1/DFFA/EIF4G1/SGCD/SGCB/BCL2/CD80/JAK1/CCR3/CCND1
REACTOME_REGULATION_OF_RAS_BY_GAPS	REACTOME_REGULATION_OF_RAS_BY_GAPS	65	0.573496	2.32306	3.19791e-08	6.37792e-07	4.23875e-07	4921	tags=63%, list=25%, signal=47%	PSMA3/PSMB9/RASAL1/PSMB5/PSMB1/PSMB6/PSMD4/PSMC2/PSME2/PSMD14/PSME1/RASAL3/PSMA1/PSMA5/PSMB10/PSMA6/PSMC1/PSME4/PSMB4/PSMB8/PSMC4/PSMA4/PSMD5/PSMD1/PSMD6/SPRED1/PSMC6/PSMA7/PSMD7/RASA2/PSMC3/PSMA2/RASA4/PSMD8/UBC/RBX1/PSMD2/RASA3/PSMB7/PSMC5/SYNGAP1
REACTOME_RUNX1_REGULATES_TRANSCRIPTION_OF_GENES_INVOLVED_IN_DIFFERENTIATION_OF_HSCS	REACTOME_RUNX1_REGULATES_TRANSCRIPTION_OF_GENES_INVOLVED_IN_DIFFERENTIATION_OF_HSCS	67	0.551018	2.23916	3.50854e-08	6.94189e-07	4.61356e-07	4885	tags=58%, list=25%, signal=44%	RUNX1/PSMA3/PSMB9/PSMB5/PSMB1/PSMB6/LMO2/PSMD4/PSMC2/PSME2/PSMD14/PSME1/PSMA1/SPI1/PSMA5/PSMB10/PSMA6/PSMC1/PSME4/PSMB4/PSMB8/PSMC4/PSMA4/MNAT1/PSMD5/PSMD1/PSMD6/PSMC6/PSMA7/CBFB/PSMD7/PSMC3/PSMA2/PSMD8/UBC/PSMD2/PSMB7/GATA3/PSMC5
KEGG_PATHWAYS_IN_CANCER	KEGG_PATHWAYS_IN_CANCER	321	0.358032	1.8484	3.57011e-08	7.00811e-07	4.65757e-07	4893	tags=40%, list=25%, signal=31%	PTGS2/HSP90B1/MMP1/STK4/COL4A1/MMP9/BID/RUNX1/HIF1A/RASSF5/RAC2/COL4A2/STAT1/NOS2/PML/ETS1/MAP2K1/PDGFRB/STAT5A/WNT5A/LAMC1/WNT5B/IL6/TGFB3/TGFB1/NFKB2/BIRC3/FGF7/SPI1/NFKBIA/GSTP1/CSF3R/RELA/FLT3LG/WNT4/ITGA6/KIT/MMP2/PLCG2/PIK3CD/NKX3-1/FZD10/FGF2/TGFBR2/CBL/LAMC2/PDGFB/ITGAV/TGFB2/SMO/LAMB2/BCR/STAT3/CCNE1/FZD4/WNT2/LAMB1/PRKCG/PGF/TPM3/RALGDS/CSF1R/WNT2B/TRAF1/FOS/WNT3/E2F3/VEGFA/SLC2A1/VEGFC…
WP_INFLAMMATORY_RESPONSE_PATHWAY	WP_INFLAMMATORY_RESPONSE_PATHWAY	30	0.719788	2.49266	3.85241e-08	7.50316e-07	4.98658e-07	4853	tags=83%, list=25%, signal=63%	IFNG/IL2RA/CD40/COL1A1/LAMC1/COL1A2/IL2RB/COL3A1/LCK/LAMC2/LAMB2/LAMB1/CD28/CD80/ZAP70/IL5RA/TNFRSF1B/LAMA5/TNFRSF1A/FN1/IL4R/THBS3/IL4/CD86/IL5
WP_PHOTODYNAMIC_THERAPYINDUCED_UNFOLDED_PROTEIN_RESPONSE	WP_PHOTODYNAMIC_THERAPYINDUCED_UNFOLDED_PROTEIN_RESPONSE	25	0.737028	2.45054	5.16494e-08	9.98155e-07	6.63371e-07	1501	tags=56%, list=8%, signal=52%	EDEM1/DNAJB11/DNAJB9/HSP90B1/ATF4/XBP1/CALR/ATF6/ATF3/PPP1R15A/PDIA6/DNAJC3/HSPA5/ASNS
KEGG_TOLL_LIKE_RECEPTOR_SIGNALING_PATHWAY	KEGG_TOLL_LIKE_RECEPTOR_SIGNALING_PATHWAY	94	0.508888	2.23328	5.24047e-08	1.00496e-06	6.67894e-07	3727	tags=38%, list=19%, signal=31%	CCL4/IL1B/TLR2/TNF/MAP3K8/LY96/CTSK/CXCL10/CXCL9/STAT1/TLR1/CD40/SPP1/MAP2K1/IL6/NFKBIA/CXCL11/TLR4/MAPK11/RELA/MAP2K3/PIK3CD/TLR9/TLR8/TBK1/IRF7/FOS/TLR6/IRAK1/TRAF3/CD80/MAPK12/AKT3/RIPK1/IFNAR2/PIK3CG
REACTOME_COLLAGEN_BIOSYNTHESIS_AND_MODIFYING_ENZYMES	REACTOME_COLLAGEN_BIOSYNTHESIS_AND_MODIFYING_ENZYMES	60	0.578688	2.31596	5.64031e-08	1.06525e-06	7.07963e-07	3743	tags=55%, list=19%, signal=45%	PPIB/COL4A1/P4HB/COL6A3/COL4A2/COL7A1/COL5A2/COL1A1/COL23A1/COL15A1/COL5A3/COL6A2/COL1A2/COL3A1/COL18A1/PLOD1/COL12A1/COL16A1/P4HA3/PCOLCE/COL27A1/COL9A2/COL8A2/COL14A1/SERPINH1/PLOD3/P4HA1/COL6A1/ADAMTS2/COL5A1/TLL2/COL8A1/ADAMTS3
REACTOME_PLATELET_ACTIVATION_SIGNALING_AND_AGGREGATION	REACTOME_PLATELET_ACTIVATION_SIGNALING_AND_AGGREGATION	254	0.375314	1.87948	5.59881e-08	1.06525e-06	7.07963e-07	3782	tags=39%, list=19%, signal=32%	MANF/LCP2/PDPN/SRGN/GNA15/LYN/PLEK/RAC2/PECAM1/TIMP1/SPARC/CALU/SELP/COL1A1/VWF/APBB1IP/ANXA5/F2R/TGFB3/TGFB1/FYN/PPBP/GNB4/SERPINA1/COL1A2/SERPINA3/RASGRP1/GNGT2/PRKCH/FCER1G/GNG11/GNAI2/VAV1/GNB5/FLNA/PLCG2/SERPING1/HSPA5/GNA12/ITPR1/LCK/RAP1B/PDGFB/TIMP3/TGFB2/ADRA2C/ECM1/CD63/RHOG/RASGRP2/QSOX1/PRKCG/ITIH3/SOD1/FERMT3/PF4/RAPGEF4/PRKCQ/VEGFA/GNG7/VEGFC/MMRN1/A2M/HABP4/SERPINE1/F2RL3/A1BG/PRKC…
REACTOME_DEGRADATION_OF_AXIN	REACTOME_DEGRADATION_OF_AXIN	53	0.60613	2.3617	5.73687e-08	1.07534e-06	7.14668e-07	4885	tags=64%, list=25%, signal=48%	PSMA3/PSMB9/PSMB5/PSMB1/PSMB6/PSMD4/PSMC2/PSME2/PSMD14/PSME1/PSMA1/PSMA5/PSMB10/PSMA6/PSMC1/PSME4/PSMB4/PSMB8/TNKS2/PSMC4/PSMA4/PSMD5/PSMD1/PSMD6/PSMC6/PSMA7/PSMD7/PSMC3/PSMA2/PSMD8/UBC/PSMD2/PSMB7/PSMC5
PID_INTEGRIN3_PATHWAY	PID_INTEGRIN3_PATHWAY	42	0.639254	2.37881	5.82866e-08	1.08439e-06	7.20684e-07	2362	tags=50%, list=12%, signal=44%	PLAU/COL4A1/SPHK1/TGFBI/PLAUR/PECAM1/COL1A1/SPP1/PDGFRB/LAMC1/FBN1/THY1/COL1A2/CD47/TGFBR2/PDGFB/ITGAV/LAMB1/SDC1/KDR/VEGFA
PID_FRA_PATHWAY	PID_FRA_PATHWAY	36	0.670001	2.42119	5.90125e-08	1.08977e-06	7.24255e-07	2985	tags=50%, list=15%, signal=42%	PLAU/JUNB/CCL2/MMP1/MMP9/ATF4/THBD/PLAUR/IL6/COL1A2/LIF/MMP2/MGP/NFATC1/DCN/SP1/LAMA3/CCND1
REACTOME_FCERI_MEDIATED_NF_KB_ACTIVATION	REACTOME_FCERI_MEDIATED_NF_KB_ACTIVATION	80	0.530139	2.25654	6.41788e-08	1.17645e-06	7.81869e-07	4430	tags=52%, list=23%, signal=41%	PSMA3/LYN/PSMB9/IGLV6-57/PSMB5/PSMB1/PSMB6/PSMD4/PSMC2/PSME2/PSMD14/PSME1/PSMA1/NFKBIA/CARD11/PSMA5/PSMB10/RASGRP1/RELA/FCER1G/PSMA6/PSMC1/PSME4/PSMB4/PSMB8/RASGRP2/PSMC4/PRKCQ/PSMA4/PSMD5/MS4A2/PSMD1/PSMD6/PSMC6/PSMA7/CUL1/PSMD7/PSMC3/PSMA2/PSMD8/UBC/PSMD2
REACTOME_TRANSCRIPTIONAL_REGULATION_BY_RUNX1	REACTOME_TRANSCRIPTIONAL_REGULATION_BY_RUNX1	165	0.423414	2.02637	6.96095e-08	1.26669e-06	8.41839e-07	4483	tags=42%, list=23%, signal=33%	SOCS3/RUNX1/TNFRSF18/PSMA3/IFNG/CTSK/PSMB9/IL2RA/PSMB5/PSMB1/NFE2/PSMB6/PML/LMO2/PSMD4/PSMC2/PSME2/CSF2/PSMD14/PSME1/SMARCD3/PSMA1/SIN3B/SPI1/PSMA5/PSMB10/PSMA6/MYL9/CBX4/YAF2/PSMC1/RUNX2/PSME4/PSMB4/PSMB8/PSMC4/PF4/PRKCQ/PSMA4/PRKCB/CTLA4/ARID1B/RSPO3/CCND1/MNAT1/PSMD5/BLK/PSMD1/PSMD6/GP1BA/PSMC6/PSMA7/CBFB/TNRC6A/WDR5/KCTD6/PSMD7/PSMC3/PSMA2/CBX6/MOV10/CLDN5/NFATC2/CCND2/PSMD8/PRMT1/UBC/PSMD2/S…
PID_IL4_2PATHWAY	PID_IL4_2PATHWAY	61	0.584029	2.34633	7.16247e-08	1.29392e-06	8.59934e-07	3915	tags=54%, list=20%, signal=43%	EGR2/SOCS3/SOCS1/JAK2/SELP/COL1A1/ETS1/PARP14/IL13RA2/STAT5A/CEBPB/CCL11/FES/SPI1/THY1/COL1A2/BCL6/CBL/IRF4/IL10/CCL17/DOK2/GTF3A/SP1/JAK1/SHC1/PTPN6/CCL26/STAT5B/IRS1/STAT6/IL4R/AICDA
REACTOME_CELLULAR_RESPONSE_TO_HYPOXIA	REACTOME_CELLULAR_RESPONSE_TO_HYPOXIA	70	0.545679	2.25457	7.22401e-08	1.29564e-06	8.61082e-07	4430	tags=54%, list=23%, signal=42%	PSMA3/HIF1A/PSMB9/PSMB5/PSMB1/PSMB6/PSMD4/PSMC2/PSME2/PSMD14/PSME1/PSMA1/PSMA5/PSMB10/PSMA6/PSMC1/AJUBA/PSME4/PSMB4/PSMB8/PSMC4/VEGFA/PSMA4/CA9/VHL/EGLN3/PSMD5/PSMD1/PSMD6/PSMC6/PSMA7/PSMD7/PSMC3/PSMA2/PSMD8/UBC/RBX1/PSMD2
REACTOME_SCF_SKP2_MEDIATED_DEGRADATION_OF_P27_P21	REACTOME_SCF_SKP2_MEDIATED_DEGRADATION_OF_P27_P21	59	0.571324	2.28883	7.56866e-08	1.34776e-06	8.9572e-07	4885	tags=61%, list=25%, signal=46%	PSMA3/PSMB9/PSMB5/PSMB1/PSMB6/PSMD4/PSMC2/PSME2/PSMD14/PSME1/PSMA1/PSMA5/PSMB10/PSMA6/PSMC1/PSMB4/PSMB8/CCNE1/PSMC4/PSMA4/CCND1/PSMD5/PSMD1/PSMD6/PSMC6/PSMA7/CUL1/PSMD7/PSMC3/PSMA2/CDKN1A/PSMD8/UBC/PSMD2/PSMB7/PSMC5
REACTOME_CLASS_I_MHC_MEDIATED_ANTIGEN_PROCESSING_PRESENTATION	REACTOME_CLASS_I_MHC_MEDIATED_ANTIGEN_PROCESSING_PRESENTATION	361	0.343111	1.79218	7.96189e-08	1.40773e-06	9.35574e-07	3957	tags=32%, list=20%, signal=26%	TLR2/S100A8/SOCS3/S100A9/SEC61B/TRIM69/SOCS1/FBXO6/UBE2L6/NCF2/UBE2J1/LY96/PSMA3/CALR/TAP1/PSMB9/SEC24D/SEC13/PSMB5/TLR1/PSMB1/PSMB6/PSMD4/UBE2H/PSMC2/PSME2/PDIA3/CYBB/PSMD14/FBXW7/PSME1/RLIM/KLHL5/PSMA1/SEC61A1/PSMA5/TLR4/UBE2W/SEC61G/UBA5/PSMB10/UBE2F/PJA1/RNF213/PSMA6/PSMC1/FBXO2/SEC31A/NCF4/DTX3L/CDC27/HLA-A/HLA-F/BTK/HSPA5/ASB2/KLHL3/HLA-G/PSME4/ITGAV/HLA-C/TRIM21/PSMB4/SEC24A/PSMB8/HLA-B/TA…
WP_INFLAMMATORY_BOWEL_DISEASE_SIGNALING	WP_INFLAMMATORY_BOWEL_DISEASE_SIGNALING	43	0.642995	2.40013	8.25392e-08	1.44909e-06	9.63059e-07	4853	tags=67%, list=25%, signal=51%	TLR2/TNF/IFNG/IL18RAP/IL1A/STAT1/HLA-DMA/IL23A/NOD2/IL21R/IL6/TGFB1/TBX21/TLR4/IFNGR1/STAT4/NFATC1/IL10/STAT3/IL17F/IL18/STAT6/IL13/IL4R/IL12RB1/IL21/IL4/GATA3/IL5
WP_COMPLEMENT_SYSTEM_IN_NEURONAL_DEVELOPMENT_AND_PLASTICITY	WP_COMPLEMENT_SYSTEM_IN_NEURONAL_DEVELOPMENT_AND_PLASTICITY	102	0.491477	2.18923	8.41975e-08	1.46786e-06	9.75539e-07	3652	tags=43%, list=19%, signal=35%	ITGAX/C2/C4BPB/CD55/BID/CFB/FCN3/FCN1/IFNG/CFP/CASP10/ITGB2/CD59/C3AR1/CFI/PLSCR3/TGFB3/TGFB1/ITGAM/C1R/C4B/CX3CL1/C1S/C4BPA/SERPING1/FCN2/ITGAV/TGFB2/C1QA/ATP10A/PARD6A/C5AR1/C3/PLSCR1/CFH/ATP11C/CLU/TYRO3/C1QB/CX3CR1/ATP11A/ATP8B2/COLEC12/ATP8B3
REACTOME_IRE1ALPHA_ACTIVATES_CHAPERONES	REACTOME_IRE1ALPHA_ACTIVATES_CHAPERONES	46	0.629385	2.38521	8.84213e-08	1.53079e-06	1.01736e-06	2381	tags=43%, list=12%, signal=38%	EDEM1/DNAJB11/DNAJB9/SRPRB/XBP1/SSR1/WFS1/PREB/PDIA6/DNAJC3/KDELR3/PDIA5/SEC31A/HSPA5/SERP1/HYOU1/PPP2R5B/FKBP14/LMNA/SYVN1
KEGG_PEROXISOME	KEGG_PEROXISOME	78	-0.503005	-2.20716	9.03712e-08	1.55376e-06	1.03263e-06	3037	tags=47%, list=15%, signal=40%	PEX11G/GSTK1/PEX12/PEX7/DHRS4/MPV17L/PEX5/IDH1/EHHADH/PEX16/PRDX5/PEX14/SCP2/DAO/PEX1/PEX11B/PEX11A/GNPAT/MLYCD/ACAA1/CROT/ACOX1/DECR2/PHYH/CAT/ABCD3/PEX19/ACOT8/CRAT/ECH1/PEX26/HMGCL/AMACR/EPHX2/PXMP2/PECR/ACOX2
REACTOME_SIGNALING_BY_NOTCH4	REACTOME_SIGNALING_BY_NOTCH4	81	0.523287	2.23102	1.01211e-07	1.71646e-06	1.14075e-06	4885	tags=58%, list=25%, signal=44%	PSMA3/NOTCH4/PSMB9/APH1B/PSMB5/PSMB1/PSMB6/PSMD4/PSMC2/PSME2/PSMD14/FBXW7/PSME1/PSMA1/PSMA5/PSMB10/PSMA6/PSMC1/ACTA2/PSMB4/PSMB8/PSMC4/SMAD3/PSMA4/TACC3/PSMD5/PSMD1/PSMD6/PSMC6/PSMA7/FLT4/JAG1/CUL1/PSMD7/PSMC3/PSMA2/PSENEN/PSEN2/PSMD8/UBC/RBX1/PSMD2/MAMLD1/KAT2B/RBPJ/PSMB7/PSMC5
REACTOME_APC_C_MEDIATED_DEGRADATION_OF_CELL_CYCLE_PROTEINS	REACTOME_APC_C_MEDIATED_DEGRADATION_OF_CELL_CYCLE_PROTEINS	85	0.516146	2.23079	1.01105e-07	1.71646e-06	1.14075e-06	4430	tags=44%, list=23%, signal=34%	PSMA3/PSMB9/PSMB5/PSMB1/PSMB6/PSMD4/PSMC2/PSME2/PSMD14/PSME1/PSMA1/PSMA5/PSMB10/PSMA6/PSMC1/CDC27/PSME4/PSMB4/PSMB8/CDC26/PSMC4/PSMA4/PSMD5/PSMD1/PSMD6/PSMC6/PSMA7/ANAPC16/CUL1/UBE2S/PSMD7/PSMC3/PSMA2/PSMD8/UBC/RB1/PSMD2
REACTOME_ABC_TRANSPORTER_DISORDERS	REACTOME_ABC_TRANSPORTER_DISORDERS	76	0.525463	2.19732	1.08624e-07	1.82973e-06	1.21603e-06	4885	tags=61%, list=25%, signal=46%	DERL3/VCP/PSMA3/PSMB9/PSMB5/PSMB1/ABCB6/PSMB6/DERL1/DERL2/PSMD4/PSMC2/PSME2/PSMD14/PSME1/ERLEC1/PSMA1/PSMA5/PSMB10/PSMA6/PSMC1/PSME4/PSMB4/PSMB8/ABCA12/PSMC4/PSMA4/SEL1L/PSMD5/PSMD1/PSMD6/PSMC6/PSMA7/ABCC9/APOA1/PSMD7/PSMC3/PSMA2/ABCG5/PSMD8/UBC/ABCD1/PSMD2/PSMB7/ABCA3/PSMC5
REACTOME_PD_1_SIGNALING	REACTOME_PD_1_SIGNALING	23	0.763553	2.4853	1.35541e-07	2.26782e-06	1.50719e-06	3902	tags=91%, list=20%, signal=73%	CD274/HLA-DRB1/HLA-DQB1/PDCD1/HLA-DRA/HLA-DRB5/HLA-DQB2/CD3D/LCK/HLA-DRB3/HLA-DRB4/CD3G/HLA-DPA1/CD3E/HLA-DQA1/CD247/CSK/HLA-DQA2/PTPN6/HLA-DPB1/CD4
WP_LUNG_FIBROSIS	WP_LUNG_FIBROSIS	58	0.57921	2.31296	1.39543e-07	2.3192e-06	1.54134e-06	1686	tags=45%, list=9%, signal=41%	CCL4/IL1B/PLAU/CXCL2/CCL2/TNF/MMP9/SKIL/RTEL1/TIMP1/CSF3/SPP1/CSF2/CCR2/CEBPB/IL6/CCL11/TGFB1/FGF7/SERPINA1/GREM1/MMP2/FGF2/CYSLTR2/PDGFB/DPP9
REACTOME_DEGRADATION_OF_DVL	REACTOME_DEGRADATION_OF_DVL	55	0.582078	2.28278	1.47991e-07	2.44332e-06	1.62382e-06	4885	tags=65%, list=25%, signal=49%	PSMA3/PSMB9/PSMB5/PSMB1/PSMB6/PSMD4/PSMC2/PSME2/PSMD14/PSME1/PSMA1/PSMA5/PSMB10/PSMA6/PSMC1/PSME4/PSMB4/PSMB8/PSMC4/PSMA4/DACT1/PSMD5/DVL1/PSMD1/PSMD6/PSMC6/PSMA7/PSMD7/PSMC3/PSMA2/PSMD8/UBC/RBX1/PSMD2/PSMB7/PSMC5
REACTOME_ANTIMICROBIAL_PEPTIDES	REACTOME_ANTIMICROBIAL_PEPTIDES	69	0.538773	2.21554	1.56824e-07	2.57212e-06	1.70942e-06	4755	tags=48%, list=24%, signal=36%	TLR2/S100A8/S100A9/LCN2/PI3/TLR1/REG3G/REG3A/CCR2/DEFA3/DEFB4A/DEFB103B/DEFA5/DEFA6/CCR6/ATOX1/PLA2G2A/SEMG1/SLC11A1/RNASE3/LYZ/BPIFB2/LTF/CLU/CTSG/RNASE6/GNLY/DEFB114/CD4/PGLYRP1/BPIFB1/S100A7/CAMP
KEGG_BUTANOATE_METABOLISM	KEGG_BUTANOATE_METABOLISM	33	-0.664639	-2.4198	1.59587e-07	2.60032e-06	1.72817e-06	2728	tags=55%, list=14%, signal=47%	AKR1B10/ECHS1/EHHADH/PDHB/BDH1/BDH2/PDHA1/L2HGDH/HADHA/HADH/ACADS/ALDH7A1/ACAT1/HMGCL/ALDH5A1/ABAT/HMGCS2/ALDH9A1
WP_OXIDATIVE_PHOSPHORYLATION	WP_OXIDATIVE_PHOSPHORYLATION	37	-0.638957	-2.39375	1.60672e-07	2.60101e-06	1.72863e-06	3534	tags=68%, list=18%, signal=55%	NDUFA11/NDUFC1/NDUFB8/NDUFA9/NDUFA6/NDUFAB1/NDUFC2/NDUFA8/NDUFB6/NDUFA10/NDUFB2/NDUFB7/NDUFS4/NDUFS7/NDUFB1/NDUFB10/NDUFS2/NDUFA2/NDUFB9/NDUFB5/NDUFV3/NDUFV1/NDUFS3/NDUFS1/NDUFA5
KEGG_COMPLEMENT_AND_COAGULATION_CASCADES	KEGG_COMPLEMENT_AND_COAGULATION_CASCADES	68	0.556618	2.27836	1.69162e-07	2.72079e-06	1.80823e-06	3119	tags=43%, list=16%, signal=36%	PLAU/C2/F3/C4BPB/CD55/THBD/CFB/PLAUR/CD59/C3AR1/CFI/VWF/F2R/C1R/C4B/SERPINA1/C1S/C4BPA/SERPING1/TFPI/C1QA/C5AR1/C3/CFH/A2M/SERPINE1/PLAT/F11/C1QB
REACTOME_CLEC7A_DECTIN_1_SIGNALING	REACTOME_CLEC7A_DECTIN_1_SIGNALING	98	0.484473	2.15034	1.71225e-07	2.73631e-06	1.81854e-06	4885	tags=52%, list=25%, signal=39%	IL1B/PSMA3/PSMB9/PSMB5/PSMB1/PSMB6/PSMD4/PSMC2/PSME2/PSMD14/PSME1/NFKB2/PSMA1/NFKBIA/CARD11/PSMA5/PSMB10/RELA/PSMA6/PSMC1/PLCG2/ITPR1/PSME4/NFATC1/PSMB4/PSMB8/CCL17/PSMC4/PSMA4/CLEC7A/PSMD5/PSMD1/PSMD6/PPP3CA/PSMC6/PSMA7/SYK/CUL1/AHCYL1/PSMD7/PSMC3/PSMA2/PPP3R1/NFATC2/PSMD8/UBC/PSMD2/NFATC3/PPP3CB/PSMB7/PSMC5
REACTOME_HEDGEHOG_ON_STATE	REACTOME_HEDGEHOG_ON_STATE	82	0.505167	2.15816	1.82756e-07	2.90197e-06	1.92865e-06	4885	tags=55%, list=25%, signal=41%	PSMA3/PSMB9/PSMB5/PSMB1/PSMB6/PSMD4/PSMC2/PSME2/PSMD14/PSME1/PSMA1/PSMA5/PSMB10/PSMA6/PSMC1/PSME4/PSMB4/SMO/PSMB8/DZIP1/GAS1/PSMC4/KIF3A/PSMA4/ARRB2/PSMD5/PSMD1/PSMD6/PSMC6/PSMA7/GLI2/GLI3/PSMD7/PSMC3/PSMA2/PSMD8/UBC/RBX1/PSMD2/GLI1/GPR161/PSMB7/PTCH2/EVC/PSMC5
WP_MITOCHONDRIAL_COMPLEX_IV_ASSEMBLY	WP_MITOCHONDRIAL_COMPLEX_IV_ASSEMBLY	24	-0.72852	-2.42622	1.88027e-07	2.96678e-06	1.97172e-06	4066	tags=88%, list=21%, signal=69%	COX18/COX7A2/COX8A/COX6B1/COX7C/CMC1/SURF1/COX6A1/COX11/COX7B/TACO1/COX10/HIGD1A/COX6C/COX5A/COX4I1/COX15/TMEM177/COX5B/PNKD/COX19
WP_AMINO_ACID_METABOLISM	WP_AMINO_ACID_METABOLISM	84	-0.489289	-2.17077	1.9746e-07	3.09602e-06	2.05761e-06	2767	tags=49%, list=14%, signal=42%	SDHA/GLUD1/GOT2/DLST/CBS/PDK4/IDH1/OAT/EHHADH/FAH/HIBCH/CS/OTC/ADH5/GSS/FH/MCCC1/MPST/ACAA1/HNMT/PDHA1/GLS/DLD/GOT1/PDHX/PCK1/ACADM/SUCLG1/CTH/MAOA/ALDH18A1/ACO2/MDH1/HADH/AUH/ALDH7A1/HMGCL/ADH1C/DDC/MDH2/HMGCS2
REACTOME_CITRIC_ACID_CYCLE_TCA_CYCLE	REACTOME_CITRIC_ACID_CYCLE_TCA_CYCLE	22	-0.755281	-2.48275	2.08815e-07	3.23538e-06	2.15023e-06	2008	tags=91%, list=10%, signal=82%	SDHC/SDHA/DLST/CS/IDH3G/IDH3A/FH/DLD/SDHB/SUCLA2/SUCLG2/FAHD1/IDH3B/NNT/ME2/SDHD/SUCLG1/ME3/ACO2/MDH2
REACTOME_BETA_CATENIN_INDEPENDENT_WNT_SIGNALING	REACTOME_BETA_CATENIN_INDEPENDENT_WNT_SIGNALING	138	0.441994	2.07727	2.08944e-07	3.23538e-06	2.15023e-06	5207	tags=53%, list=27%, signal=39%	PSMA3/PSMB9/RAC2/PSMB5/PSMB1/PSMB6/PSMD4/PSMC2/PSME2/PSMD14/WNT5A/PSME1/WNT5B/PSMA1/GNB4/PSMA5/PSMB10/GNGT2/GNG11/WNT4/PSMA6/GNB5/PSMC1/ITPR1/PSME4/NFATC1/PSMB4/PSMB8/PLCB2/PARD6A/FZD4/PRKCG/PSMC4/PLCB1/GNG7/TCF7L1/PSMA4/PRKCB/ARRB2/PSMD5/DVL1/PSMD1/PSMD6/PPP3CA/PSMC6/PSMA7/FZD2/PRKCA/TNRC6A/TCF7/GNG10/PSMD7/PSMC3/PSMA2/PPP3R1/MOV10/ROR2/PRICKLE1/PSMD8/UBC/PSMD2/PPP3CB/PDE6B/PSMB7/CLTB/FZD6/PSMC5…
REACTOME_G_ALPHA_I_SIGNALLING_EVENTS	REACTOME_G_ALPHA_I_SIGNALLING_EVENTS	301	0.359609	1.84057	2.25367e-07	3.46814e-06	2.30492e-06	4012	tags=32%, list=20%, signal=26%	CCL4/CXCL3/CXCL1/RGS1/CXCL2/CXCR1/HCAR3/FPR1/ANXA1/GNA15/SAA1/CXCL6/PNOC/CCL20/GPR183/CXCL10/S1PR4/CXCL9/FPR2/CXCL16/C3AR1/CXCR6/HRH4/CCR5/RGS18/RRH/CCR2/RGS16/AGT/SUCNR1/CXCR2/PRKAR2B/CXCR4/PPBP/CX3CL1/GNB4/CXCL11/RGS5/CCR6/POMC/ADCY4/GNGT2/P2RY14/GNG11/GNAI2/GNB5/ITPR1/P2RY13/GAL/KPNA2/ADRA2C/PLCB2/ADCY7/MTNR1A/RGS19/C5AR1/C3/PRKCG/CCR7/ADCY3/PF4/RGS14/PLCB1/CXCL5/GNG7/APLNR/NPY2R/CXCL13/CCL25/…
WP_PLATELETMEDIATED_INTERACTIONS_WITH_VASCULAR_AND_CIRCULATING_CELLS	WP_PLATELETMEDIATED_INTERACTIONS_WITH_VASCULAR_AND_CIRCULATING_CELLS	17	0.817626	2.43762	2.31614e-07	3.54241e-06	2.35428e-06	2717	tags=82%, list=14%, signal=71%	IL1B/TLR2/CCL2/ICAM1/CD40/SELPLG/SELP/TGFB3/TGFB1/TLR4/TGFB2/SELE/PF4/VCAM1
WP_MIRNA_TARGETS_IN_ECM_AND_MEMBRANE_RECEPTORS	WP_MIRNA_TARGETS_IN_ECM_AND_MEMBRANE_RECEPTORS	22	0.761078	2.4405	2.37699e-07	3.56978e-06	2.37247e-06	3776	tags=91%, list=19%, signal=73%	COL4A1/COL6A3/COL4A2/COL5A2/COL5A3/LAMC1/COL6A2/SDC2/COL1A2/COL3A1/ITGA1/LAMB2/ITGA11/COL6A1/COL5A1/THBS2/FN1/ITGB6/LAMA4/ITGB5
WP_PHOTODYNAMIC_THERAPYINDUCED_NFKB_SURVIVAL_SIGNALING	WP_PHOTODYNAMIC_THERAPYINDUCED_NFKB_SURVIVAL_SIGNALING	34	0.663149	2.37927	2.37542e-07	3.56978e-06	2.37247e-06	3311	tags=62%, list=17%, signal=51%	IL1B/PTGS2/CXCL2/TNF/ICAM1/MMP1/MMP3/BCL2A1/MMP9/IL1A/CSF2/IL6/NFKB2/BIRC3/RELA/MMP2/SELE/VEGFA/VCAM1/CCND1/TNFRSF1A
BIOCARTA_TCYTOTOXIC_PATHWAY	BIOCARTA_TCYTOTOXIC_PATHWAY	12	0.869836	2.33694	2.37305e-07	3.56978e-06	2.37247e-06	2561	tags=100%, list=13%, signal=87%	ICAM1/ITGB2/PTPRC/ITGAL/THY1/CD3D/CD3G/CD3E/CD28/CD2/CD8A/CD247
KEGG_PENTOSE_AND_GLUCURONATE_INTERCONVERSIONS	KEGG_PENTOSE_AND_GLUCURONATE_INTERCONVERSIONS	20	-0.759999	-2.42677	2.46454e-07	3.6791e-06	2.44512e-06	3827	tags=90%, list=20%, signal=72%	AKR1B1/GUSB/DHDH/UGT2A1/UGT2B10/UGT2B17/UGDH/DCXR/UGP2/UGT2B11/UGT2B15/UGT2B4/UGT1A8/CRYL1/UGT2B28/UGT2B7/UGT1A6/UGT2A3
REACTOME_DEGRADATION_OF_GLI1_BY_THE_PROTEASOME	REACTOME_DEGRADATION_OF_GLI1_BY_THE_PROTEASOME	58	0.572592	2.28653	2.65989e-07	3.94708e-06	2.62322e-06	4885	tags=62%, list=25%, signal=47%	PSMA3/PSMB9/PSMB5/PSMB1/PSMB6/PSMD4/PSMC2/PSME2/PSMD14/PSME1/PSMA1/PSMA5/PSMB10/PSMA6/PSMC1/PSME4/PSMB4/PSMB8/PSMC4/PSMA4/PSMD5/PSMD1/PSMD6/PSMC6/PSMA7/CUL1/PSMD7/PSMC3/PSMA2/PSMD8/UBC/RBX1/PSMD2/GLI1/PSMB7/PSMC5
REACTOME_PCP_CE_PATHWAY	REACTOME_PCP_CE_PATHWAY	89	0.501364	2.17848	3.2253e-07	4.7578e-06	3.16202e-06	4893	tags=56%, list=25%, signal=42%	PSMA3/PSMB9/RAC2/PSMB5/PSMB1/PSMB6/PSMD4/PSMC2/PSME2/PSMD14/WNT5A/PSME1/WNT5B/PSMA1/PSMA5/PSMB10/WNT4/PSMA6/PSMC1/PSME4/PSMB4/PSMB8/PARD6A/FZD4/PRKCG/PSMC4/PSMA4/PRKCB/ARRB2/PSMD5/DVL1/PSMD1/PSMD6/PSMC6/PSMA7/FZD2/PRKCA/PSMD7/PSMC3/PSMA2/ROR2/PRICKLE1/PSMD8/UBC/PSMD2/PSMB7/CLTB/FZD6/PSMC5/FZD3
KEGG_RETINOL_METABOLISM	KEGG_RETINOL_METABOLISM	52	-0.57891	-2.33914	3.35089e-07	4.91398e-06	3.26582e-06	4220	tags=52%, list=22%, signal=41%	DHRS3/ALDH1A1/ADH4/CYP3A5/CYP3A7/CYP3A4/DGAT1/UGT2A1/DHRS4/UGT2B10/UGT2B17/UGT2B11/UGT2B15/ADH5/UGT2B4/UGT1A8/PNPLA4/RETSAT/CYP2B6/RDH5/UGT2B28/UGT2B7/ADH1A/ADH6/UGT1A6/UGT2A3/ADH1C
REACTOME_GLUCURONIDATION	REACTOME_GLUCURONIDATION	17	-0.800641	-2.49202	3.41698e-07	4.9816e-06	3.31076e-06	3032	tags=88%, list=15%, signal=75%	UGT2A1/UGT3A1/UGT2B10/UGT2B17/UGDH/UGP2/UGT2B11/UGT2B15/UGT2B4/UGT1A8/SLC35D1/UGT2B28/UGT2B7/UGT1A6/UGT2A3
WP_MATRIX_METALLOPROTEINASES	WP_MATRIX_METALLOPROTEINASES	30	0.687846	2.38205	3.5552e-07	5.15298e-06	3.42466e-06	2474	tags=50%, list=13%, signal=44%	MMP12/MMP19/MMP25/TNF/MMP1/MMP3/MMP9/MMP10/TIMP1/MMP7/MMP2/TIMP3/MMP14/MMP23B/TIMP2
REACTOME_ASYMMETRIC_LOCALIZATION_OF_PCP_PROTEINS	REACTOME_ASYMMETRIC_LOCALIZATION_OF_PCP_PROTEINS	61	0.56605	2.27409	3.61219e-07	5.1754e-06	3.43956e-06	4893	tags=64%, list=25%, signal=48%	PSMA3/PSMB9/PSMB5/PSMB1/PSMB6/PSMD4/PSMC2/PSME2/PSMD14/WNT5A/PSME1/PSMA1/PSMA5/PSMB10/PSMA6/PSMC1/PSME4/PSMB4/PSMB8/PARD6A/FZD4/PSMC4/PSMA4/PSMD5/PSMD1/PSMD6/PSMC6/PSMA7/FZD2/PSMD7/PSMC3/PSMA2/PRICKLE1/PSMD8/UBC/PSMD2/PSMB7/PSMC5/FZD3
WP_HEMATOPOIETIC_STEM_CELL_DIFFERENTIATION	WP_HEMATOPOIETIC_STEM_CELL_DIFFERENTIATION	54	0.569971	2.23243	3.60256e-07	5.1754e-06	3.43956e-06	2549	tags=48%, list=13%, signal=42%	IL1B/PIM1/RUNX1/CIITA/IL1A/NFE2/LMO2/CSF3/MUC1/CSF2/RHOH/STAT5A/TRIM29/FLI1/IL6/CXCR4/SPI1/VAV1/CD34/SEC14L2/NCKAP1L/TRAF3IP3/IKZF1/FOS/FOSB/LYL1
REACTOME_INITIAL_TRIGGERING_OF_COMPLEMENT	REACTOME_INITIAL_TRIGGERING_OF_COMPLEMENT	22	0.754326	2.41885	3.94852e-07	5.62495e-06	3.73833e-06	2002	tags=59%, list=10%, signal=53%	C2/CFB/FCN3/FCN1/CFP/IGLV6-57/C1R/C4B/C1S/FCN2/GZMM/C1QA/C3
REACTOME_MOLECULES_ASSOCIATED_WITH_ELASTIC_FIBRES	REACTOME_MOLECULES_ASSOCIATED_WITH_ELASTIC_FIBRES	37	0.634713	2.30548	4.19514e-07	5.94232e-06	3.94925e-06	4928	tags=70%, list=25%, signal=53%	EMILIN2/EMILIN1/TGFB3/TGFB1/FBN1/EFEMP2/FBLN5/LTBP2/ITGAV/TGFB2/MFAP2/ITGA8/FBLN1/FN1/ITGB6/MFAP5/FBN3/ITGB5/EFEMP1/MFAP4/LTBP1/MFAP3/ITGB3/BMP7/ITGB1/FBLN2
REACTOME_KEAP1_NFE2L2_PATHWAY	REACTOME_KEAP1_NFE2L2_PATHWAY	99	0.47526	2.10965	4.70003e-07	6.61988e-06	4.39956e-06	4430	tags=46%, list=23%, signal=36%	ATF4/MAFG/VCP/PSMA3/PGD/PSMB9/PSMB5/PSMB1/SRXN1/PSMB6/ME1/PSMD4/PSMC2/PSME2/PSMD14/PSME1/PSMA1/PSMA5/PSMB10/PSMA6/PSMC1/TKT/PSME4/TRIM21/PSMB4/PSMB8/PRDX1/PSMC4/PSMA4/PSMD5/SLC7A11/PSMD1/PSMD6/PSMC6/PSMA7/BACH1/AKT3/TXNRD1/CUL1/PSMD7/PSMC3/PSMA2/PSMD8/UBC/RBX1/PSMD2
PID_IL27_PATHWAY	PID_IL27_PATHWAY	26	0.72279	2.42652	4.97727e-07	6.93914e-06	4.61174e-06	2873	tags=62%, list=15%, signal=53%	IL1B/TNF/JAK2/IFNG/STAT1/EBI3/STAT5A/IL6/TGFB1/TBX21/STAT4/IL27RA/STAT3/STAT2/IL18/JAK1
WP_COMPLEMENT_AND_COAGULATION_CASCADES	WP_COMPLEMENT_AND_COAGULATION_CASCADES	58	0.562318	2.24551	4.98237e-07	6.93914e-06	4.61174e-06	2719	tags=43%, list=14%, signal=37%	PLAU/C2/F3/LMAN1/CD55/THBD/CFB/PLAUR/C3AR1/CFI/VWF/F2R/C1R/C4B/SERPINA1/C1S/SERPING1/TFPI/C1QA/C5AR1/C3/CFH/SERPINE1/PLAT/CLU
WP_INTERACTIONS_BETWEEN_IMMUNE_CELLS_AND_MICRORNAS_IN_TUMOR_MICROENVIRONMENT	WP_INTERACTIONS_BETWEEN_IMMUNE_CELLS_AND_MICRORNAS_IN_TUMOR_MICROENVIRONMENT	28	0.696279	2.3795	5.24234e-07	7.26065e-06	4.82541e-06	4677	tags=79%, list=24%, signal=60%	CCL2/SOCS1/CD274/CXCL10/IL2RA/PDCD1/TGFB3/TGFB1/NFKB2/IL2RB/TLR4/TLR8/TGFBR2/TGFB2/STAT3/CTLA4/CD80/STAT6/IL4R/CCL5/IL4/CD86
WP_TOLLLIKE_RECEPTOR_SIGNALING_PATHWAY	WP_TOLLLIKE_RECEPTOR_SIGNALING_PATHWAY	95	0.482075	2.11659	5.5701e-07	7.67197e-06	5.09877e-06	3727	tags=37%, list=19%, signal=30%	CCL4/IL1B/TLR2/TNF/MAP3K8/LY96/CXCL10/CXCL9/STAT1/TLR1/CD40/SPP1/MAP2K1/IL6/NFKBIA/CXCL11/TLR4/MAPK11/RELA/MAP2K3/PIK3CD/TLR9/TLR8/TBK1/IRF7/FOS/TLR6/IRAK1/TRAF3/CD80/MAPK12/AKT3/RIPK1/IFNAR2/PIK3CG
PID_GLYPICAN_1PATHWAY	PID_GLYPICAN_1PATHWAY	27	0.69604	2.3519	5.69322e-07	7.79846e-06	5.18284e-06	4090	tags=70%, list=21%, signal=56%	FGR/LYN/TGFB3/TGFB1/FYN/PLA2G2A/FLT1/FGF2/TGFBR2/LCK/TGFB2/NRG1/HCK/VEGFA/BLK/TGFBR1/GPC1/PRNP/FGFR1
REACTOME_PROGRAMMED_CELL_DEATH	REACTOME_PROGRAMMED_CELL_DEATH	196	0.394235	1.93699	5.98843e-07	8.15801e-06	5.42179e-06	5078	tags=46%, list=26%, signal=35%	IL1B/GZMB/CASP5/SDCBP/BID/CASP1/CASP4/LY96/PSMA3/TNFRSF10A/PSMB9/IL1A/IRF1/PSMB5/PSMB1/MLKL/TNFRSF10B/PSMB6/PSMD4/PSMC2/PSME2/PSMD14/PSME1/BIRC3/VIM/PSMA1/PSMA5/PMAIP1/TLR4/PSMB10/NMT1/PSMA6/PSMC1/ARHGAP10/PSME4/PSMB4/CARD8/PSMB8/STAT3/DFFA/BCAP31/GSDMD/DYNLL2/TRADD/PSMC4/TP63/LMNA/PRKCQ/PSMA4/CDC37/BCL2/IL18/DAPK1/PSMD5/PSMD1/PSMD6/PSMC6/PSMA7/AVEN/DSG3/KPNB1/AKT3/RIPK1/DBNL/FLOT1/PSMD7/PSMC3/PS…
KEGG_FOCAL_ADHESION	KEGG_FOCAL_ADHESION	197	0.390391	1.92072	6.02557e-07	8.16399e-06	5.42577e-06	4761	tags=45%, list=24%, signal=34%	COL4A1/COL6A3/RAC2/COL4A2/COL5A2/COL1A1/DIAPH1/VWF/SPP1/MAP2K1/PDGFRB/ACTB/COL5A3/LAMC1/ITGA4/COL6A2/BIRC3/FYN/SHC2/COL1A2/ITGA5/COL3A1/VAV1/MYL9/ITGA6/FLNA/ZYX/FLT1/ITGA1/PIK3CD/PARVB/PARVG/CAV1/RAP1B/LAMC2/PDGFB/ITGAV/ITGA7/LAMB2/ITGA11/LAMB1/PRKCG/PGF/KDR/ITGA8/PPP1R12A/VEGFA/VEGFC/PDGFRA/COL6A1/FLNC/PRKCB/BCL2/HGF/LAMA3/ACTN3/ITGB7/CCND1/SHC1/COL5A1/THBS2/LAMA5/FN1/AKT3/ITGB6/MET/PRKCA/FLT4/C…
REACTOME_CYCLIN_A_CDK2_ASSOCIATED_EVENTS_AT_S_PHASE_ENTRY	REACTOME_CYCLIN_A_CDK2_ASSOCIATED_EVENTS_AT_S_PHASE_ENTRY	84	0.49419	2.1266	6.28882e-07	8.4746e-06	5.6322e-06	4942	tags=51%, list=25%, signal=38%	E2F5/PSMA3/PSMB9/PSMB5/PSMB1/PSMB6/PSMD4/PSMC2/PSME2/PSMD14/PSME1/CDC25B/PSMA1/PSMA5/PSMB10/PSMA6/PSMC1/PSMB4/PSMB8/CCNE1/PSMC4/PSMA4/CCND1/MNAT1/PSMD5/PSMD1/PSMD6/PSMC6/PSMA7/AKT3/CUL1/PSMD7/PSMC3/PSMA2/CDKN1A/PSMD8/E2F1/UBC/RB1/PSMD2/PSMB7/PSMC5/RBBP4
WP_FOCAL_ADHESION	WP_FOCAL_ADHESION	195	0.380482	1.86823	7.0485e-07	9.44727e-06	6.27863e-06	3778	tags=37%, list=19%, signal=31%	FGR/COL4A1/RAC2/COL4A2/COL5A2/COL1A1/DIAPH1/VWF/SPP1/MAP2K1/PDGFRB/ACTB/COL5A3/LAMC1/ITGA4/COL6A2/BIRC3/FYN/SHC2/COL1A2/ITGA5/VAV1/MYL9/ITGA6/FLNA/ZYX/FLT1/ITGA1/PIK3CD/PARVB/PARVG/CAV1/RAP1B/LAMC2/PDGFB/ITGAV/ITGA7/LAMB2/ITGA11/HCK/LAMB1/PRKCG/PGF/KDR/ITGA8/PPP1R12A/VEGFA/VEGFC/PDGFRA/FLNC/PRKCB/BCL2/HGF/LAMA3/ITGB7/PPP1R12B/CCND1/BLK/SHC1/TXK/THBS2/LAMA5/FN1/AKT3/ITGB6/MET/PRKCA/CAV2/ACTG1/LAMA…
REACTOME_PEROXISOMAL_LIPID_METABOLISM	REACTOME_PEROXISOMAL_LIPID_METABOLISM	28	-0.674408	-2.34501	7.29992e-07	9.73193e-06	6.46782e-06	3957	tags=68%, list=20%, signal=54%	ECI2/ALDH3A2/ACBD5/NUDT19/ACOT4/EHHADH/SCP2/MLYCD/ACAA1/CROT/ACOX1/DECR2/PHYH/ACOT8/CRAT/AMACR/NUDT7/PECR/ACOX2
REACTOME_BINDING_AND_UPTAKE_OF_LIGANDS_BY_SCAVENGER_RECEPTORS	REACTOME_BINDING_AND_UPTAKE_OF_LIGANDS_BY_SCAVENGER_RECEPTORS	43	0.613307	2.28931	7.38293e-07	9.79024e-06	6.50657e-06	4234	tags=58%, list=22%, signal=46%	HSP90B1/COL4A1/SAA1/CALR/IGLV6-57/COL4A2/SPARC/COL1A1/APOL1/COL1A2/IGHA1/COL3A1/CD163/HYOU1/HP/MARCO/HPR/APOE/ALB/HBB/SCGB3A2/COLEC12/APOA1/HBA2/HSP90AA1
REACTOME_MAPK6_MAPK4_SIGNALING	REACTOME_MAPK6_MAPK4_SIGNALING	84	0.491501	2.11503	8.01727e-07	1.05752e-05	7.02823e-06	4430	tags=46%, list=23%, signal=36%	PSMA3/MMP10/CDC42EP2/PSMB9/PSMB5/PSMB1/PSMB6/PSMD4/PSMC2/PSME2/PSMD14/PSME1/PSMA1/PSMA5/PSMB10/PSMA6/PSMC1/MMP2/PSME4/PSMB4/PSMB8/PSMC4/PSMA4/PSMD5/PSMD1/PSMD6/PSMC6/PSMA7/XPO1/TNRC6A/PSMD7/PSMC3/PSMA2/NCOA3/CDC42EP5/MOV10/PSMD8/UBC/PSMD2
WP_VITAMIN_B12_METABOLISM	WP_VITAMIN_B12_METABOLISM	49	0.582028	2.23416	8.41671e-07	1.10436e-05	7.33956e-06	3351	tags=49%, list=17%, signal=41%	IL1B/CCL2/TNF/ICAM1/SAA1/IFNG/TCN1/SAA2/SOD2/SOD3/IL6/NFKB2/SERPINA3/RELA/SHMT2/SAA3P/SAA4/SOD1/SERPINE1/PLAT/APOE/MTHFR/ALB/HBB
WP_LEUCINE_ISOLEUCINE_AND_VALINE_METABOLISM	WP_LEUCINE_ISOLEUCINE_AND_VALINE_METABOLISM	23	-0.72486	-2.38928	8.88078e-07	1.15915e-05	7.70369e-06	3992	tags=70%, list=20%, signal=55%	ACAD8/DBT/PCCA/IVD/ECHS1/BCKDHB/HIBCH/ACSF3/MCCC1/MLYCD/DLD/ACADSB/AUH/ACAT1/ALDH6A1/BCAT2
WP_PI3KAKT_SIGNALING_PATHWAY	WP_PI3KAKT_SIGNALING_PATHWAY	330	0.338045	1.75182	9.22245e-07	1.19748e-05	7.95841e-06	4786	tags=38%, list=24%, signal=30%	OSM/TLR2/HSP90B1/COL4A1/ATF4/CREB3L2/ANGPT2/JAK2/MCL1/COL6A3/IL2RA/COL4A2/DDIT4/EPHA2/COL1A1/CSF3/VWF/SPP1/MAP2K1/PDGFRB/LAMC1/ITGA4/IL6/F2R/COL6A2/FGF7/GNB4/CSF3R/COL1A2/IL2RB/ITGA5/TLR4/PIK3AP1/RELA/GNGT2/FLT3LG/EFNA2/GNG11/EIF4E/ITGA6/GNB5/IL7R/KIT/CD19/FLT1/ITGA1/PIK3CD/FGF2/LAMC2/PDGFB/ITGAV/ITGA7/LAMB2/ITGA11/CCNE1/PPP2R5B/LAMB1/COL9A2/PGF/CREB3/KDR/CSF1R/TEK/IL3RA/ITGA8/VEGFA/GNG7/VEGFC/PD…
REACTOME_REGULATION_OF_PTEN_STABILITY_AND_ACTIVITY	REACTOME_REGULATION_OF_PTEN_STABILITY_AND_ACTIVITY	67	0.515727	2.09575	9.57705e-07	1.23708e-05	8.22159e-06	4430	tags=51%, list=23%, signal=39%	PSMA3/PSMB9/PSMB5/PSMB1/PSMB6/PSMD4/TRIM27/PSMC2/PSME2/PSMD14/PSME1/PSMA1/PSMA5/PSMB10/PSMA6/PSMC1/PSME4/PSMB4/PSMB8/TNKS2/PSMC4/PSMA4/PSMD5/PSMD1/PSMD6/PSMC6/PSMA7/AKT3/PSMD7/PSMC3/PSMA2/PSMD8/UBC/PSMD2
REACTOME_COSTIMULATION_BY_THE_CD28_FAMILY	REACTOME_COSTIMULATION_BY_THE_CD28_FAMILY	69	0.515324	2.11911	1.00831e-06	1.29573e-05	8.61143e-06	5436	tags=62%, list=28%, signal=45%	MAP3K8/CD274/LYN/HLA-DRB1/HLA-DQB1/ICOS/PDCD1/HLA-DRA/HLA-DRB5/FYN/HLA-DQB2/VAV1/CD3D/LCK/HLA-DRB3/HLA-DRB4/CD3G/HLA-DPA1/PPP2R5B/BTLA/CD3E/CD28/HLA-DQA1/CD247/GRAP2/CTLA4/CD80/CSK/HLA-DQA2/PTPN6/HLA-DPB1/AKT3/CD4/PRR5/PDCD1LG2/CD86/PPP2CA/TNFRSF14/AKT1/MAP3K14/PPP2R1B/SRC/PAK2
PID_SYNDECAN_1_PATHWAY	PID_SYNDECAN_1_PATHWAY	46	0.601386	2.2791	1.03919e-06	1.32856e-05	8.82958e-06	3672	tags=61%, list=19%, signal=50%	PPIB/MMP1/SDCBP/COL4A1/MMP9/COL6A3/COL7A1/COL5A2/COL1A1/MMP7/COL15A1/TGFB1/COL6A2/COL1A2/COL3A1/COL12A1/COL16A1/COL9A2/COL8A2/SDC1/COL14A1/HPSE/COL6A1/HGF/COL5A1/LAMA5/MET/COL8A1
KEGG_PRIMARY_IMMUNODEFICIENCY	KEGG_PRIMARY_IMMUNODEFICIENCY	35	0.651019	2.33947	1.08624e-06	1.38163e-05	9.1823e-06	2877	tags=54%, list=15%, signal=46%	ADA/CIITA/TAP1/CD40/ICOS/PTPRC/CD79A/IGLL1/CD3D/IL7R/CD19/BTK/LCK/RFX5/TAP2/CD3E/TNFRSF13C/CD8A/ZAP70
BIOCARTA_INFLAM_PATHWAY	BIOCARTA_INFLAM_PATHWAY	27	0.687705	2.32374	1.1127e-06	1.40714e-05	9.35181e-06	3902	tags=74%, list=20%, signal=59%	TNF/IFNG/HLA-DRB1/IL1A/CSF3/CSF2/HLA-DRA/IL6/TGFB3/TGFB1/HLA-DRB5/IL11/HLA-DRB3/TGFB2/HLA-DRB4/IL10/IL7/IL15/IL13/CD4
REACTOME_MITOCHONDRIAL_TRANSLATION	REACTOME_MITOCHONDRIAL_TRANSLATION	92	-0.462117	-2.11299	1.11758e-06	1.40714e-05	9.35181e-06	4399	tags=46%, list=22%, signal=36%	GFM1/MRPS12/MRPL43/MRPL42/MRPS11/MRPL24/MRPL2/MRPL37/MRPS25/MRPL27/MRPS7/MRPS28/MRPS18A/MRPL13/MRPL1/MRPS30/ERAL1/MRPL23/MRPL11/MRPS6/MRPL45/PTCD3/MRPS22/GFM2/MRPL12/MRPL48/MRPL16/MTRF1L/MRPS36/MRPL46/MRPL15/MRPL34/MRPL50/MRPS18B/MRRF/MRPS9/MRPS5/MRPS33/MRPS35/MTIF2/OXA1L/MRPL35
REACTOME_SIGNALING_BY_NOTCH	REACTOME_SIGNALING_BY_NOTCH	170	0.399433	1.92127	1.20476e-06	1.50928e-05	1.00306e-05	4468	tags=44%, list=23%, signal=34%	GZMB/RUNX1/PSMA3/HIF1A/NOTCH4/PSMB9/APH1B/STAT1/PSMB5/PSMB1/PSMB6/PSMD4/PSMC2/PSME2/PSMD14/FBXW7/HDAC7/PSME1/MFNG/PSMA1/PSMA5/PSMB10/FURIN/PSMA6/PSMC1/ACTA2/PSMB4/PSMB8/HEYL/DTX1/DLL1/MDK/TMED2/IKZF1/PSMC4/E2F3/DLK1/SMAD3/PSMA4/JAG2/ARRB2/TACC3/SEL1L/CCND1/PSMD5/PSMD1/PSMD6/PSMC6/PSMA7/B4GALT1/NCOR2/FLT4/CCNC/TNRC6A/JAG1/NOTCH3/CUL1/PLXND1/ADAM17/PSMD7/PSMC3/PSMA2/PSENEN/PSEN2/TLE1/WWC1/MOV10/ST3…
REACTOME_ACTIVATION_OF_MATRIX_METALLOPROTEINASES	REACTOME_ACTIVATION_OF_MATRIX_METALLOPROTEINASES	32	0.655307	2.31668	1.21644e-06	1.51629e-05	1.00772e-05	2741	tags=47%, list=14%, signal=40%	MMP25/MMP1/MMP3/MMP9/MMP10/CTSK/TIMP1/MMP7/FURIN/COL18A1/MMP2/MMP14/TIMP2/CTRB2/CTSG
REACTOME_ORC1_REMOVAL_FROM_CHROMATIN	REACTOME_ORC1_REMOVAL_FROM_CHROMATIN	69	0.510337	2.09861	1.28799e-06	1.59749e-05	1.06169e-05	4430	tags=49%, list=23%, signal=38%	PSMA3/PSMB9/PSMB5/PSMB1/PSMB6/PSMD4/PSMC2/PSME2/PSMD14/PSME1/PSMA1/PSMA5/PSMB10/PSMA6/PSMC1/PSME4/PSMB4/PSMB8/PSMC4/PSMA4/CDC6/PSMD5/PSMD1/PSMD6/PSMC6/PSMA7/CUL1/PSMD7/PSMC3/PSMA2/PSMD8/UBC/RBX1/PSMD2
REACTOME_RESPONSE_TO_ELEVATED_PLATELET_CYTOSOLIC_CA2	REACTOME_RESPONSE_TO_ELEVATED_PLATELET_CYTOSOLIC_CA2	128	0.429822	1.98392	1.30636e-06	1.61226e-05	1.0715e-05	4876	tags=50%, list=25%, signal=38%	MANF/SRGN/PLEK/PECAM1/TIMP1/SPARC/CALU/SELP/VWF/ANXA5/TGFB3/TGFB1/PPBP/SERPINA1/SERPINA3/FLNA/SERPING1/HSPA5/PDGFB/TIMP3/TGFB2/ECM1/CD63/QSOX1/PRKCG/ITIH3/SOD1/FERMT3/PF4/VEGFA/VEGFC/MMRN1/A2M/HABP4/SERPINE1/A1BG/PRKCB/ITIH4/CLU/HGF/RAB27B/CD109/ALB/ISLR/MAGED2/TUBA4A/FN1/CLEC3B/CYB5R1/PRKCA/PCYOX1L/AHSG/APOA1/ORM1/ALDOA/CHID1/TMX3/CAP1/FGG/ITGB3/NHLRC2/PSAP/SPP2/FGB
BIOCARTA_NKT_PATHWAY	BIOCARTA_NKT_PATHWAY	25	0.694573	2.30938	1.3627e-06	1.67351e-05	1.11221e-05	4853	tags=80%, list=25%, signal=60%	CCL4/IFNG/IL18R1/CCR5/CSF2/TGFB3/TGFB1/CXCR4/IFNGR1/TGFB2/CD28/CCR7/CCR3/CCR1/CXCR3/IL4R/CD4/IL12RB1/IL4/IL5
WP_PATHOGENESIS_OF_SARSCOV2_MEDIATED_BY_NSP9NSP10_COMPLEX	WP_PATHOGENESIS_OF_SARSCOV2_MEDIATED_BY_NSP9NSP10_COMPLEX	20	0.734012	2.29673	1.40219e-06	1.71356e-05	1.13883e-05	2877	tags=70%, list=15%, signal=60%	MMP25/HLA-DRB1/HLA-DRA/IL6/HLA-DRB5/FYN/IGLL1/LCK/CD3G/CD3E/CD2/CD8A/CD247/ZAP70
REACTOME_CHONDROITIN_SULFATE_BIOSYNTHESIS	REACTOME_CHONDROITIN_SULFATE_BIOSYNTHESIS	20	0.733768	2.29596	1.41785e-06	1.72425e-05	1.14593e-05	2864	tags=65%, list=15%, signal=56%	CHSY1/CHST11/CHST15/CHPF2/CSPG4/VCAN/CHST12/CSGALNACT1/BGN/DCN/CHPF/CHST7/CHST3
REACTOME_HOST_INTERACTIONS_OF_HIV_FACTORS	REACTOME_HOST_INTERACTIONS_OF_HIV_FACTORS	123	0.43824	2.00917	1.4275e-06	1.72755e-05	1.14812e-05	4430	tags=43%, list=23%, signal=34%	PSMA3/PSMB9/SEC13/PSMB5/PSMB1/PSMB6/PACS1/APOBEC3G/PSMD4/PSMC2/PSME2/AP1S3/PSMD14/PSME1/PSMA1/FYN/PSMA5/PSMB10/PSMA6/PSMC1/HLA-A/LCK/DOCK2/PSME4/PSMB4/PSMB8/AP1M1/HCK/CD28/B2M/PSMC4/ELMO1/CD247/PSMA4/NUP62/PSMD5/PSMD1/PSMD6/PSMC6/PSMA7/KPNB1/XPO1/RANGAP1/NPM1/CD4/PSMD7/PSMC3/PSMA2/NUP210/PSMD8/UBC/RBX1/PSMD2
KEGG_FATTY_ACID_METABOLISM	KEGG_FATTY_ACID_METABOLISM	41	-0.599016	-2.27925	1.46077e-06	1.75927e-05	1.16921e-05	2626	tags=51%, list=13%, signal=44%	ECHS1/EHHADH/ACAA2/ADH5/ACAA1/ACOX1/ADH1A/ADH6/HADHB/ACADM/HADHA/CPT1A/HADH/ACADSB/ACADS/CPT2/ALDH7A1/ACAT1/ADH1C/ECI1/ALDH9A1
PID_IL6_7_PATHWAY	PID_IL6_7_PATHWAY	47	0.567355	2.17294	1.49924e-06	1.79693e-05	1.19423e-05	2873	tags=45%, list=15%, signal=38%	SOCS3/JUNB/CEBPD/HSP90B1/JAK2/MCL1/IRF1/TIMP1/STAT1/CEBPB/IL6/MAPK11/VAV1/STAT3/HCK/PTPRE/TNFSF11/LMO4/FOS/A2M/JAK1
PID_AMB2_NEUTROPHILS_PATHWAY	PID_AMB2_NEUTROPHILS_PATHWAY	40	0.615894	2.26263	1.5861e-06	1.89194e-05	1.25738e-05	3289	tags=57%, list=17%, signal=48%	PLAU/FGR/TNF/ICAM1/MMP9/LYN/PLAUR/ITGB2/SELPLG/SELP/IL6/ITGAM/THY1/FYN/MMP2/LCK/RAP1B/HCK/PLAT/JAM3/MST1R/BLK/JAM2
REACTOME_TOLL_LIKE_RECEPTOR_TLR1_TLR2_CASCADE	REACTOME_TOLL_LIKE_RECEPTOR_TLR1_TLR2_CASCADE	114	0.444901	2.0101	1.60052e-06	1.90005e-05	1.26277e-05	4712	tags=43%, list=24%, signal=33%	TLR2/S100A8/S100A9/SOCS1/IRAK3/MAP3K8/S100A12/LY96/DUSP6/SAA1/TLR1/NOD2/DUSP7/USP18/RPS6KA2/MAP2K1/NFKB2/DUSP4/NFKBIA/RIPK2/TLR4/MAPK11/RELA/MAP2K3/BTK/NKIRAS1/NLRC5/MAPKAPK2/PELI3/FOS/S100B/IKBIP/TLR6/IRAK1/IRAK2/DUSP3/LRRC14/CUL1/MEF2A/MEF2C/USP14/TRAF2/TIRAP/UBC/FGG/PELI1/AGER/MAPK7/PPP2CA
WP_CCL18_SIGNALING_PATHWAY	WP_CCL18_SIGNALING_PATHWAY	34	0.640407	2.29768	1.68566e-06	1.99163e-05	1.32363e-05	2717	tags=59%, list=14%, signal=51%	MMP9/HIF1A/CD44/STAT1/SNAI1/ATF3/TEAD4/CSF2/VIM/COL1A2/MMP2/MTDH/ACTA2/LDHA/FZD4/ZEB2/MIAT/SLC2A1/VEGFC/VCAM1
WP_SELECTIVE_EXPRESSION_OF_CHEMOKINE_RECEPTORS_DURING_TCELL_POLARIZATION	WP_SELECTIVE_EXPRESSION_OF_CHEMOKINE_RECEPTORS_DURING_TCELL_POLARIZATION	28	0.682089	2.33101	1.70985e-06	2.01069e-05	1.3363e-05	4853	tags=75%, list=25%, signal=57%	CCL4/IFNG/IL18R1/CCR5/CSF2/CCR2/TGFB3/TGFB1/CXCR4/IFNGR1/TGFB2/CD28/CCR7/CCR3/CCR1/CXCR3/IL4R/CD4/IL12RB1/IL4/IL5
REACTOME_MET_ACTIVATES_PTK2_SIGNALING	REACTOME_MET_ACTIVATES_PTK2_SIGNALING	30	0.663304	2.29706	1.7193e-06	2.01231e-05	1.33738e-05	5883	tags=90%, list=30%, signal=63%	COL5A2/COL1A1/COL5A3/LAMC1/COL1A2/COL3A1/LAMC2/LAMB2/COL27A1/LAMB1/HGF/LAMA3/COL5A1/LAMA5/FN1/MET/LAMA4/LAMC3/COL24A1/ITGA2/ITGB1/SRC/ITGA3/COL11A1/PTK2/LAMB3/LAMA2
WP_FOCAL_ADHESION_PI3KAKTMTORSIGNALING_PATHWAY	WP_FOCAL_ADHESION_PI3KAKTMTORSIGNALING_PATHWAY	299	0.33961	1.73756	2.06649e-06	2.40737e-05	1.59993e-05	4738	tags=37%, list=24%, signal=29%	OSM/ITGAX/HSP90B1/COL4A1/ATF4/CREB3L2/ANGPT2/HIF1A/JAK2/ITGB2/IL2RA/COL4A2/DDIT4/NOS2/COL5A2/EPHA2/COL1A1/CSF3/VWF/SPP1/PFKFB3/MAP2K1/PDGFRB/COL5A3/LAMC1/ITGAL/ITGA4/F2R/COL6A2/FGF7/GNB4/CSF3R/COL1A2/IL2RB/ITGA5/GNGT2/COL3A1/EFNA2/GNG11/EIF4E/ITGA6/IL7R/KIT/FLT1/PIK3CD/FGF2/LAMC2/PDGFB/ITGAV/ITGA7/LAMB2/ITGA11/PPP2R5B/LAMB1/PGF/CREB3/KDR/CSF1R/TEK/IL3RA/ITGA8/VEGFA/SLC2A1/GNG7/VEGFC/PDGFRA/CDC37/…
WP_ALZHEIMERS_DISEASE	WP_ALZHEIMERS_DISEASE	256	0.349566	1.75427	2.21758e-06	2.55945e-05	1.70101e-05	4953	tags=39%, list=25%, signal=29%	IL1B/PTGS2/TNF/ATF4/BID/XBP1/PSMA3/ATF6/IL1A/APH1B/PSMB5/NOS2/PSMB1/PSMB6/PSMD4/BACE1/PSMC2/MAP3K5/MAP2K1/CYBB/TUBB6/PSMD14/WNT5A/WNT5B/IL6/PSMA1/PSMA5/CALM3/LPL/RELA/WNT4/PSMA6/PSMC1/TUBB2A/PIK3CD/CACNA1C/ITPR1/FZD10/PSMB4/PLCB2/TUBA1C/GAPDH/WNT2/CALML3/WNT2B/PSMC4/ADRM1/WNT3/PLCB1/FZD9/TUBA1B/PSMA4/TUBB/APOE/TUBB3/NOX1/DVL1/PSMD1/MME/PPIF/PSMD6/PPP3CA/PSMC6/PSMA7/CSNK1E/FZD2/TUBA4A/TNFRSF1A/IRS…
WP_ALZHEIMERS_DISEASE_AND_MIRNA_EFFECTS	WP_ALZHEIMERS_DISEASE_AND_MIRNA_EFFECTS	256	0.349566	1.75427	2.21758e-06	2.55945e-05	1.70101e-05	4953	tags=39%, list=25%, signal=29%	IL1B/PTGS2/TNF/ATF4/BID/XBP1/PSMA3/ATF6/IL1A/APH1B/PSMB5/NOS2/PSMB1/PSMB6/PSMD4/BACE1/PSMC2/MAP3K5/MAP2K1/CYBB/TUBB6/PSMD14/WNT5A/WNT5B/IL6/PSMA1/PSMA5/CALM3/LPL/RELA/WNT4/PSMA6/PSMC1/TUBB2A/PIK3CD/CACNA1C/ITPR1/FZD10/PSMB4/PLCB2/TUBA1C/GAPDH/WNT2/CALML3/WNT2B/PSMC4/ADRM1/WNT3/PLCB1/FZD9/TUBA1B/PSMA4/TUBB/APOE/TUBB3/NOX1/DVL1/PSMD1/MME/PPIF/PSMD6/PPP3CA/PSMC6/PSMA7/CSNK1E/FZD2/TUBA4A/TNFRSF1A/IRS…
REACTOME_LAMININ_INTERACTIONS	REACTOME_LAMININ_INTERACTIONS	30	0.657722	2.27773	2.31868e-06	2.66381e-05	1.77036e-05	4720	tags=70%, list=24%, signal=53%	COL4A1/COL4A2/NID1/COL7A1/LAMC1/ITGA6/COL18A1/ITGA1/LAMC2/ITGAV/ITGA7/LAMB2/LAMB1/LAMA3/LAMA5/NID2/LAMA4/LAMC3/ITGB4/ITGA2/ITGB1
BIOCARTA_IL1R_PATHWAY	BIOCARTA_IL1R_PATHWAY	30	0.657227	2.27601	2.35022e-06	2.68766e-05	1.78621e-05	2922	tags=50%, list=15%, signal=43%	IL1B/TNF/IRAK3/IL1RN/IL1A/IL6/TGFB3/TGFB1/NFKBIA/IL1R1/RELA/MAP2K3/TGFB2/IRAK1/IRAK2
BIOCARTA_CTLA4_PATHWAY	BIOCARTA_CTLA4_PATHWAY	22	0.729286	2.33855	2.40838e-06	2.73379e-05	1.81687e-05	2722	tags=68%, list=14%, signal=59%	HLA-DRB1/ICOS/HLA-DRA/HLA-DRB5/CD3D/LCK/HLA-DRB3/HLA-DRB4/ITK/CD3G/CD3E/CD28/CD247/CTLA4/CD80
NABA_COLLAGENS	NABA_COLLAGENS	42	0.595932	2.2176	2.42346e-06	2.73379e-05	1.81687e-05	2543	tags=48%, list=13%, signal=42%	COL4A1/COL6A3/COL4A2/COL7A1/COL5A2/COL1A1/COL23A1/COL15A1/COL5A3/COL6A2/COL1A2/COL3A1/COL18A1/COL12A1/COL16A1/COL27A1/COL9A2/COL8A2/COL14A1/COL6A1
REACTOME_COLLAGEN_CHAIN_TRIMERIZATION	REACTOME_COLLAGEN_CHAIN_TRIMERIZATION	42	0.595932	2.2176	2.42346e-06	2.73379e-05	1.81687e-05	2543	tags=48%, list=13%, signal=42%	COL4A1/COL6A3/COL4A2/COL7A1/COL5A2/COL1A1/COL23A1/COL15A1/COL5A3/COL6A2/COL1A2/COL3A1/COL18A1/COL12A1/COL16A1/COL27A1/COL9A2/COL8A2/COL14A1/COL6A1
REACTOME_SULFUR_AMINO_ACID_METABOLISM	REACTOME_SULFUR_AMINO_ACID_METABOLISM	25	-0.684442	-2.32485	2.50816e-06	2.8166e-05	1.87191e-05	3719	tags=56%, list=19%, signal=45%	CSAD/ADI1/GOT2/MRI1/CBS/SLC25A10/TXN2/SUOX/TST/ETHE1/TSTD1/MPST/GOT1/CTH
PID_INTEGRIN2_PATHWAY	PID_INTEGRIN2_PATHWAY	28	0.675859	2.30972	2.55692e-06	2.84571e-05	1.89125e-05	3099	tags=64%, list=16%, signal=54%	PLAU/ITGAX/ICAM1/SPON2/FCGR2A/TGFBI/PLAUR/ICAM2/ITGB2/ITGAL/ITGAM/THY1/C3/PLAT/ICAM3/VCAM1/JAM3/GP1BA
WP_INTERACTIONS_OF_NATURAL_KILLER_CELLS_IN_PANCREATIC_CANCER	WP_INTERACTIONS_OF_NATURAL_KILLER_CELLS_IN_PANCREATIC_CANCER	25	0.68614	2.28134	2.54889e-06	2.84571e-05	1.89125e-05	4521	tags=64%, list=23%, signal=49%	CCL4/FCGR3A/GZMB/CCL2/TNF/IFNG/CSF2/PRF1/TIGIT/MICB/NCR3/KLRK1/ADAM17/CD226/CCL5/CD96
REACTOME_HEDGEHOG_OFF_STATE	REACTOME_HEDGEHOG_OFF_STATE	111	0.447008	2.01803	2.7797e-06	3.07991e-05	2.0469e-05	4953	tags=52%, list=25%, signal=39%	PSMA3/PSMB9/PSMB5/PSMB1/PSMB6/PSMD4/PSMC2/PSME2/TUBB6/PSMD14/PSME1/PRKAR2B/PSMA1/PSMA5/ADCY4/PSMB10/PSMA6/PSMC1/TUBB2A/PSME4/PSMB4/SMO/PSMB8/ADCY7/TUBA1C/ADCY3/PSMC4/KIF3A/TUBA1B/PSMA4/TUBB3/PSMD5/PSMD1/PSMD6/PSMC6/PSMA7/TUBA4A/PRKAR1A/GLI2/CUL1/GLI3/IFT140/PSMD7/FUZ/PSMC3/PSMA2/TUBA1A/TUBB4B/PSMD8/UBC/TUBB2B/RBX1/PSMD2/GLI1/GPR161/PSMB7/PSMC5/TUBA3D
WP_TCELL_ANTIGEN_RECEPTOR_TCR_PATHWAY_DURING_STAPHYLOCOCCUS_AUREUS_INFECTION	WP_TCELL_ANTIGEN_RECEPTOR_TCR_PATHWAY_DURING_STAPHYLOCOCCUS_AUREUS_INFECTION	61	0.539214	2.16628	3.02061e-06	3.31735e-05	2.2047e-05	5350	tags=62%, list=27%, signal=45%	LCP2/TNF/MAP3K8/IFNG/ICOS/CSF2/PDCD1/MAP2K1/PTPRC/FYN/NFKBIA/CARD11/CD3D/RRAS/LCK/CBL/ITK/IL10/CD28/FOS/PRKCQ/CD8A/GRAP2/CTLA4/PDK1/ZAP70/PTPN6/CD4/NCK1/NFATC2/LAT/IL4/PLCG1/IL5/CDK4/BCL10/AKT1/MAP3K14
WP_B_CELL_RECEPTOR_SIGNALING_PATHWAY	WP_B_CELL_RECEPTOR_SIGNALING_PATHWAY	97	0.460426	2.03901	3.01959e-06	3.31735e-05	2.2047e-05	4628	tags=46%, list=24%, signal=36%	DAPP1/LYN/RAC2/ETS1/SH3BP2/MAP2K1/PTPRC/LAT2/HCLS1/FYN/NFKBIA/MAP4K1/CARD11/CD79A/BCL6/PIK3AP1/RELA/VAV1/CD81/CD19/PLCG2/BTK/LCK/CBL/IRF4/INPP5D/RASGRP3/ILF2/E2F3/PRKCB/CD79B/BLK/MEF2D/SHC1/PTPN6/SYK/PIK3CG/NCK1/MEF2C/CR2/REL/NFATC2/CD22/NFATC3/PLCG1
REACTOME_REGULATION_OF_RUNX2_EXPRESSION_AND_ACTIVITY	REACTOME_REGULATION_OF_RUNX2_EXPRESSION_AND_ACTIVITY	71	0.515461	2.13919	3.13791e-06	3.43106e-05	2.28027e-05	4430	tags=54%, list=23%, signal=42%	PSMA3/PSMB9/STAT1/PSMB5/PSMB1/HIVEP3/PSMB6/PSMD4/PSMC2/PSME2/PSMD14/FBXW7/PSME1/PSMA1/PSMA5/PSMB10/PSMA6/PSMC1/RUNX2/PSME4/PSMB4/PSMB8/PSMC4/PSMA4/PSMD5/PSMD1/PSMD6/PSMC6/PSMA7/CBFB/CUL1/PSMD7/PSMC3/PSMA2/PSMD8/UBC/RBX1/PSMD2
BIOCARTA_MONOCYTE_PATHWAY	BIOCARTA_MONOCYTE_PATHWAY	11	0.86048	2.2697	3.17042e-06	3.45147e-05	2.29384e-05	1980	tags=91%, list=10%, signal=82%	ICAM1/CD44/ITGB2/PECAM1/SELP/ITGAL/ITGA4/ITGAM/SELE/SELL
REACTOME_ANTI_INFLAMMATORY_RESPONSE_FAVOURING_LEISHMANIA_PARASITE_INFECTION	REACTOME_ANTI_INFLAMMATORY_RESPONSE_FAVOURING_LEISHMANIA_PARASITE_INFECTION	162	0.393021	1.87373	3.25379e-06	3.52682e-05	2.34392e-05	5630	tags=44%, list=29%, signal=31%	FCGR3A/FGR/RHBDF2/FCGR2A/LYN/GPR84/IGLV6-57/RAMP3/ADORA2A/ADM/ADRB2/IL6/PRKAR2B/FYN/GNB4/PTGIR/GGT5/POMC/ADCY4/GNGT2/INSL3/PLK2/FURIN/GNG11/GNAI2/GNB5/PLCG2/ITPR1/CYSLTR2/CALCRL/CD3G/IL10/CD163/HCK/ADCY7/NPSR1/CYSLTR1/ADCY3/GNG7/CD247/DPEP2/PRKAR1A/ADM2/RAMP2/SYK/GPR27/RAMP1/GPR25/GNG10/ADAM17/AHCYL1/PTGER2/CRHR2/PTH2R/DPEP3/DPEP1/GLP1R/PLCG1/MC4R/LHB/CRHR1/GNB3/GNB2/GPR150/GNG2/TAAR1/SRC/HTR7/VI…
BIOCARTA_TCRA_PATHWAY	BIOCARTA_TCRA_PATHWAY	14	0.81169	2.26879	3.34547e-06	3.6105e-05	2.39953e-05	2877	tags=93%, list=15%, signal=79%	HLA-DRB1/HLA-DRA/PTPRC/HLA-DRB5/FYN/CD3D/LCK/HLA-DRB3/HLA-DRB4/CD3G/CD3E/CD247/ZAP70
REACTOME_SIGNALING_BY_HEDGEHOG	REACTOME_SIGNALING_BY_HEDGEHOG	146	0.404247	1.90847	3.38141e-06	3.63356e-05	2.41486e-05	4953	tags=48%, list=25%, signal=36%	VCP/PSMA3/P4HB/PSMB9/PSMB5/PSMB1/PSMB6/DERL2/PSMD4/PSMC2/PSME2/TUBB6/PSMD14/PSME1/ERLEC1/PRKAR2B/PSMA1/PSMA5/ADCY4/PSMB10/PSMA6/PSMC1/TUBB2A/PSME4/PSMB4/SMO/PSMB8/DZIP1/ADCY7/TUBA1C/GAS1/ADCY3/PSMC4/SYVN1/KIF3A/TUBA1B/PSMA4/ARRB2/TUBB3/SEL1L/PSMD5/PSMD1/PSMD6/PSMC6/PSMA7/TUBA4A/PRKAR1A/GLI2/CUL1/GLI3/IFT140/ADAM17/PSMD7/FUZ/PSMC3/PSMA2/TUBA1A/TUBB4B/PSMD8/UBC/TUBB2B/RBX1/PSMD2/GLI1/GPR161/PSMB7/P…
BIOCARTA_LYM_PATHWAY	BIOCARTA_LYM_PATHWAY	13	0.818779	2.23705	3.3976e-06	3.63529e-05	2.41601e-05	2717	tags=85%, list=14%, signal=73%	ICAM1/IL1A/ICAM2/ITGB2/PECAM1/ITGAL/ITGA4/CD34/SELL/MADCAM1/VCAM1
KEGG_LEUKOCYTE_TRANSENDOTHELIAL_MIGRATION	KEGG_LEUKOCYTE_TRANSENDOTHELIAL_MIGRATION	114	0.436159	1.9706	3.56461e-06	3.79768e-05	2.52393e-05	3727	tags=43%, list=19%, signal=35%	ICAM1/CLDN14/NCF2/MMP9/RASSF5/ITGB2/RAC2/PECAM1/CDH5/RHOH/CYBB/ACTB/ITGAL/ITGA4/ITGAM/CXCR4/THY1/MAPK11/GNAI2/VAV1/MYL9/NCF4/MMP2/CLDN1/PLCG2/PIK3CD/RAP1B/MSN/ITK/ESAM/NCF1/SIPA1/CYBA/PRKCG/RAPGEF4/CLDN2/PRKCB/VCAM1/JAM3/ACTN3/NOX1/TXK/CLDN16/MAPK12/JAM2/PRKCA/RAPGEF3/ACTG1/PIK3CG
WP_VITAMIN_D_RECEPTOR_PATHWAY	WP_VITAMIN_D_RECEPTOR_PATHWAY	172	0.386447	1.86152	3.64312e-06	3.86481e-05	2.56854e-05	3782	tags=39%, list=19%, signal=32%	PRDM1/S100A8/JUNB/S100A9/TREM1/CASP5/LRRC25/THBD/LRRC8A/HIF1A/LPGAT1/PNOC/HLA-DRB1/CYP27B1/S100A2/CD40/DUSP10/IGFBP5/ADRB2/TNFAIP3/ID1/SPP1/SPRR1B/DEFB4A/G0S2/TGFB1/SLC8A1/ITGAM/BCL6/RASGRP1/STS/SERPINB1/NINJ1/S100A4/ALOX5/TIMP3/TGFB2/IRF4/ADAMTS5/S100A6/CCNE1/CD200/STEAP4/BTLA/TNFSF11/MX2/HILPDA/PRKCQ/HLA-DQA1/CLPTM1L/TIMP2/CST6/TNFRSF11B/CLDN2/CTLA4/CA9/CCND1/NOX1/HLA-DQA2/KLK6/KRT16/BMP6/CCNC/…
WP_PARKINUBIQUITIN_PROTEASOMAL_SYSTEM_PATHWAY	WP_PARKINUBIQUITIN_PROTEASOMAL_SYSTEM_PATHWAY	66	0.502292	2.03563	3.78897e-06	4.0025e-05	2.66005e-05	5184	tags=56%, list=26%, signal=41%	UBE2L6/CASP1/UBE2J1/HSPA6/PSMD4/PSMC2/TUBB6/PSMD14/FBXW7/SNCAIP/PSMC1/TUBB2A/HSPA5/CCNE1/TUBA1C/PSMC4/TUBA1B/TUBB/TUBB3/PSMD5/PSMD1/PSMD6/PSMC6/HSPA8/TUBA4A/CUL1/PSMD7/PSMC3/TUBA1A/TUBB4B/PSMD8/TUBB2B/PSMD2/PSMC5/TUBA3D/RNF19A/SNCA
KEGG_DRUG_METABOLISM_CYTOCHROME_P450	KEGG_DRUG_METABOLISM_CYTOCHROME_P450	65	-0.510031	-2.16056	3.88573e-06	4.08739e-05	2.71647e-05	2214	tags=52%, list=11%, signal=47%	MGST1/ADH4/CYP3A5/CYP3A7/CYP3A4/UGT2A1/GSTK1/MGST3/UGT2B10/UGT2B17/GSTZ1/GSTA3/UGT2B11/GSTO2/UGT2B15/CYP2D6/ADH5/UGT2B4/UGT1A8/GSTA1/GSTA5/CYP2B6/FMO4/GSTA2/UGT2B28/UGT2B7/ADH1A/ADH6/MAOA/UGT1A6/GSTM4/UGT2A3/FMO5/ADH1C
KEGG_METABOLISM_OF_XENOBIOTICS_BY_CYTOCHROME_P450	KEGG_METABOLISM_OF_XENOBIOTICS_BY_CYTOCHROME_P450	62	-0.514987	-2.14522	3.95143e-06	4.13904e-05	2.7508e-05	4190	tags=53%, list=21%, signal=42%	MGST1/ADH4/CYP3A5/CYP3A7/CYP3A4/DHDH/UGT2A1/GSTK1/MGST3/UGT2B10/UGT2B17/CYP2S1/GSTZ1/GSTA3/UGT2B11/GSTO2/UGT2B15/ADH5/UGT2B4/UGT1A8/EPHX1/GSTA1/GSTA5/CYP2B6/GSTA2/UGT2B28/UGT2B7/ADH1A/ADH6/UGT1A6/GSTM4/UGT2A3/ADH1C
WP_GLUCURONIDATION	WP_GLUCURONIDATION	18	-0.743333	-2.35254	4.03523e-06	4.20913e-05	2.79738e-05	2078	tags=78%, list=11%, signal=70%	UGT2A1/UGT2B10/UGT2B17/UGDH/UGP2/UGT2B11/UGT2B15/UGT2B4/UGT1A8/PGM1/UGT2B28/UGT2B7/UGT1A6/UGT2A3
WP_THYMIC_STROMAL_LYMPHOPOIETIN_TSLP_SIGNALING_PATHWAY	WP_THYMIC_STROMAL_LYMPHOPOIETIN_TSLP_SIGNALING_PATHWAY	46	0.587869	2.22787	4.1375e-06	4.29783e-05	2.85633e-05	1873	tags=41%, list=10%, signal=37%	JAK2/LYN/IL2RA/STAT1/MAP2K1/STAT5A/IL6/CCL11/FES/NFKB2/FYN/NFKBIA/RELA/IL7R/STAT4/BTK/LCK/STAT3/HCK
WP_MYOMETRIAL_RELAXATION_AND_CONTRACTION_PATHWAYS	WP_MYOMETRIAL_RELAXATION_AND_CONTRACTION_PATHWAYS	153	0.389973	1.84259	4.1552e-06	4.2983e-05	2.85664e-05	3755	tags=37%, list=19%, signal=30%	IL1B/RGS1/MAFF/ATF4/GRK5/RAMP3/ADM/ATF3/IGFBP5/RGS18/RGS16/ACTB/IL6/SLC8A1/PRKAR2B/GNB4/OXT/RGS2/RGS5/CALM3/ADCY4/PRKCH/GNG11/GNB5/ATF5/PLCG2/ITPR1/ACTA2/CACNB3/CNN2/ADCY7/RGS19/GSTO1/CNN1/PRKCG/PKIA/CREB3/FOS/ADCY3/SP1/RGS14/PRKCQ/GNG7/PRKD1/PRKCB/ARRB2/IGFBP6/DGKZ/GRK6/PRKAR1A/RAMP2/PRKCA/PKIG/ACTG1/RAMP1/RYR2
WP_PHOTODYNAMIC_THERAPYINDUCED_AP1_SURVIVAL_SIGNALING	WP_PHOTODYNAMIC_THERAPYINDUCED_AP1_SURVIVAL_SIGNALING	50	0.558544	2.16177	4.43173e-06	4.56541e-05	3.03416e-05	4413	tags=54%, list=23%, signal=42%	JUNB/BCL3/TNF/BID/IFNG/MCL1/HBEGF/MAP3K5/IL6/FGF7/MAPK11/MAP2K3/MMP2/CCNE1/FOS/PDGFRA/BCL2/CCND1/MAPK12/TNFRSF1A/TRAF5/FASLG/CDKN1A/TRAF2/HSP90AA1/BAK1/RB1
BIOCARTA_CTL_PATHWAY	BIOCARTA_CTL_PATHWAY	13	0.815636	2.22846	4.49775e-06	4.61436e-05	3.06669e-05	2561	tags=85%, list=13%, signal=74%	GZMB/ICAM1/ITGB2/ITGAL/PRF1/CD3D/HLA-A/CD3G/CD3E/B2M/CD247
PID_CD8_TCR_PATHWAY	PID_CD8_TCR_PATHWAY	53	0.550321	2.14425	4.62882e-06	4.72937e-05	3.14313e-05	3468	tags=55%, list=18%, signal=45%	LCP2/MAP3K8/RASSF5/PTPRC/FYN/CARD11/RASGRP1/VAV1/PRF1/CD3D/HLA-A/LCK/CBL/CD3G/RASGRP2/CD3E/CD28/B2M/PRKCQ/CD8A/CD247/GRAP2/PRKCB/CD80/ZAP70/SHC1/CSK/PTPN6/PRKCA
REACTOME_SEPARATION_OF_SISTER_CHROMATIDS	REACTOME_SEPARATION_OF_SISTER_CHROMATIDS	177	0.375351	1.81457	4.73257e-06	4.81563e-05	3.20045e-05	5519	tags=41%, list=28%, signal=30%	PSMA3/PSMB9/NDEL1/SEC13/PSMB5/PSMB1/PSMB6/PSMD4/PSMC2/PSME2/TUBB6/PSMD14/PSME1/PSMA1/PSMA5/PSMB10/DYNC1LI1/PSMA6/PSMC1/CDC27/TUBB2A/PSME4/PSMB4/CLIP1/PSMB8/CDC26/TUBA1C/PPP2R5B/DYNLL2/MIS12/PSMC4/CENPP/TUBA1B/PSMA4/TUBB3/PSMD5/PSMD1/PSMD6/PSMC6/PSMA7/TUBA4A/KIF2A/MAD1L1/ANAPC16/XPO1/RCC2/RANGAP1/NUDC/UBE2S/PSMD7/PSMC3/PSMA2/CKAP5/TUBA1A/TUBB4B/PSMD8/NDE1/UBC/TUBB2B/PSMD2/PPP2CA/PSMB7/PSMC5/TUBA3D…
REACTOME_SWITCHING_OF_ORIGINS_TO_A_POST_REPLICATIVE_STATE	REACTOME_SWITCHING_OF_ORIGINS_TO_A_POST_REPLICATIVE_STATE	89	0.471035	2.04669	5.0887e-06	5.15697e-05	3.42731e-05	4430	tags=44%, list=23%, signal=34%	PSMA3/PSMB9/PSMB5/PSMB1/PSMB6/PSMD4/PSMC2/PSME2/PSMD14/PSME1/PSMA1/PSMA5/PSMB10/PSMA6/PSMC1/CDC27/PSME4/PSMB4/PSMB8/CDC26/CCNE1/PSMC4/PSMA4/CDC6/PSMD5/PSMD1/PSMD6/PSMC6/PSMA7/ANAPC16/CUL1/UBE2S/PSMD7/PSMC3/PSMA2/PSMD8/UBC/RBX1/PSMD2
NABA_BASEMENT_MEMBRANES	NABA_BASEMENT_MEMBRANES	40	0.601053	2.20811	5.19163e-06	5.23998e-05	3.48248e-05	4896	tags=60%, list=25%, signal=45%	COL4A1/COL6A3/COL4A2/NID1/COL15A1/LAMC1/NTNG2/COL6A2/COL18A1/PAPLN/LAMC2/LAMB2/LAMB1/COL6A1/LAMA3/LAMA5/NID2/NTN1/LAMA4/LAMC3/AGRN/COLQ/COL6A6/HMCN1
REACTOME_NON_INTEGRIN_MEMBRANE_ECM_INTERACTIONS	REACTOME_NON_INTEGRIN_MEMBRANE_ECM_INTERACTIONS	59	0.523464	2.09709	5.22266e-06	5.25004e-05	3.48916e-05	4720	tags=58%, list=24%, signal=44%	COL4A1/COL4A2/COL5A2/COL1A1/COL5A3/LAMC1/TGFB1/SDC2/COL1A2/COL3A1/ITGA6/FGF2/LAMC2/PDGFB/ITGAV/LAMB2/LAMB1/SDC1/SDC3/DDR2/LAMA3/COL5A1/LAMA5/FN1/PRKCA/LAMA4/ITGB5/LAMC3/ITGB4/AGRN/TNC/ITGB3/ITGA2/ITGB1
WP_TCELL_ACTIVATION_SARSCOV2	WP_TCELL_ACTIVATION_SARSCOV2	88	0.4622	2.01133	5.81449e-06	5.8215e-05	3.86895e-05	4677	tags=50%, list=24%, signal=38%	LCP2/TNF/JAK2/IFNG/IL18R1/HLA-DRB1/IL23A/ICOS/MAP2K1/HLA-DRA/PTPRC/FYN/NFKBIA/CARD11/RASGRP1/RELA/CD3D/STAT4/PIK3CD/ITPR1/LCK/NFATC1/CD3G/CD3E/CD28/FOS/PRKCQ/CD247/GRAP2/CTLA4/CD80/ZAP70/CCND1/CCL19/CCL28/IFNAR2/CD4/IL12RB1/CDKN1A/PPP3CC/LAT/IL4/PLCG1/CD86
WP_FIBRIN_COMPLEMENT_RECEPTOR_3_SIGNALING_PATHWAY	WP_FIBRIN_COMPLEMENT_RECEPTOR_3_SIGNALING_PATHWAY	42	0.582005	2.16577	5.83896e-06	5.82261e-05	3.86969e-05	6575	tags=71%, list=34%, signal=48%	CXCL3/CCL2/TNF/LY96/RASSF5/CXCL10/ITGB2/NOS2/IL6/ITGAM/TLR4/RELA/IRAK1/PLAT/IRAK2/SYK/TYROBP/REL/TIRAP/FGG/FGB/AKT1/SRC/LBP/IKBKG/IRF3/RHOA/MYD88/IFNB1/CD14
PID_CXCR4_PATHWAY	PID_CXCR4_PATHWAY	98	0.444828	1.97437	6.18245e-06	6.14058e-05	4.08101e-05	4132	tags=47%, list=21%, signal=37%	RGS1/FGR/MMP9/JAK2/LYN/STAT1/LIMK1/HLA-DRA/PTPRC/STAT5A/ITGA4/CXCR4/FYN/ITGA5/GNAI2/VAV1/ITGA6/CD3D/ITGA1/PIK3CD/LCK/RAP1B/ITGAV/ITGA7/CD3G/PLCB2/STAT3/ITGA11/HCK/CD3E/STAT2/ITGA8/PLCB1/CD247/ARRB2/BLK/CSK/GRK6/PTPN6/STAT5B/DNM1/PIK3CG/RHOB/CD4/PIK3R5/UBQLN1
REACTOME_ASPIRIN_ADME	REACTOME_ASPIRIN_ADME	35	-0.599654	-2.21294	6.44075e-06	6.37174e-05	4.23465e-05	3447	tags=51%, list=18%, signal=42%	CYP3A4/UGT2A1/UGT3A1/UGT2B10/UGT2B17/UGT2B11/UGT2B15/ABCC3/CYP2D6/UGT2B4/UGT1A8/BSG/UGT2B28/UGT2B7/UGT1A6/UGT2A3/SLC16A1/CES2
REACTOME_BIOLOGICAL_OXIDATIONS	REACTOME_BIOLOGICAL_OXIDATIONS	200	-0.342194	-1.75225	6.97744e-06	6.8754e-05	4.56937e-05	4358	tags=38%, list=22%, signal=29%	AKR7A2/CYP2W1/ALDH1A1/MGST1/ADH4/NAT2/CYP3A5/CYP4F3/POR/GGT7/CYP3A7/CYP3A4/SLC35B3/AKR7L/CES3/AKR7A3/UGT2A1/GSTK1/UGT3A1/GGT6/NR1H4/ACY1/BPNT1/MGST3/UGT2B10/UGT2B17/CYP4F2/CYP2S1/UGDH/GSTZ1/UGP2/GSTA3/UGT2B11/GSTO2/UGT2B15/CYP2D6/ADH5/FDX1/UGT2B4/NCOA2/GSS/CBR3/UGT1A8/EPHX1/GSTA1/SULT1A4/PAPSS2/CYP4F12/GSTA5/SLC35D1/CYP2B6/GSTA2/BPHL/SULT1A1/UGT2B28/OPLAH/UGT2B7/ADH1A/ADH6/CMBL/MAOA/UGT1A6/ACSS2/…
REACTOME_SYNDECAN_INTERACTIONS	REACTOME_SYNDECAN_INTERACTIONS	27	0.658703	2.22574	7.24016e-06	7.10619e-05	4.72276e-05	4720	tags=78%, list=24%, signal=59%	COL5A2/COL1A1/COL5A3/TGFB1/SDC2/COL1A2/COL3A1/ITGA6/FGF2/ITGAV/SDC1/SDC3/COL5A1/FN1/PRKCA/ITGB5/ITGB4/TNC/ITGB3/ITGA2/ITGB1
WP_TCA_CYCLE_AKA_KREBS_OR_CITRIC_ACID_CYCLE	WP_TCA_CYCLE_AKA_KREBS_OR_CITRIC_ACID_CYCLE	18	-0.73192	-2.31642	7.367e-06	7.20232e-05	4.78665e-05	3971	tags=89%, list=20%, signal=71%	SDHC/SDHA/DLST/CS/IDH3G/IDH3A/FH/DLD/SDHB/SUCLA2/SUCLG2/IDH3B/SDHD/SUCLG1/ACO2/MDH2
BIOCARTA_THELPER_PATHWAY	BIOCARTA_THELPER_PATHWAY	12	0.821775	2.20782	7.91393e-06	7.70681e-05	5.12193e-05	2561	tags=92%, list=13%, signal=80%	ICAM1/ITGB2/PTPRC/ITGAL/THY1/CD3D/CD3G/CD3E/CD28/CD2/CD247
KEGG_ASCORBATE_AND_ALDARATE_METABOLISM	KEGG_ASCORBATE_AND_ALDARATE_METABOLISM	18	-0.730696	-2.31255	7.9615e-06	7.72296e-05	5.13266e-05	2078	tags=83%, list=11%, signal=75%	ALDH3A2/UGT2A1/UGT2B10/UGT2B17/UGDH/UGT2B11/UGT2B15/UGT2B4/UGT1A8/UGT2B28/UGT2B7/UGT1A6/UGT2A3/ALDH7A1/ALDH9A1
PID_P53_DOWNSTREAM_PATHWAY	PID_P53_DOWNSTREAM_PATHWAY	132	0.411488	1.91735	8.16376e-06	7.88847e-05	5.24266e-05	4413	tags=48%, list=23%, signal=37%	PRDM1/BCL2A1/BID/CASP1/TAP1/TNFRSF10A/PLK3/DUSP5/MCL1/DDX5/CASP10/GPX1/NLRC4/DDIT4/TNFRSF10C/S100A2/ATF3/TNFRSF10B/EPHA2/PML/SPP1/HIC1/CX3CL1/LIF/PMAIP1/BCL6/CD82/COL18A1/BTG2/MMP2/SERPINB5/CAV1/VCAN/ZNF385A/PPM1J/ARID3A/TP63/SP1/E2F3/RNF144B/SERPINE1/SH2D1A/BCL2/HGF/GDF15/DUSP1/BNIP3L/MLH1/PCBP4/PERP/MAP4K4/MET/TYRP1/MDM2/JMY/SCN3B/TP53BP2/CDKN1A/DDB2/BAK1/PRMT1/E2F1/RB1
WP_TGFBETA_RECEPTOR_SIGNALING_IN_SKELETAL_DYSPLASIAS	WP_TGFBETA_RECEPTOR_SIGNALING_IN_SKELETAL_DYSPLASIAS	58	0.525199	2.09728	8.4865e-06	8.16867e-05	5.42888e-05	3464	tags=40%, list=18%, signal=33%	TNF/SKIL/IFNG/STAT1/ENG/RUNX3/SPP1/TGFB1/FBN1/LIF/SKI/RUNX2/TGFBR2/INHBA/STAT3/ZEB2/FOS/SERPINE1/SMAD3/TFE3/JAK1/TGFBR1/ITGB6
REACTOME_DISEASES_OF_SIGNAL_TRANSDUCTION_BY_GROWTH_FACTOR_RECEPTORS_AND_SECOND_MESSENGERS	REACTOME_DISEASES_OF_SIGNAL_TRANSDUCTION_BY_GROWTH_FACTOR_RECEPTORS_AND_SECOND_MESSENGERS	418	0.302595	1.60178	8.77504e-06	8.41391e-05	5.59187e-05	4891	tags=37%, list=25%, signal=28%	JUNB/PIM1/AREG/BCL2A1/MRAS/VCP/PSMA3/DUSP6/JAK2/LYN/TPM4/PSMB9/SND1/RAC2/APH1B/HBEGF/STAT1/PSMB5/PSMB1/ICOS/DUSP10/PSMB6/DERL2/DUSP7/PSMD4/VWF/PSMC2/PSME2/MAP2K1/PDGFRB/STAT5A/PSMD14/FBXW7/HDAC7/ACTB/APBB1IP/PSME1/ERLEC1/CEBPB/TGFB1/PSMA1/FGF7/FYN/PORCN/PSMA5/PAPSS1/PSMB10/PIK3AP1/FLT3LG/RNF213/VAV1/PSMA6/PTPN12/PSMC1/KIT/SEC31A/CD19/PIK3CD/FGF2/TGFBR2/LCK/RAP1B/MSN/CBL/PDGFB/PSME4/PSMB4/NRG1/PSM…
WP_CYTOKINES_AND_INFLAMMATORY_RESPONSE	WP_CYTOKINES_AND_INFLAMMATORY_RESPONSE	26	0.678361	2.27736	8.88953e-06	8.47796e-05	5.63444e-05	3902	tags=69%, list=20%, signal=56%	IL1B/CXCL1/CXCL2/TNF/IFNG/HLA-DRB1/IL1A/CSF3/CSF2/HLA-DRA/IL6/TGFB1/IL11/IL10/IL7/IL15/IL13/CD4
REACTOME_DISSOLUTION_OF_FIBRIN_CLOT	REACTOME_DISSOLUTION_OF_FIBRIN_CLOT	13	0.806665	2.20395	8.90985e-06	8.47796e-05	5.63444e-05	3012	tags=62%, list=15%, signal=52%	PLAU/SERPINB8/PLAUR/ANXA2/SERPINB6/SERPINE1/PLAT/SERPINE2
REACTOME_APOPTOSIS	REACTOME_APOPTOSIS	167	0.382752	1.83544	9.2596e-06	8.77726e-05	5.83334e-05	5078	tags=46%, list=26%, signal=34%	GZMB/BID/LY96/PSMA3/TNFRSF10A/PSMB9/PSMB5/PSMB1/TNFRSF10B/PSMB6/PSMD4/PSMC2/PSME2/PSMD14/PSME1/VIM/PSMA1/PSMA5/PMAIP1/TLR4/PSMB10/NMT1/PSMA6/PSMC1/ARHGAP10/PSME4/PSMB4/CARD8/PSMB8/STAT3/DFFA/BCAP31/GSDMD/DYNLL2/TRADD/PSMC4/TP63/LMNA/PRKCQ/PSMA4/BCL2/DAPK1/PSMD5/PSMD1/PSMD6/PSMC6/PSMA7/AVEN/DSG3/KPNB1/AKT3/RIPK1/DBNL/PSMD7/PSMC3/PSMA2/STK24/PPP3R1/TP53BP2/FASLG/PPP3CC/TRAF2/BAK1/PSMD8/E2F1/UBC/PSM…
KEGG_ALZHEIMERS_DISEASE	KEGG_ALZHEIMERS_DISEASE	142	-0.378003	-1.87043	1.04064e-05	9.82693e-05	6.53095e-05	4129	tags=44%, list=21%, signal=35%	CACNA1D/UQCRQ/SDHC/RYR3/APAF1/COX7A2/COX7A2L/NDUFB3/UQCRB/COX8A/NDUFC1/CASP7/SDHA/ATP2A2/MAPK3/NDUFB8/CAPN2/UQCRH/NDUFA9/GSK3B/NDUFA6/COX6B1/PSEN1/COX7C/NDUFAB1/NDUFC2/NDUFA1/NDUFA8/NDUFB6/UQCRFS1/COX6A1/NDUFA10/CYCS/NDUFB2/NDUFB7/COX7B/NDUFS4/NDUFS7/NDUFB1/BAD/NDUFB10/COX6C/NDUFS2/CALM1/NDUFA2/SDHB/NDUFB9/CYC1/UQCRC1/COX5A/NDUFB5/NDUFV3/UQCRC2/NDUFV1/UQCR10/NDUFS3/COX4I1/SDHD/NDUFS1/COX5B/CHP2/N…
WP_FATTY_ACID_BETAOXIDATION	WP_FATTY_ACID_BETAOXIDATION	34	-0.601325	-2.19073	1.0506e-05	9.88361e-05	6.56863e-05	2626	tags=50%, list=13%, signal=43%	ECHS1/PNPLA2/SLC25A20/DECR1/DLD/CRAT/HADHB/ACADM/HADHA/CPT1A/ACSS2/HADH/ACADS/CPT2/ACAT1/ECI1/LIPC
REACTOME_MITOCHONDRIAL_BIOGENESIS	REACTOME_MITOCHONDRIAL_BIOGENESIS	69	-0.477328	-2.0378	1.08786e-05	0.000101956	6.77599e-05	3982	tags=43%, list=20%, signal=35%	PRKAG3/TBL1X/TFB2M/SSBP1/GLUD1/HSPA9/MTX2/CHCHD3/PRKAB1/CYCS/APOO/CHD9/NCOA2/SIRT3/CALM1/IMMT/SIRT5/SAMM50/TFAM/SIRT4/DNAJC11/PRKAB2/PPARA/PPARGC1B/ESRRA/NCOA6/ACSS2/POLRMT/RXRA/PPARGC1A
PID_ATF2_PATHWAY	PID_ATF2_PATHWAY	56	0.531449	2.10074	1.11318e-05	0.00010355	6.88193e-05	3520	tags=43%, list=18%, signal=35%	PLAU/SOCS3/JUNB/IFNG/DUSP5/NOS2/IL23A/ATF3/DUSP10/IL6/MAPK11/MMP2/CSRP2/SERPINB5/TGFB2/SELE/FOS/PDGFRA/BCL2/CCND1/DUSP1/CBFB/PRKCA/DDIT3
REACTOME_TRANSCRIPTIONAL_REGULATION_BY_RUNX2	REACTOME_TRANSCRIPTIONAL_REGULATION_BY_RUNX2	117	0.42037	1.90753	1.11107e-05	0.00010355	6.88193e-05	5821	tags=53%, list=30%, signal=37%	RUNX1/PSMA3/PSMB9/STAT1/PSMB5/PSMB1/HIVEP3/PSMB6/COL1A1/PSMD4/PSMC2/PSME2/PSMD14/FBXW7/PSME1/PSMA1/PSMA5/ITGA5/PSMB10/PSMA6/PSMC1/RUNX2/PSME4/PSMB4/PSMB8/PSMC4/TWIST2/ZNF521/PSMA4/CCND1/PSMD5/PSMD1/PSMD6/PSMC6/PSMA7/CBFB/GLI2/AKT3/CUL1/GLI3/PSMD7/PSMC3/PSMA2/CDKN1A/PSMD8/UBC/RBX1/RB1/PSMD2/PSMB7/PSMC5/CDK4/SP7/AKT1/MSX2/SRC/WWTR1/TWIST1/MAF/PSMA8/SMAD6/SKP2
WP_COVID19_ADVERSE_OUTCOME_PATHWAY	WP_COVID19_ADVERSE_OUTCOME_PATHWAY	13	0.801031	2.18856	1.16413e-05	0.000107888	7.17018e-05	1799	tags=69%, list=9%, signal=63%	IL1B/CCL2/TNF/CXCL10/IL2RA/CSF3/AGT/IL6/IL10
BIOCARTA_BLYMPHOCYTE_PATHWAY	BIOCARTA_BLYMPHOCYTE_PATHWAY	14	0.79268	2.21565	1.31214e-05	0.000121154	8.05188e-05	2722	tags=86%, list=14%, signal=74%	ICAM1/HLA-DRB1/ITGB2/CD40/HLA-DRA/PTPRC/ITGAL/HLA-DRB5/HLA-DRB3/HLA-DRB4/FCGR2B/CD80
REACTOME_TRANSPORT_TO_THE_GOLGI_AND_SUBSEQUENT_MODIFICATION	REACTOME_TRANSPORT_TO_THE_GOLGI_AND_SUBSEQUENT_MODIFICATION	180	0.374789	1.81761	1.31981e-05	0.000121413	8.06907e-05	4398	tags=39%, list=22%, signal=31%	AREG/LMAN1/CD55/BET1L/ARFGAP3/SEC24D/SEC13/COL7A1/FUT8/CD59/PREB/COPZ1/MGAT1/TUBB6/KDELR3/TMED7/SERPINA1/COPB2/YKT6/DYNC1LI1/SEC22C/SEC31A/TUBB2A/USO1/SEC24A/CAPZA1/ACTR1A/TUBA1C/STX5/MCFD2/TMED2/TMED3/DYNLL2/B4GALT3/MAN1A2/TBC1D20/TUBA1B/COPZ2/TRAPPC6B/MAN1C1/SEC23IP/TFG/DCTN6/TUBB3/MGAT2/BET1/CTSC/SEC22A/B4GALT1/TUBA4A/COG5/MGAT3/MANEA/SEC22B/TRAPPC2L/TMED10/PPP6R1/COPB1/SPTBN2/KDELR1/SAR1B/TME…
WP_MEASLES_VIRUS_INFECTION	WP_MEASLES_VIRUS_INFECTION	127	0.411462	1.89733	1.32727e-05	0.00012165	8.08481e-05	3139	tags=31%, list=16%, signal=27%	IL1B/TLR2/BID/IL1A/IL2RA/STAT1/HSPA6/TNFAIP3/STAT5A/SLAMF1/IL6/NFKB2/NFKBIA/IL2RB/TLR4/RELA/IRF9/CD3D/OAS2/PIK3CD/TLR9/TBK1/MSN/OAS3/CD3G/STAT3/IRF7/CCNE1/CD3E/CD28/STAT2/FOS/TRADD/IRAK1/FCGR2B/TRAF3/BCL2/JAK1/CCND1/HSPA8
WP_AGERAGE_PATHWAY	WP_AGERAGE_PATHWAY	66	0.485277	1.96667	1.33777e-05	0.000122163	8.11893e-05	3468	tags=41%, list=18%, signal=34%	MMP9/HIF1A/JAK2/STAT1/NOS2/MMP7/DIAPH1/MAP2K1/STAT5A/NFKBIA/RELA/INHBB/ALPL/MMP2/MSN/STAT3/MMP14/NCF1/DDOST/SOD1/SP1/SMAD3/PRKCB/SHC1/STAT5B/IRS1/PRKCA
KEGG_PROPANOATE_METABOLISM	KEGG_PROPANOATE_METABOLISM	31	-0.598427	-2.14646	1.34927e-05	0.000122318	8.12922e-05	2975	tags=52%, list=15%, signal=44%	PCCA/ECHS1/EHHADH/HIBCH/MLYCD/SUCLA2/SUCLG2/ACADM/SUCLG1/HADHA/ACSS2/ALDH7A1/ACAT1/ALDH6A1/ABAT/ALDH9A1
REACTOME_FATTY_ACID_METABOLISM	REACTOME_FATTY_ACID_METABOLISM	167	-0.358102	-1.8048	1.34551e-05	0.000122318	8.12922e-05	4003	tags=38%, list=20%, signal=30%	ACADVL/ECI2/CYP4F3/ALDH3A2/SLC25A1/ACBD5/PON3/HSD17B3/GPX4/NUDT19/PPT2/LTA4H/PPARD/PCCA/ACOT4/ACOT11/ECHS1/EHHADH/NDUFAB1/ACAA2/THEM5/SLC25A20/CYP4F2/ACOT2/SCP2/PTGR1/HSD17B8/ACSF3/FAAH/HPGD/ACOT1/DECR1/PTGR2/ACAD10/MLYCD/ACAA1/CROT/ACOX1/PCTP/DECR2/PHYH/ACOT13/PRKAB2/ACOT8/SLC22A5/CRAT/HADHB/ACADM/HADHA/CPT1A/HADH/CYP2J2/ACADS/CPT2/ACSF2/RXRA/CYP4F8/AMACR/NUDT7/ECI1/EPHX2/PECR/ACOX2
KEGG_GLYCOSAMINOGLYCAN_BIOSYNTHESIS_CHONDROITIN_SULFATE	KEGG_GLYCOSAMINOGLYCAN_BIOSYNTHESIS_CHONDROITIN_SULFATE	22	0.700091	2.24494	1.38562e-05	0.000125157	8.31792e-05	4560	tags=77%, list=23%, signal=59%	CHSY1/CHST11/CHST15/DSE/CHPF2/B3GALT6/CHST12/CSGALNACT1/CHPF/CHST7/CHST3/XYLT2/B4GALT7/B3GAT1/CHSY3/CHST14/UST
REACTOME_INTERLEUKIN_12_FAMILY_SIGNALING	REACTOME_INTERLEUKIN_12_FAMILY_SIGNALING	55	0.528246	2.07167	1.40054e-05	0.000126048	8.37714e-05	4017	tags=53%, list=21%, signal=42%	JAK2/IFNG/P4HB/STAT1/IL23A/ANXA2/SOD2/MIF/EBI3/PSME2/LCP1/STAT4/IL27RA/RAP1B/MSN/CNN2/CAPZA1/CANX/IL10/STAT3/GSTO1/SOD1/JAK1/HNRNPF/BOLA2B/SNRPA1/CRLF1/AIP/IL12RB1
REACTOME_MHC_CLASS_II_ANTIGEN_PRESENTATION	REACTOME_MHC_CLASS_II_ANTIGEN_PRESENTATION	120	0.415868	1.89008	1.42556e-05	0.000127839	8.49615e-05	3483	tags=38%, list=18%, signal=31%	CTSK/HLA-DRB1/HLA-DMB/HLA-DQB1/SEC24D/SEC13/HLA-DMA/CTSB/LAG3/IFI30/CTSH/HLA-DRA/AP1S3/TUBB6/HLA-DOB/HLA-DRB5/HLA-DQB2/HLA-DOA/DYNC1LI1/CD74/SEC31A/TUBB2A/HLA-DRB3/DNM3/HLA-DRB4/SEC24A/AP1M1/CAPZA1/CANX/HLA-DPA1/ACTR1A/TUBA1C/DYNLL2/KIF3A/HLA-DQA1/TUBA1B/DCTN6/TUBB3/CTSC/TUBA4A/KIF2A/CTSF/HLA-DQA2/HLA-DPB1/DNM1
PID_INTEGRIN_CS_PATHWAY	PID_INTEGRIN_CS_PATHWAY	26	0.66594	2.23566	1.52961e-05	0.000136678	9.08362e-05	4720	tags=73%, list=24%, signal=56%	ITGAX/ITGB2/ITGAL/ITGA4/ITGAM/ITGA5/ITGA6/ITGA1/ITGAV/ITGA7/ITGA11/ITGA8/ITGB7/ITGB6/ITGB5/ITGB4/ITGB3/ITGA2/ITGB1
PID_TCR_PATHWAY	PID_TCR_PATHWAY	63	0.499999	2.02742	1.5519e-05	0.000137918	9.166e-05	3930	tags=56%, list=20%, signal=45%	LCP2/MAP3K8/RASSF5/SH3BP2/HLA-DRA/PTPRC/FYN/MAP4K1/CARD11/RASGRP1/VAV1/CD3D/FLNA/WAS/LCK/CBL/ITK/CD3G/RASGRP2/CD3E/CD28/PRKCQ/CD247/GRAP2/PRKCB/CD80/ZAP70/SHC1/CSK/PTPN6/PRKCA/DBNL/ORAI1/CD4/NCK1
REACTOME_UCH_PROTEINASES	REACTOME_UCH_PROTEINASES	83	0.466802	1.99809	1.55455e-05	0.000137918	9.166e-05	4923	tags=51%, list=25%, signal=38%	PSMA3/PSMB9/PSMB5/PSMB1/PSMB6/PSMD4/PSMC2/PSME2/PSMD14/ACTB/PSME1/TGFB1/PSMA1/PSMA5/PSMB10/PSMA6/PSMC1/TGFBR2/PSME4/PSMB4/PSMB8/PSMC4/ADRM1/PSMA4/UCHL1/TFPT/PSMD5/PSMD1/PSMD6/PSMC6/PSMA7/TGFBR1/PSMD7/PSMC3/PSMA2/PSMD8/UBC/PSMD2/ASXL1/PSMB7/PSMC5/UCHL3
PID_AP1_PATHWAY	PID_AP1_PATHWAY	68	0.498278	2.03956	1.61128e-05	0.000142153	9.44743e-05	3214	tags=40%, list=16%, signal=33%	PLAU/JUNB/CCL2/MMP1/MMP9/MAFG/HIF1A/IFNG/TIMP1/ATF3/EGR1/ETS1/CSF2/AGT/IL6/TGFB1/COL1A2/TRIP6/HLA-A/NFATC1/IL10/FOS/SP1/FOSB/CCND1/DUSP1/CBFB
REACTOME_SYNTHESIS_OF_DNA	REACTOME_SYNTHESIS_OF_DNA	118	0.416447	1.88957	1.61369e-05	0.000142153	9.44743e-05	4885	tags=40%, list=25%, signal=30%	PSMA3/PSMB9/PSMB5/PSMB1/PSMB6/PSMD4/PSMC2/PSME2/PSMD14/PSME1/PSMA1/PSMA5/PSMB10/POLD3/PSMA6/PSMC1/CDC27/PSME4/PSMB4/PSMB8/CDC26/CCNE1/FEN1/PSMC4/PSMA4/CDC6/PSMD5/PSMD1/PSMD6/PSMC6/PSMA7/ANAPC16/CDC45/CUL1/UBE2S/PSMD7/PSMC3/PSMA2/POLD2/PSMD8/UBC/RBX1/POLA2/PSMD2/RFC1/PSMB7/PSMC5
REACTOME_MITOCHONDRIAL_FATTY_ACID_BETA_OXIDATION	REACTOME_MITOCHONDRIAL_FATTY_ACID_BETA_OXIDATION	35	-0.581668	-2.14656	1.62417e-05	0.000142573	9.47535e-05	2975	tags=54%, list=15%, signal=46%	PCCA/ACOT11/ECHS1/NDUFAB1/ACAA2/THEM5/ACOT2/ACOT1/DECR1/ACAD10/PCTP/ACOT13/HADHB/ACADM/HADHA/HADH/ACADS/ACSF2/ECI1
WP_TGFBETA_RECEPTOR_SIGNALING	WP_TGFBETA_RECEPTOR_SIGNALING	54	0.521076	2.04092	1.66846e-05	0.000145946	9.69955e-05	3464	tags=41%, list=18%, signal=34%	TNF/SKIL/IFNG/STAT1/ENG/RUNX3/SPP1/TGFB1/LIF/SKI/RUNX2/TGFBR2/INHBA/STAT3/ZEB2/FOS/SERPINE1/SMAD3/TFE3/JAK1/TGFBR1/ITGB6
REACTOME_DNA_REPLICATION_PRE_INITIATION	REACTOME_DNA_REPLICATION_PRE_INITIATION	98	0.433235	1.92291	1.69858e-05	0.000148062	9.84015e-05	5209	tags=44%, list=27%, signal=32%	PSMA3/PSMB9/PSMB5/PSMB1/PSMB6/PSMD4/PSMC2/PSME2/PSMD14/PSME1/PSMA1/PSMA5/PSMB10/PSMA6/PSMC1/CDC27/PSMB4/PSMB8/CDC26/PSMC4/PSMA4/CDC6/PSMD5/PSMD1/PSMD6/PSMC6/PSMA7/KPNB1/ANAPC16/CDC45/UBE2S/PSMD7/PSMC3/PSMA2/PSMD8/UBC/POLA2/PSMD2/PSMB7/PSMC5/KPNA6/RPA4/MCM3
WP_HYPERTROPHY_MODEL	WP_HYPERTROPHY_MODEL	19	0.712206	2.1873	1.75473e-05	0.000152423	0.0001013	2796	tags=53%, list=14%, signal=45%	IFNG/IL1A/HBEGF/ATF3/DUSP14/IL1R1/EIF4E/ZEB1/VEGFA/IL18
WP_CANCER_IMMUNOTHERAPY_BY_PD1_BLOCKADE	WP_CANCER_IMMUNOTHERAPY_BY_PD1_BLOCKADE	23	0.683402	2.22442	1.9741e-05	0.000170883	0.000113568	2877	tags=61%, list=15%, signal=52%	CD274/BATF/IFNG/HLA-DRB1/PDCD1/CD3D/HLA-A/LCK/NFATC1/CD3G/STAT3/CD3E/CD8A/ZAP70
WP_SELENIUM_MICRONUTRIENT_NETWORK	WP_SELENIUM_MICRONUTRIENT_NETWORK	73	0.482339	2.00744	2.12581e-05	0.000183379	0.000121873	3000	tags=41%, list=15%, signal=35%	IL1B/PTGS2/CCL2/TNF/ICAM1/PRDX4/SAA1/IFNG/KMO/GPX1/SAA2/SOD2/KYNU/SOD3/IL6/NFKB2/SERPINA3/RELA/GPX2/ALOX5/SAA3P/SAA4/PRDX1/SOD1/ALOX5AP/XDH/SERPINE1/PLAT/MTHFR/ALB
WP_STING_PATHWAY_IN_KAWASAKILIKE_DISEASE_AND_COVID19	WP_STING_PATHWAY_IN_KAWASAKILIKE_DISEASE_AND_COVID19	19	0.706568	2.16999	2.40462e-05	0.000206715	0.000137382	2159	tags=53%, list=11%, signal=47%	IL1B/F3/FCGR2A/NFKBIE/NFKBIA/RELA/TBK1/ITPR1/NLRP3/GSDMD
PID_FCER1_PATHWAY	PID_FCER1_PATHWAY	58	0.508227	2.0295	2.42134e-05	0.000207274	0.000137754	3392	tags=41%, list=17%, signal=34%	LCP2/WIPF1/SPHK1/LYN/MAP2K1/LAT2/HCLS1/FYN/S1PR1/RELA/FCER1G/VAV1/BTK/CBL/ITK/PTPN13/DOK1/FOS/FCGR2B/PRKCB/DUSP1/MS4A2/SHC1/SYK
WP_HEPATITIS_B_INFECTION	WP_HEPATITIS_B_INFECTION	144	0.391317	1.84507	2.42776e-05	0.000207274	0.000137754	3598	tags=31%, list=18%, signal=25%	EGR2/TLR2/TNF/MMP9/ATF4/BID/CREB3L2/JAK2/CASP10/EGR3/STAT1/MAP2K1/STAT5A/IL6/TGFB3/TGFB1/TLR4/MAPK11/RELA/STAT4/MAP2K3/PIK3CD/TBK1/TGFBR2/TGFB2/NFATC1/STAT3/IRF7/PRKCG/CREB3/STAT2/FOS/IRAK1/SMAD3/PRKCB/TRAF3/BCL2/JAK1/MAPK12/TGFBR1/STAT5B/AKT3/PRKCA/STAT6
REACTOME_MITOCHONDRIAL_PROTEIN_IMPORT	REACTOME_MITOCHONDRIAL_PROTEIN_IMPORT	54	-0.496864	-2.03738	2.50083e-05	0.000212784	0.000141416	4874	tags=56%, list=25%, signal=42%	PAM16/GFER/TIMM44/TOMM22/VDAC1/TOMM7/TIMM8A/GRPEL1/TIMM13/HSPA9/NDUFB8/MTX2/CHCHD3/CHCHD4/LDHD/CS/IDH3G/OTC/SLC25A12/BCS1L/CHCHD10/SLC25A4/SLC25A13/SAMM50/CYC1/DNAJC19/ACO2/PMPCB/SLC25A6/COX19
REACTOME_TP53_REGULATES_METABOLIC_GENES	REACTOME_TP53_REGULATES_METABOLIC_GENES	75	-0.446073	-1.94032	2.51525e-05	0.000213283	0.000141747	4066	tags=48%, list=21%, signal=38%	COX18/PRKAG3/YWHAH/SESN3/COX7A2L/COX8A/YWHAB/LAMTOR3/SCO1/COX6B1/COX7C/SURF1/PRDX2/PRDX5/TP53/PRKAB1/COX6A1/CYCS/SLC38A9/COX11/COX7B/TNRC6B/TACO1/COX6C/TSC2/GLS/TSC1/COX5A/PRKAB2/COX4I1/SESN1/COX5B/LRPPRC/PTEN/COX19/RRM2B
REACTOME_DNA_REPLICATION	REACTOME_DNA_REPLICATION	125	0.404772	1.85895	2.60191e-05	0.000219883	0.000146134	6662	tags=53%, list=34%, signal=35%	PSMA3/PSMB9/PSMB5/PSMB1/PSMB6/PSMD4/PSMC2/PSME2/PSMD14/PSME1/PSMA1/PSMA5/PSMB10/POLD3/PSMA6/PSMC1/CDC27/PSME4/PSMB4/PSMB8/CDC26/CCNE1/FEN1/PSMC4/PSMA4/CDC6/PSMD5/PSMD1/PSMD6/PSMC6/PSMA7/KPNB1/ANAPC16/CDC45/CUL1/UBE2S/PSMD7/PSMC3/PSMA2/POLD2/PSMD8/UBC/RBX1/POLA2/PSMD2/RFC1/PSMB7/PSMC5/KPNA6/RPA4/MCM3/ANAPC11/MCM10/PSMA8/SKP2/CDC16/MCM6/CDK2/MCM5/ANAPC10/PSMD11/CDC7/RFC4/CCNA1/ORC2/UBE2D1
WP_SIGNAL_TRANSDUCTION_THROUGH_IL1R	WP_SIGNAL_TRANSDUCTION_THROUGH_IL1R	32	0.60687	2.14545	2.71909e-05	0.00022901	0.000152199	2922	tags=47%, list=15%, signal=40%	IL1B/TNF/IRAK3/IL1RN/IL1A/IL6/TGFB3/TGFB1/NFKBIA/IL1R1/RELA/MAP2K3/TGFB2/IRAK1/IRAK2
REACTOME_ER_TO_GOLGI_ANTEROGRADE_TRANSPORT	REACTOME_ER_TO_GOLGI_ANTEROGRADE_TRANSPORT	150	0.37917	1.79178	2.74987e-05	0.000230822	0.000153404	4398	tags=40%, list=22%, signal=31%	AREG/LMAN1/CD55/BET1L/ARFGAP3/SEC24D/SEC13/COL7A1/CD59/PREB/COPZ1/TUBB6/KDELR3/TMED7/SERPINA1/COPB2/YKT6/DYNC1LI1/SEC22C/SEC31A/TUBB2A/USO1/SEC24A/CAPZA1/ACTR1A/TUBA1C/STX5/MCFD2/TMED2/TMED3/DYNLL2/TBC1D20/TUBA1B/COPZ2/TRAPPC6B/SEC23IP/TFG/DCTN6/TUBB3/BET1/CTSC/SEC22A/TUBA4A/COG5/SEC22B/TRAPPC2L/TMED10/PPP6R1/COPB1/SPTBN2/KDELR1/SAR1B/TMED9/ARCN1/TUBA1A/ARF4/TUBB4B/LMAN2/SEC16A/TUBB2B
PID_UPA_UPAR_PATHWAY	PID_UPA_UPAR_PATHWAY	42	0.555087	2.0656	2.87392e-05	0.000240426	0.000159787	4876	tags=60%, list=25%, signal=45%	MMP12/PLAU/FPR1/MMP3/MMP9/PLAUR/ITGB2/FPR2/PDGFRB/TGFB1/ITGAM/ITGA5/ITGAV/NCL/SERPINE1/CTSG/HGF/FN1/ITGB5/FPR3/FGG/CTRC/ITGB3/ITGB1/FGB
KEGG_PORPHYRIN_AND_CHLOROPHYLL_METABOLISM	KEGG_PORPHYRIN_AND_CHLOROPHYLL_METABOLISM	33	-0.589142	-2.14493	3.05408e-05	0.000254643	0.000169235	3479	tags=55%, list=18%, signal=45%	GUSB/CPOX/UGT2A1/FTH1/UGT2B10/UGT2B17/HCCS/UGT2B11/UGT2B15/UGT2B4/UGT1A8/COX10/ALAD/UGT2B28/UGT2B7/UGT1A6/COX15/UGT2A3
REACTOME_DECTIN_2_FAMILY	REACTOME_DECTIN_2_FAMILY	24	0.657389	2.15921	3.19392e-05	0.000265415	0.000176394	4360	tags=62%, list=22%, signal=49%	CLEC4E/CLEC4A/LYN/MUC1/FYN/FCER1G/PLCG2/MUC4/MUC5AC/CLEC4D/MUC5B/SYK/MUC13/MUC6/MUCL1
REACTOME_INTERLEUKIN_2_FAMILY_SIGNALING	REACTOME_INTERLEUKIN_2_FAMILY_SIGNALING	44	0.559329	2.0956	3.76867e-05	0.000311103	0.000206758	3706	tags=57%, list=19%, signal=46%	IL15RA/HAVCR2/JAK2/IL2RA/STAT1/IL21R/CSF2/STAT5A/CSF2RB/IL2RB/STAT4/PIK3CD/LCK/INPP5D/STAT3/IL3RA/CSF2RA/JAK1/SHC1/IL5RA/PTPN6/STAT5B/SYK/IL15/INPPL1
WP_MODULATORS_OF_TCR_SIGNALING_AND_T_CELL_ACTIVATION	WP_MODULATORS_OF_TCR_SIGNALING_AND_T_CELL_ACTIVATION	59	0.49255	1.97325	3.76656e-05	0.000311103	0.000206758	3288	tags=47%, list=17%, signal=40%	LCP2/SOCS1/MAP3K8/TNFAIP3/RHOH/NFKBIA/MAP4K1/CARD11/RELA/VAV1/CD3D/LCK/UBASH3A/ITK/CD5/CD3G/CD3E/CD28/ZFP36L1/PRKCQ/CD8A/SH2D1A/CD247/GRAP2/DGKZ/ZAP70/MEF2D/PTPN6
REACTOME_GLYOXYLATE_METABOLISM_AND_GLYCINE_DEGRADATION	REACTOME_GLYOXYLATE_METABOLISM_AND_GLYCINE_DEGRADATION	31	-0.582369	-2.08886	3.86716e-05	0.000318179	0.000211461	4761	tags=61%, list=24%, signal=46%	DDO/HOGA1/GRHPR/DBT/LIPT1/DLAT/GOT2/DLST/DHTKD1/NDUFAB1/BCKDHB/DAO/PDHB/PDHA1/DLD/PDHX/AMT/PXMP2/LIAS
BIOCARTA_NO2IL12_PATHWAY	BIOCARTA_NO2IL12_PATHWAY	15	0.753509	2.14046	4.04172e-05	0.000330361	0.000219557	4017	tags=87%, list=21%, signal=69%	JAK2/IFNG/NOS2/CCR5/CD3D/STAT4/CD3G/CD3E/CD2/CD247/CXCR3/CD4/IL12RB1
KEGG_MAPK_SIGNALING_PATHWAY	KEGG_MAPK_SIGNALING_PATHWAY	261	0.325864	1.64513	4.03291e-05	0.000330361	0.000219557	4149	tags=32%, list=21%, signal=26%	IL1B/TNF/STK4/ATF4/MAP3K8/MRAS/DUSP6/DUSP2/DUSP5/IL1A/RAC2/DUSP10/HSPA6/DUSP7/RPS6KA2/MAP3K5/MAP2K1/PDGFRB/TGFB3/CDC25B/MAP3K3/DUSP14/TGFB1/NFKB2/DUSP4/FGF7/MAP4K1/IL1R1/MAPK11/RASGRP1/RELA/PLA2G2A/FLNA/MAP3K6/MAP2K3/PTPN7/RRAS/CACNA1C/GNA12/FGF2/TGFBR2/RAP1B/PDGFB/TGFB2/CACNB3/PLA2G3/MAP3K12/PLA2G5/MAPKAPK2/RASGRP2/PRKCG/STK3/FOS/RASGRP3/PDGFRA/FLNC/PRKCB/ARRB2/RASGRF2/DUSP3/TAOK2/DUSP1/NGF/PPP3…
REACTOME_G_ALPHA_Q_SIGNALLING_EVENTS	REACTOME_G_ALPHA_Q_SIGNALLING_EVENTS	207	0.345412	1.70164	4.68189e-05	0.000381436	0.000253501	2790	tags=26%, list=14%, signal=22%	P2RY6/RGS1/PROK2/MMP3/ANXA1/GNA15/SAA1/GRK5/PTAFR/FPR2/HBEGF/GPR4/GPR68/RGS18/RPS6KA2/NMB/RGS16/AGT/EDNRA/F2R/GNB4/OXT/RGS2/RGS5/GPR65/GHRL/RASGRP1/GNGT2/PRKCH/GNG11/GNB5/PTGER1/BTK/ITPR1/FFAR2/CYSLTR2/PLCB2/RGS19/RASGRP2/NPSR1/CYSLTR1/GPR132/PLCB1/PRKCQ/GNG7/F2RL3/P2RY2/PTGFR/MLN/P2RY10/LTB4R2/TACR3/DGKZ
REACTOME_MAPK_FAMILY_SIGNALING_CASCADES	REACTOME_MAPK_FAMILY_SIGNALING_CASCADES	312	0.311093	1.6029	4.70269e-05	0.000381883	0.000253798	4921	tags=37%, list=25%, signal=28%	AREG/MRAS/PSMA3/DUSP6/JAK2/MMP10/DUSP2/DUSP5/CDC42EP2/PSMB9/RASAL1/PEA15/IL2RA/HBEGF/PSMB5/PSMB1/DUSP10/PSMB6/DUSP7/PSMD4/VWF/PSMC2/PSME2/CSF2/MAP2K1/PDGFRB/PSMD14/ACTB/APBB1IP/PSME1/IL6/RASAL3/DUSP4/PSMA1/FGF7/CSF2RB/FYN/PSMA5/SHC2/IL2RB/PSMB10/RASGRP1/FLT3LG/PSMA6/PSMC1/KIT/MMP2/PTPN7/FGF2/RAP1B/PDGFB/PSME4/PSMB4/NRG1/PSMB8/PPP2R5B/RGL2/RALGDS/TEK/IL3RA/PSMC4/RGL1/RASGRP3/PRKCQ/PDGFRA/PSMA4/ARR…
REACTOME_ABC_FAMILY_PROTEINS_MEDIATED_TRANSPORT	REACTOME_ABC_FAMILY_PROTEINS_MEDIATED_TRANSPORT	101	0.418876	1.86345	4.81173e-05	0.000389469	0.00025884	4885	tags=52%, list=25%, signal=40%	DERL3/VCP/PSMA3/PSMB9/PSMB5/PSMB1/ABCB6/PSMB6/DERL1/DERL2/PSMD4/PSMC2/PSME2/PSMD14/PSME1/ERLEC1/PSMA1/PSMA5/PSMB10/PSMA6/PSMC1/ABCC1/PSME4/PSMB4/PSMB8/ABCA12/PSMC4/ABCA7/PSMA4/SEL1L/PSMD5/PSMD1/PSMD6/PSMC6/PSMA7/ABCC9/APOA1/PSMD7/PSMC3/PSMA2/ABCG5/ABCG4/ABCC10/PSMD8/UBC/EIF2S1/ABCD1/PSMD2/ABCF1/ABCD2/PSMB7/ABCA3/PSMC5
WP_ONCOSTATIN_M_SIGNALING_PATHWAY	WP_ONCOSTATIN_M_SIGNALING_PATHWAY	64	0.487915	1.98084	4.84169e-05	0.000390625	0.000259609	3682	tags=42%, list=19%, signal=34%	OSM/SOCS3/JUNB/CCL2/MMP1/MMP3/HIF1A/JAK2/STAT1/EGR1/MAP2K1/CEBPB/NFKBIA/RELA/PRKCH/TIMP3/STAT3/FOS/VEGFA/SERPINE1/PRKCB/JAK1/SHC1/STAT5B/IRS1/PRKCA/OSMR
WP_GPCRS_CLASS_A_RHODOPSINLIKE	WP_GPCRS_CLASS_A_RHODOPSINLIKE	237	0.339544	1.68821	4.97765e-05	0.000400299	0.000266038	4026	tags=26%, list=21%, signal=21%	P2RY6/CXCR1/HCAR3/FPR1/ADORA2A/PTAFR/FPR2/GPR4/C3AR1/GPR68/ADRB2/CCR5/RRH/OR10H2/CCR2/SUCNR1/OR2H1/EDNRA/F2R/CXCR2/CXCR4/PTGIR/RGL4/CCR6/GPR65/GPR171/OR1E1/P2RY14/CMKLR1/PTGER1/FFAR2/CYSLTR2/P2RY13/ADRA2C/MTNR1A/CYSLTR1/CCR7/F2RL3/P2RY2/PTGFR/APLNR/P2RY10/NPY2R/CCR3/CCR1/CCR10/GPR19/CXCR5/GPR174/OPRL1/LPAR6/GPR18/CX3CR1/CNR2/PTGER3/GPR27/CXCR3/GPR25/DRD4/FPR3/PTGER2
KEGG_B_CELL_RECEPTOR_SIGNALING_PATHWAY	KEGG_B_CELL_RECEPTOR_SIGNALING_PATHWAY	74	0.468421	1.95839	5.05067e-05	0.000404865	0.000269073	4653	tags=53%, list=24%, signal=40%	LILRB3/DAPP1/LYN/IFITM1/RAC2/NFKBIE/MAP2K1/NFKBIA/CARD11/CD79A/PIK3AP1/RELA/VAV1/CD81/CD19/PLCG2/PIK3CD/BTK/CD72/NFATC1/INPP5D/FOS/RASGRP3/FCGR2B/PRKCB/CD79B/PPP3CA/PTPN6/SYK/AKT3/PIK3CG/CR2/PPP3R1/PIK3R5/PPP3CC/NFATC2/CD22/NFATC3/PPP3CB
KEGG_T_CELL_RECEPTOR_SIGNALING_PATHWAY	KEGG_T_CELL_RECEPTOR_SIGNALING_PATHWAY	106	0.416996	1.87358	5.64624e-05	0.000451157	0.000299838	4653	tags=47%, list=24%, signal=36%	LCP2/TNF/MAP3K8/IFNG/ICOS/NFKBIE/CSF2/PDCD1/MAP2K1/PTPRC/FYN/NFKBIA/CARD11/MAPK11/RASGRP1/RELA/VAV1/CD3D/PIK3CD/LCK/CBL/NFATC1/ITK/CD3G/IL10/CD3E/CD28/FOS/PRKCQ/CD8A/CD247/GRAP2/CTLA4/ZAP70/PPP3CA/MAPK12/PTPN6/AKT3/PIK3CG/CD4/NCK1/PPP3R1/PIK3R5/PPP3CC/NFATC2/LAT/NFATC3/IL4/PLCG1/PPP3CB
WP_NEUROINFLAMMATION_AND_GLUTAMATERGIC_SIGNALING	WP_NEUROINFLAMMATION_AND_GLUTAMATERGIC_SIGNALING	139	0.382989	1.79949	5.9546e-05	0.000474276	0.000315202	3791	tags=38%, list=19%, signal=31%	IL1B/SOCS3/TNF/LRRC8A/IL10RA/IFNG/IL1A/STAT1/LRRC8E/IL6/TGFB3/TGFB1/NFKB2/SLC38A5/LIF/IL1R1/SHMT2/IFNGR1/PSAT1/GRIN3A/FGF2/TGFBR2/LRRC8C/TGFB2/PLCB2/IL10/STAT3/PHGDH/PRKCG/GLUL/FOS/ADCY3/PLCB1/SLC2A1/SMAD3/LRRC8B/SLC1A3/SLC2A3/PRKCB/BCL2/JAK1/NGF/DISC1/SLC1A4/TNFRSF1B/TGFBR1/TNFRSF1A/SLC38A2/IRS1/PRKCA/STAT6/IL13/IL4R
REACTOME_FCGR_ACTIVATION	REACTOME_FCGR_ACTIVATION	12	0.786172	2.11216	6.1068e-05	0.000484848	0.000322229	3392	tags=83%, list=17%, signal=69%	FCGR3A/FGR/FCGR2A/LYN/IGLV6-57/FYN/CD3G/HCK/CD247/SYK
KEGG_PYRUVATE_METABOLISM	KEGG_PYRUVATE_METABOLISM	39	-0.555387	-2.11542	6.22934e-05	0.000491448	0.000326615	4460	tags=56%, list=23%, signal=44%	GRHPR/ACACB/AKR1B1/ALDH3A2/HAGH/DLAT/PKLR/ACYP1/LDHD/PDHB/PDHA1/DLD/ME2/PCK1/ME3/ACSS2/MDH1/PCK2/ALDH7A1/ACAT1/MDH2/ALDH9A1
KEGG_DILATED_CARDIOMYOPATHY	KEGG_DILATED_CARDIOMYOPATHY	90	0.440333	1.92249	6.22688e-05	0.000491448	0.000326615	4720	tags=44%, list=24%, signal=34%	TNF/TPM4/PLN/MYBPC3/ACTB/ITGA4/TPM2/TGFB3/TGFB1/SLC8A1/ITGA5/ADCY4/ITGA6/ITGA1/CACNA1C/ITGAV/TGFB2/CACNB3/ITGA7/ITGA11/ADCY7/TPM3/DES/ADCY3/ITGA8/LMNA/SGCD/SGCB/ITGB7/ITGB6/ACTG1/RYR2/ITGB5/ITGB4/TNNI3/EMD/ITGB3/ITGA2/CACNG6/ITGB1
REACTOME_TRANSCRIPTIONAL_ACTIVATION_OF_MITOCHONDRIAL_BIOGENESIS	REACTOME_TRANSCRIPTIONAL_ACTIVATION_OF_MITOCHONDRIAL_BIOGENESIS	49	-0.494444	-1.98333	6.32119e-05	0.00049712	0.000330385	1839	tags=33%, list=9%, signal=30%	CYCS/CHD9/NCOA2/SIRT3/CALM1/SIRT5/TFAM/SIRT4/PPARA/PPARGC1B/ESRRA/NCOA6/ACSS2/POLRMT/RXRA/PPARGC1A
PID_TOLL_ENDOGENOUS_PATHWAY	PID_TOLL_ENDOGENOUS_PATHWAY	24	0.64424	2.11603	6.41938e-05	0.000501678	0.000333414	2922	tags=46%, list=15%, signal=39%	TLR2/S100A8/S100A9/LY96/TLR1/TLR4/VCAN/BGN/TLR6/IRAK1/IRAK2
WP_MAPK_SIGNALING_PATHWAY	WP_MAPK_SIGNALING_PATHWAY	241	0.329452	1.64694	6.41718e-05	0.000501678	0.000333414	3554	tags=29%, list=18%, signal=24%	IL1B/TNF/STK4/ATF4/MAP3K8/MRAS/DUSP6/DUSP2/IL1A/RAC2/DUSP10/HSPA6/DUSP7/LRRK2/MAP3K5/MAP2K1/PDGFRB/TGFB3/CDC25B/TGFB1/NFKB2/DUSP4/FGF7/MAP4K1/IL1R1/MAPK11/RASGRP1/RELA/FLNA/MAP3K6/MAP2K3/PTPN7/RRAS/CACNA1C/GNA12/FGF2/TGFBR2/RAP1B/PDGFB/TGFB2/NFATC1/CACNB3/MAP3K12/MAPKAPK2/RASGRP2/PRKCG/STK3/FOS/RASGRP3/FLNC/ARRB2/RASGRF2/DUSP3/TAOK2/DUSP1/NGF/PPP3CA/CACNA1H/HSPA8/MAPK12/TGFBR1/TNFRSF1A/PLA2G4D/MA…
REACTOME_DISEASES_OF_GLYCOSYLATION	REACTOME_DISEASES_OF_GLYCOSYLATION	137	0.379711	1.77692	6.44041e-05	0.000501748	0.000333461	4360	tags=39%, list=22%, signal=30%	SPON2/CHSY1/NUS1/NOTCH4/CFP/ADAMTS9/SRD5A3/MUC1/ADAMTS1/B3GALT6/SDC2/DPAGT1/CSPG4/LUM/VCAN/DOLK/GALK1/SEMA5B/ADAMTS5/MUC4/BGN/MUC5AC/SDC1/DCN/SDC3/GALE/ALG2/ALG3/MOGS/EXT2/ALG1/ALG9/CHST3/THSD7A/MGAT2/MUC5B/C1GALT1C1/ADAMTS2/THBS2/B4GALT1/PMM2/ADAMTS18/B4GALT7/GPC1/NOTCH3/ADAMTS3/MUC13/GPC3/CHST14/AGRN/DPM2/MUC6/MUCL1
REACTOME_DEGRADATION_OF_CYSTEINE_AND_HOMOCYSTEINE	REACTOME_DEGRADATION_OF_CYSTEINE_AND_HOMOCYSTEINE	12	-0.775803	-2.15838	6.59225e-05	0.000511977	0.000340259	3719	tags=83%, list=19%, signal=68%	CSAD/GOT2/SLC25A10/TXN2/SUOX/TST/ETHE1/TSTD1/MPST/CTH
PID_IL2_1PATHWAY	PID_IL2_1PATHWAY	55	0.501342	1.96615	6.64152e-05	0.000514202	0.000341737	3415	tags=42%, list=17%, signal=35%	SOCS3/SOCS1/IFNG/IL2RA/STAT1/MAP2K1/STAT5A/FYN/IL2RB/MAPK11/LCK/STAT3/DOK2/MAPKAPK2/FOS/IKZF3/PRKCB/BCL2/JAK1/SHC1/STAT5B/SYK/IRS1
WP_MICROGLIA_PATHOGEN_PHAGOCYTOSIS_PATHWAY	WP_MICROGLIA_PATHOGEN_PHAGOCYTOSIS_PATHWAY	39	0.554077	2.02377	7.17327e-05	0.000553652	0.000367956	2005	tags=49%, list=10%, signal=44%	TREM1/NCF2/LYN/ITGB2/RAC2/ARPC1B/CYBB/SIGLEC7/ITGAM/FCER1G/VAV1/NCF4/PLCG2/PIK3CD/NCKAP1L/C1QA/HCK/NCF1/CYBA
REACTOME_MITOTIC_G1_PHASE_AND_G1_S_TRANSITION	REACTOME_MITOTIC_G1_PHASE_AND_G1_S_TRANSITION	148	0.373326	1.76224	7.25078e-05	0.000557908	0.000370784	5389	tags=41%, list=28%, signal=30%	E2F5/PSMA3/JAK2/LYN/PSMB9/PSMB5/PSMB1/PSMB6/PSMD4/PSMC2/PSME2/PSMD14/PSME1/PSMA1/PSMA5/PSMB10/PSMA6/PSMC1/PSMB4/PSMB8/E2F6/CCNE1/PSMC4/CDKN1C/E2F3/PSMA4/CCND1/MNAT1/CDC6/MYBL2/PSMD5/PSMD1/PSMD6/PSMC6/PSMA7/TK1/AKT3/CDC45/CUL1/PSMD7/PSMC3/PSMA2/CDKN1A/CCND2/PSMD8/E2F1/UBC/RB1/POLA2/PSMD2/PPP2CA/PSMB7/PSMC5/RBBP4/RPA4/MCM3/CDK4/AKT1/HDAC1/PPP2R1B/SRC
BIOCARTA_CSK_PATHWAY	BIOCARTA_CSK_PATHWAY	22	0.671829	2.15431	7.37589e-05	0.000565787	0.000376021	3225	tags=68%, list=16%, signal=57%	HLA-DRB1/HLA-DRA/PTPRC/HLA-DRB5/PRKAR2B/CD3D/LCK/HLA-DRB3/HLA-DRB4/CD3G/CD3E/CD247/ZAP70/CSK/PRKAR1A
REACTOME_DEFENSINS	REACTOME_DEFENSINS	27	0.622281	2.10267	7.75107e-05	0.000592743	0.000393935	1118	tags=33%, list=6%, signal=31%	TLR2/TLR1/CCR2/DEFA3/DEFB4A/DEFB103B/DEFA5/DEFA6/CCR6
PID_IL8_CXCR2_PATHWAY	PID_IL8_CXCR2_PATHWAY	33	0.580673	2.06313	8.10513e-05	0.000617924	0.000410671	5338	tags=76%, list=27%, signal=55%	FGR/GNA15/LYN/RAC2/CXCR2/GNAI2/CBL/DOCK2/PLCB2/HCK/PRKCG/ELMO1/PLCB1/PRKCB/ARRB2/GNA14/PRKCA/DNM1/PIK3CG/VASP/RAB5A/PPP2CA/PIK3R6/GNG2/AKT1
WP_FOLATE_METABOLISM	WP_FOLATE_METABOLISM	68	0.476175	1.94909	8.27072e-05	0.000628625	0.000417783	3000	tags=35%, list=15%, signal=30%	IL1B/CCL2/TNF/ICAM1/SAA1/IFNG/GPX1/SAA2/SOD2/MTHFD2/SOD3/IL6/NFKB2/SERPINA3/RELA/GPX2/SHMT2/SAA3P/SAA4/SOD1/SERPINE1/PLAT/MTHFR/ALB
KEGG_HYPERTROPHIC_CARDIOMYOPATHY_HCM	KEGG_HYPERTROPHIC_CARDIOMYOPATHY_HCM	83	0.443684	1.89914	8.38897e-05	0.000635675	0.000422468	4720	tags=46%, list=24%, signal=35%	TNF/TPM4/MYBPC3/ACTB/ITGA4/TPM2/IL6/TGFB3/TGFB1/SLC8A1/ITGA5/ITGA6/ITGA1/CACNA1C/ITGAV/TGFB2/CACNB3/ITGA7/ITGA11/TPM3/DES/ITGA8/LMNA/SGCD/SGCB/ITGB7/ITGB6/PRKAA2/ACTG1/RYR2/ITGB5/ITGB4/TNNI3/EMD/ITGB3/ITGA2/CACNG6/ITGB1
REACTOME_DISEASES_OF_IMMUNE_SYSTEM	REACTOME_DISEASES_OF_IMMUNE_SYSTEM	31	0.5999	2.09398	8.4325e-05	0.0006367	0.000423149	5245	tags=58%, list=27%, signal=43%	TLR2/S100A8/S100A9/LY96/TLR1/NFKB2/NFKBIA/TLR4/RELA/BTK/TLR6/TRAF3/UNC93B1/TIRAP/FGG/TLR10/FGB/TLR5
BIOCARTA_IL12_PATHWAY	BIOCARTA_IL12_PATHWAY	19	0.677887	2.0819	8.45358e-05	0.0006367	0.000423149	4017	tags=63%, list=21%, signal=50%	JAK2/IFNG/IL18R1/CCR5/CD3D/STAT4/CD3G/CD3E/CD247/IL18/CXCR3/IL12RB1
BIOCARTA_PROTEASOME_PATHWAY	BIOCARTA_PROTEASOME_PATHWAY	19	0.677349	2.08025	8.55859e-05	0.000642668	0.000427115	3143	tags=63%, list=16%, signal=53%	PSMA3/RPN1/PSMB5/PSMB1/PSMB6/PSMA1/PSMA5/PSMA6/PSMB4/RPN2/PSMA4/PSMA7
REACTOME_ANTIGEN_ACTIVATES_B_CELL_RECEPTOR_BCR_LEADING_TO_GENERATION_OF_SECOND_MESSENGERS	REACTOME_ANTIGEN_ACTIVATES_B_CELL_RECEPTOR_BCR_LEADING_TO_GENERATION_OF_SECOND_MESSENGERS	32	0.582994	2.06104	9.14236e-05	0.000684442	0.000454878	3930	tags=66%, list=20%, signal=53%	DAPP1/LYN/IGLV6-57/FYN/CD79A/PIK3AP1/VAV1/CD19/PLCG2/PIK3CD/BTK/ITPR1/ORAI2/CD79B/BLK/PTPN6/SYK/IGHD/AHCYL1/ORAI1/NCK1
REACTOME_SIGNALING_BY_SCF_KIT	REACTOME_SIGNALING_BY_SCF_KIT	43	0.534593	1.9955	9.28008e-05	0.000692672	0.000460348	3468	tags=47%, list=18%, signal=38%	SOCS1/MMP9/JAK2/LYN/STAT1/STAT5A/SH2B2/GRB10/FES/FYN/VAV1/KIT/LCK/CBL/STAT3/GRAP/GRAP2/PTPN6/STAT5B/PRKCA
PID_BCR_5PATHWAY	PID_BCR_5PATHWAY	63	0.473127	1.91846	9.42748e-05	0.000701574	0.000466264	3392	tags=44%, list=17%, signal=37%	DAPP1/BCL2A1/LYN/POU2F2/ETS1/MAP2K1/PTPRC/NFKBIA/MAP4K1/CARD11/CD79A/RELA/CD19/PLCG2/BTK/CD72/NFATC1/SH3BP5/DOK1/FOS/FCGR2B/IBTK/CD79B/SHC1/PPP3CA/CSK/PTPN6/SYK
KEGG_PROXIMAL_TUBULE_BICARBONATE_RECLAMATION	KEGG_PROXIMAL_TUBULE_BICARBONATE_RECLAMATION	23	-0.644691	-2.12503	9.54851e-05	0.000708465	0.000470844	4477	tags=61%, list=23%, signal=47%	GLUD2/CA4/ATP1A1/ATP1A3/GLUD1/ATP1B3/ATP1A4/SLC25A10/GLS/CA2/PCK1/MDH1/PCK2/SLC4A4
REACTOME_INTERLEUKIN_3_INTERLEUKIN_5_AND_GM_CSF_SIGNALING	REACTOME_INTERLEUKIN_3_INTERLEUKIN_5_AND_GM_CSF_SIGNALING	48	0.533393	2.04881	9.73887e-05	0.000720445	0.000478806	3706	tags=46%, list=19%, signal=37%	JAK2/LYN/IL2RA/CSF2/STAT5A/CSF2RB/FYN/IL2RB/VAV1/PIK3CD/CBL/INPP5D/HCK/IL3RA/CSF2RA/JAK1/SHC1/IL5RA/PTPN6/STAT5B/SYK/INPPL1
WP_CYTOPLASMIC_RIBOSOMAL_PROTEINS	WP_CYTOPLASMIC_RIBOSOMAL_PROTEINS	88	-0.408179	-1.8314	9.87743e-05	0.000728534	0.000484182	5299	tags=45%, list=27%, signal=33%	RPS6KB2/RPS2/RPS15/RPL7A/RPL17/RPL29/RPL36/RPL36A/RPL8/RPL30/RPS28/RPS23/RPS6KA3/RPS26/RPS7/RPS3/RPS21/RPL10A/RPS5/RPS8/RPL11/RPL37A/RPL18/RPS24/RPL13A/RPS3A/RPL13/RPS14/RPS6KA1/RPS29/RPS6/RPL26/RPL5/RPL15/RPL9/RPS6KA6/RPS19/RPS18/RPL31/RPL22
WP_MITOCHONDRIAL_COMPLEX_III_ASSEMBLY	WP_MITOCHONDRIAL_COMPLEX_III_ASSEMBLY	12	-0.76929	-2.14026	9.91799e-05	0.000729367	0.000484736	4531	tags=100%, list=23%, signal=77%	UQCRQ/UQCRB/UQCRH/UQCRFS1/BCS1L/TTC19/CYC1/UQCRC1/UQCRC2/UQCR10/LYRM7
REACTOME_SCAVENGING_BY_CLASS_A_RECEPTORS	REACTOME_SCAVENGING_BY_CLASS_A_RECEPTORS	19	0.67352	2.06849	0.000102388	0.000750744	0.000498943	3745	tags=63%, list=19%, signal=51%	HSP90B1/COL4A1/CALR/COL4A2/COL1A1/COL1A2/COL3A1/MARCO/APOE/SCGB3A2/COLEC12/APOA1
WP_REGULATORY_CIRCUITS_OF_THE_STAT3_SIGNALING_PATHWAY	WP_REGULATORY_CIRCUITS_OF_THE_STAT3_SIGNALING_PATHWAY	77	0.438907	1.85157	0.000103623	0.000757573	0.000503481	3682	tags=38%, list=19%, signal=31%	SOCS3/IL15RA/JAK2/IL10RA/DUSP2/IL2RA/IL21R/SETD7/PDGFRB/PTPRC/F2R/CSF2RB/CSF3R/IL2RB/MAPK11/IL7R/IFNGR1/IL27RA/STAT3/IL3RA/F2RL3/PDGFRA/PRKCB/CSF2RA/JAK1/IL5RA/MAPK12/IFNAR2/OSMR
WP_TYPE_I_INTERFERON_INDUCTION_AND_SIGNALING_DURING_SARSCOV2_INFECTION	WP_TYPE_I_INTERFERON_INDUCTION_AND_SIGNALING_DURING_SARSCOV2_INFECTION	31	0.595183	2.07751	0.000105018	0.000765526	0.000508767	3574	tags=48%, list=18%, signal=40%	TLR2/STAT1/TLR4/IRF9/OAS2/TLR9/TBK1/OAS3/IRF7/STAT2/TLR6/TRAF3/JAK1/TREML4/IFNAR2
REACTOME_BRANCHED_CHAIN_AMINO_ACID_CATABOLISM	REACTOME_BRANCHED_CHAIN_AMINO_ACID_CATABOLISM	21	-0.666755	-2.15142	0.000105806	0.000769018	0.000511088	3992	tags=62%, list=20%, signal=49%	ACAD8/DBT/IVD/ECHS1/BCKDHB/HIBCH/MCCC1/DLD/ACADSB/AUH/ACAT1/ALDH6A1/BCAT2
REACTOME_DEGRADATION_OF_BETA_CATENIN_BY_THE_DESTRUCTION_COMPLEX	REACTOME_DEGRADATION_OF_BETA_CATENIN_BY_THE_DESTRUCTION_COMPLEX	81	0.440228	1.8769	0.000108873	0.000789015	0.000524378	4891	tags=52%, list=25%, signal=39%	PSMA3/PSMB9/PSMB5/PSMB1/PSMB6/PSMD4/PSMC2/PSME2/PSMD14/PSME1/PSMA1/PSMA5/PSMB10/PSMA6/PSMC1/PSME4/PSMB4/PSMB8/PPP2R5B/PSMC4/TCF7L1/PSMA4/PSMD5/PSMD1/PSMD6/PSMC6/PSMA7/CUL1/TCF7/PSMD7/PSMC3/PSMA2/TLE1/PSMD8/UBC/RBX1/PSMD2/CTBP1/PPP2CA/PSMB7/PSMC5/CTNNB1
PID_NFAT_TFPATHWAY	PID_NFAT_TFPATHWAY	44	0.544237	2.03905	0.000109895	0.000794114	0.000527766	2775	tags=45%, list=14%, signal=39%	EGR2/PTGS2/JUNB/TNF/IFNG/BATF3/EGR3/IL2RA/EGR1/CSF2/TBX21/NFATC1/SLC3A2/IRF4/IKZF1/FOS/PRKCQ/CTLA4/PTPN1/EGR4
BIOCARTA_TCR_PATHWAY	BIOCARTA_TCR_PATHWAY	44	0.543627	2.03677	0.000111912	0.000806347	0.000535896	4653	tags=59%, list=24%, signal=45%	MAP2K1/FYN/NFKBIA/CALM3/RELA/VAV1/CD3D/PTPN7/LCK/NFATC1/CD3G/CD3E/FOS/CD247/PRKCB/ZAP70/SHC1/PPP3CA/PRKCA/PIK3CG/PPP3CC/NFATC2/LAT/NFATC3/PLCG1/PPP3CB
WP_IL4_SIGNALING_PATHWAY	WP_IL4_SIGNALING_PATHWAY	54	0.491195	1.92389	0.000115688	0.000831157	0.000552385	3791	tags=44%, list=19%, signal=36%	SOCS3/SOCS1/JAK2/STAT1/STAT5A/CEBPB/FES/NFKBIA/MAPK11/RELA/FLNA/PIK3CD/CBL/INPP5D/STAT3/DOK2/FOS/JAK1/SHC1/PTPN6/STAT5B/IRS1/STAT6/IL4R
REACTOME_BUDDING_AND_MATURATION_OF_HIV_VIRION	REACTOME_BUDDING_AND_MATURATION_OF_HIV_VIRION	26	-0.605672	-2.07067	0.000128597	0.000921241	0.000612254	5007	tags=62%, list=26%, signal=46%	CHMP2B/VPS4A/VPS28/VPS37C/VTA1/VPS37A/VPS4B/CHMP5/CHMP4C/PDCD6IP/CHMP2A/VPS37B/PPIA/NEDD4L/CHMP4B/CHMP3
REACTOME_ANTIGEN_PRESENTATION_FOLDING_ASSEMBLY_AND_PEPTIDE_LOADING_OF_CLASS_I_MHC	REACTOME_ANTIGEN_PRESENTATION_FOLDING_ASSEMBLY_AND_PEPTIDE_LOADING_OF_CLASS_I_MHC	29	0.618701	2.12287	0.000129733	0.000926718	0.000615895	2221	tags=62%, list=11%, signal=55%	CALR/TAP1/SEC24D/SEC13/PDIA3/SEC31A/HLA-A/HLA-F/HSPA5/HLA-G/HLA-C/SEC24A/HLA-B/TAP2/CANX/HLA-E/BCAP31/B2M
WP_GLUCOCORTICOID_RECEPTOR_PATHWAY	WP_GLUCOCORTICOID_RECEPTOR_PATHWAY	67	0.44468	1.80704	0.00013869	0.000987871	0.000656537	4237	tags=46%, list=22%, signal=36%	PTGS2/CCL2/SRGN/THBD/LRRC8A/ANGPTL4/CCL20/SEC14L1/BHLHE40/S100P/STOM/TNFAIP3/NFKB2/BIRC3/RGS2/PLK2/IL11/TSC22D3/CPEB4/ALOX5AP/CDKN1C/ENC1/ARL5B/ABHD2/SERPINB9/CUL1/GADD45B/GPR153/SPRY1/HSP90AA1/TNS4
WP_CYSTEINE_AND_METHIONINE_CATABOLISM	WP_CYSTEINE_AND_METHIONINE_CATABOLISM	14	-0.737944	-2.16432	0.000139954	0.00099403	0.00066063	3719	tags=57%, list=19%, signal=46%	CSAD/CBS/GSS/SUOX/ETHE1/MPST/GOT1/CTH
REACTOME_CROSSLINKING_OF_COLLAGEN_FIBRILS	REACTOME_CROSSLINKING_OF_COLLAGEN_FIBRILS	18	0.691288	2.09355	0.000141938	0.00100526	0.000668093	3339	tags=61%, list=17%, signal=51%	COL4A1/LOXL2/COL4A2/COL1A1/PXDN/LOXL1/COL1A2/PCOLCE/LOX/LOXL3/TLL2
REACTOME_MITOTIC_G2_G2_M_PHASES	REACTOME_MITOTIC_G2_G2_M_PHASES	192	0.339519	1.66261	0.000149683	0.00105711	0.000702555	4953	tags=40%, list=25%, signal=30%	PSMA3/PSMB9/PSMB5/PSMB1/PSMB6/PSMD4/PSMC2/PSME2/TUBB6/PSMD14/PSME1/CDC25B/PRKAR2B/PSMA1/CETN2/PSMA5/PSMB10/PSMA6/PSMC1/AJUBA/TUBB2A/PSME4/PSMB4/PSMB8/PHLDA1/ACTR1A/TUBA1C/NME7/PSMC4/PPP1R12A/CEP164/E2F3/TUBA1B/PSMA4/CEP72/TUBB/PPP1R12B/TUBG1/TUBB3/MNAT1/MYBL2/PSMD5/PSMD1/PSMD6/PSMC6/PSMA7/CSNK1E/TUBG2/TUBA4A/XPO1/CUL1/PSMD7/ODF2/PSMC3/PSMA2/CEP135/CDKN1A/CKAP5/NINL/HSP90AA1/TUBA1A/TUBB4B/PSMD8/ND…
KEGG_N_GLYCAN_BIOSYNTHESIS	KEGG_N_GLYCAN_BIOSYNTHESIS	46	0.532887	2.01951	0.00015155	0.00106727	0.000709304	3400	tags=46%, list=17%, signal=38%	RPN1/DAD1/FUT8/STT3A/MGAT1/DPAGT1/STT3B/RPN2/ALG5/DDOST/B4GALT3/MAN1A2/ALG2/ALG3/MOGS/ALG1/ALG9/MAN1C1/MGAT2/B4GALT1/MGAT3
BIOCARTA_ASBCELL_PATHWAY	BIOCARTA_ASBCELL_PATHWAY	15	0.726716	2.06435	0.000156949	0.00110218	0.000732508	4607	tags=80%, list=24%, signal=61%	HLA-DRB1/CD40/HLA-DRA/HLA-DRB5/HLA-DRB3/HLA-DRB4/IL10/CD28/CD80/CD4/FASLG/IL4
REACTOME_ROS_AND_RNS_PRODUCTION_IN_PHAGOCYTES	REACTOME_ROS_AND_RNS_PRODUCTION_IN_PHAGOCYTES	36	0.56269	2.03339	0.000157725	0.00110452	0.000734062	3125	tags=42%, list=16%, signal=35%	NCF2/ATP6V1F/RAC2/NOS2/TCIRG1/CYBB/ATP6V1G1/NCF4/ATP6V1E2/SLC11A1/ATP6V0B/NCF1/CYBA/HVCN1/ATP6V1B2
WP_TCA_CYCLE_AND_DEFICIENCY_OF_PYRUVATE_DEHYDROGENASE_COMPLEX_PDHC	WP_TCA_CYCLE_AND_DEFICIENCY_OF_PYRUVATE_DEHYDROGENASE_COMPLEX_PDHC	16	-0.70255	-2.14569	0.000159746	0.00111554	0.000741383	3466	tags=75%, list=18%, signal=62%	DLAT/SDHA/DLST/IDH1/CS/IDH3A/FH/PDHA1/DLD/SUCLG2/PCK1/MDH1
WP_GPCRS_OTHER	WP_GPCRS_OTHER	74	0.449907	1.88099	0.000167252	0.00116469	0.00077405	4961	tags=41%, list=25%, signal=30%	CXCR1/GPR84/ADORA2A/GPR183/ADRB2/HRH4/CCR5/OR2H1/EDNRA/F2R/CXCR2/S1PR1/OR1E1/CELSR1/P2RY13/SMO/GPR132/OR7E24/PTGFR/LTB4R2/GPR62/GPR18/GPR162/CXCR3/DRD4/UTS2R/CHRM2/OR10A5/GPR55/CELSR3
REACTOME_TNFS_BIND_THEIR_PHYSIOLOGICAL_RECEPTORS	REACTOME_TNFS_BIND_THEIR_PHYSIOLOGICAL_RECEPTORS	29	0.613317	2.1044	0.000173323	0.0012036	0.000799911	5803	tags=83%, list=30%, signal=58%	TNFRSF6B/TNFRSF18/TNFRSF4/EDARADD/CD27/TNFSF14/TNFSF15/TNFSF13/TNFRSF8/TNFSF13B/CD70/TNFRSF9/TNFSF11/TNFRSF17/TNFRSF11B/TNFRSF1B/TNFRSF1A/FASLG/TNFSF9/TNFRSF14/TNFSF8/EDAR/LTA/EDA2R
WP_DEVELOPMENT_OF_PULMONARY_DENDRITIC_CELLS_AND_MACROPHAGE_SUBSETS	WP_DEVELOPMENT_OF_PULMONARY_DENDRITIC_CELLS_AND_MACROPHAGE_SUBSETS	13	0.755688	2.06467	0.00017511	0.00121263	0.000805914	2050	tags=69%, list=10%, signal=62%	BATF3/CSF2/SPI1/TCF4/FLT3LG/RUNX2/IRF4/STAT3/IKZF1
PID_TXA2PATHWAY	PID_TXA2PATHWAY	54	0.483058	1.89201	0.000184902	0.0012769	0.000848626	3727	tags=50%, list=19%, signal=41%	FGR/ICAM1/GNA15/LYN/TGM2/FYN/PTGIR/MAPK11/PRKCH/GNAI2/GNB5/GNA12/LCK/PLCB2/HCK/SELE/PRKCG/PRKCQ/PRKCB/ARRB2/VCAM1/BLK/GNA14/SYK/PRKCA/DNM1/PIK3CG
REACTOME_CREATION_OF_C4_AND_C2_ACTIVATORS	REACTOME_CREATION_OF_C4_AND_C2_ACTIVATORS	15	0.722186	2.05148	0.000186443	0.00128398	0.000853333	1666	tags=47%, list=9%, signal=43%	FCN3/FCN1/IGLV6-57/C1R/C1S/FCN2/C1QA
WP_CODEINE_AND_MORPHINE_METABOLISM	WP_CODEINE_AND_MORPHINE_METABOLISM	11	-0.784305	-2.12989	0.000193119	0.0013263	0.000881454	1683	tags=73%, list=9%, signal=67%	CYP3A4/ABCC3/CYP2D6/UGT2B4/UGT1A8/UGT2B7/UGT1A6/ABCB1
REACTOME_PHOSPHOLIPID_METABOLISM	REACTOME_PHOSPHOLIPID_METABOLISM	194	-0.308033	-1.57282	0.000198416	0.00135893	0.000903143	3769	tags=33%, list=19%, signal=27%	MTMR4/CSNK2A1/MTMR2/RAB14/SBF2/PI4KB/PIK3C2B/PLA2G4F/PEMT/DGAT1/PI4KA/PCYT1A/PLA2R1/INPP5K/LPCAT3/PIP5K1B/AGPAT3/SYNJ2/ABHD3/PNPLA2/DDHD2/MTMR8/STARD7/SACM1L/PLEKHA3/PLEKHA5/GDE1/PIK3R2/CRLS1/TPTE/MGLL/TMEM86B/STARD10/SLC44A3/ABHD4/ARF3/ALPI/CDIPT/LPIN3/LPIN2/PLD1/CHPT1/GNPAT/AGPAT5/PIK3C3/MBOAT1/CDS1/MTMR3/PIK3R1/PCTP/MTM1/SLC44A1/GPD1L/HADHB/HADHA/PLEKHA6/INPP5J/OCRL/CPNE3/PNPLA7/CHKA/PTEN/PLA2…
BIOCARTA_IL5_PATHWAY	BIOCARTA_IL5_PATHWAY	13	0.752834	2.05688	0.00020058	0.00136999	0.000910491	4853	tags=100%, list=25%, signal=75%	IL1B/HLA-DRB1/HLA-DRA/IL6/CCL11/HLA-DRB5/HLA-DRB3/HLA-DRB4/CCR3/IL5RA/CD4/IL4/IL5
WP_ULCERATIVE_COLITIS_SIGNALING	WP_ULCERATIVE_COLITIS_SIGNALING	18	0.682651	2.0674	0.00020502	0.00139649	0.000928105	4853	tags=78%, list=25%, signal=59%	TLR2/TNF/IFNG/HLA-DMA/NOD2/TGFB1/NFATC1/IL10/STAT6/IL13/IL4R/IL4/GATA3/IL5
WP_TOLLLIKE_RECEPTOR_SIGNALING_RELATED_TO_MYD88	WP_TOLLLIKE_RECEPTOR_SIGNALING_RELATED_TO_MYD88	30	0.574542	1.98967	0.000211073	0.0014338	0.000952902	2633	tags=40%, list=13%, signal=35%	TLR2/TLR1/NFKB2/TLR4/RELA/TLR9/TLR8/TBK1/IRF7/TLR6/IRAK1/TRAF3
WP_NEOVASCULARISATION_PROCESSES	WP_NEOVASCULARISATION_PROCESSES	37	0.538566	1.95624	0.000212392	0.00143884	0.000956248	4071	tags=49%, list=21%, signal=39%	MMP9/HIF1A/NOTCH4/TGFB3/TGFB1/NFKB2/CXCR4/RELA/KIT/PDGFB/TGFB2/KDR/SMAD3/TGFBR1/FLT4/JAG1/NOTCH3/REL
BIOCARTA_IL10_PATHWAY	BIOCARTA_IL10_PATHWAY	13	0.751079	2.05208	0.000215437	0.00145552	0.000967333	2873	tags=77%, list=15%, signal=66%	TNF/IL10RA/IL1A/STAT1/STAT5A/BLVRA/IL6/IL10/STAT3/JAK1
PID_TCR_CALCIUM_PATHWAY	PID_TCR_CALCIUM_PATHWAY	27	0.598913	2.02371	0.000220651	0.00148671	0.000988066	5174	tags=63%, list=26%, signal=46%	PTGS2/JUNB/IFNG/BATF3/IL2RA/CSF2/NFATC1/FOS/PPP3CA/PPP3R1/FASLG/NFATC2/NFATC3/IL4/PPP3CB/RCAN1/CABIN1
WP_GENES_ASSOCIATED_WITH_THE_DEVELOPMENT_OF_RHEUMATOID_ARTHRITIS	WP_GENES_ASSOCIATED_WITH_THE_DEVELOPMENT_OF_RHEUMATOID_ARTHRITIS	18	0.681486	2.06387	0.000221884	0.00149099	0.000990908	3033	tags=72%, list=15%, signal=61%	CIITA/HLA-DRB1/IL2RA/CD40/CCR6/STAT4/ITGAV/FCRL3/TRAF1/CD244/PTPN22/CTLA4/BLK
WP_CLEAR_CELL_RENAL_CELL_CARCINOMA_PATHWAYS	WP_CLEAR_CELL_RENAL_CELL_CARCINOMA_PATHWAYS	84	0.422076	1.81628	0.000232725	0.00155963	0.00103653	2845	tags=37%, list=15%, signal=32%	HK3/HIF1A/ENO1/ME1/PDGFRB/TGFB3/GRB10/TGFB1/PFKP/HK2/LDHB/SHMT2/FLT1/PSAT1/ALDOB/PDGFB/TGFB2/LDHA/STAT3/GAPDH/PHGDH/KDR/ZEB1/VEGFA/TOX2/SLC2A1/ENO2/PDGFRA/GPI/ACLY/VHL
PID_S1P_S1P1_PATHWAY	PID_S1P_S1P1_PATHWAY	21	0.644448	2.05768	0.000238137	0.00159162	0.00105779	2362	tags=52%, list=12%, signal=46%	PTGS2/SPHK1/PDGFRB/S1PR1/GNAI2/ABCC1/PDGFB/ITGAV/PLCB2/KDR/VEGFA
BIOCARTA_LAIR_PATHWAY	BIOCARTA_LAIR_PATHWAY	16	0.702334	2.03716	0.000242113	0.00160823	0.00106883	2717	tags=69%, list=14%, signal=59%	TNF/ICAM1/IL1A/ITGB2/SELPLG/SELP/ITGAL/ITGA4/IL6/C3/VCAM1
WP_CELLS_AND_MOLECULES_INVOLVED_IN_LOCAL_ACUTE_INFLAMMATORY_RESPONSE	WP_CELLS_AND_MOLECULES_INVOLVED_IN_LOCAL_ACUTE_INFLAMMATORY_RESPONSE	16	0.702334	2.03716	0.000242113	0.00160823	0.00106883	2717	tags=69%, list=14%, signal=59%	TNF/ICAM1/IL1A/ITGB2/SELPLG/SELP/ITGAL/ITGA4/IL6/C3/VCAM1
REACTOME_PHASE_II_CONJUGATION_OF_COMPOUNDS	REACTOME_PHASE_II_CONJUGATION_OF_COMPOUNDS	95	-0.388312	-1.79044	0.000242557	0.00160823	0.00106883	3032	tags=36%, list=15%, signal=30%	UGT2A1/GSTK1/UGT3A1/GGT6/BPNT1/MGST3/UGT2B10/UGT2B17/UGDH/GSTZ1/UGP2/GSTA3/UGT2B11/GSTO2/UGT2B15/UGT2B4/GSS/UGT1A8/GSTA1/SULT1A4/PAPSS2/GSTA5/SLC35D1/GSTA2/SULT1A1/UGT2B28/OPLAH/UGT2B7/UGT1A6/GSTM4/UGT2A3/SULT1A2/ABHD14B/SLC26A2
WP_PPAR_SIGNALING_PATHWAY	WP_PPAR_SIGNALING_PATHWAY	67	-0.415706	-1.77877	0.000249319	0.00164868	0.00109571	3103	tags=37%, list=16%, signal=32%	FABP3/PPARD/SORBS1/FABP5/SLC27A4/EHHADH/AQP7/SCP2/PLIN1/FABP2/ACAA1/PPARG/FABP1/PDPK1/ACOX1/PPARA/PCK1/ACADM/CPT1A/PCK2/CPT2/RXRA/CYP27A1/HMGCS2/ACOX2
WP_KIT_RECEPTOR_SIGNALING_PATHWAY	WP_KIT_RECEPTOR_SIGNALING_PATHWAY	59	0.459628	1.84135	0.000259651	0.00171246	0.0011381	3468	tags=44%, list=18%, signal=36%	JUNB/SOCS1/JAK2/LYN/STAT1/SNAI1/MAP2K1/STAT5A/SH2B2/GRB10/FYN/VAV1/KIT/BTK/CBL/INPP5D/STAT3/TBX2/DOK1/FOS/PRKCB/BCL2/SHC1/PTPN6/STAT5B/PRKCA
WP_NONGENOMIC_ACTIONS_OF_125_DIHYDROXYVITAMIN_D3	WP_NONGENOMIC_ACTIONS_OF_125_DIHYDROXYVITAMIN_D3	73	0.445007	1.85206	0.000260664	0.00171461	0.00113952	3574	tags=45%, list=18%, signal=37%	TLR2/CCL2/TNF/IFNG/STAT1/CYP27B1/CD40/NOD2/ETS1/DEFB4A/IL6/NFKB2/TLR4/MAPK11/PRKCH/IFNGR1/PLCG2/OAS2/TLR8/CAV1/PLCB2/ISG15/PRKCG/STAT2/SP1/PLCB1/PRKCQ/PRKCB/JAK1/MAPK12/TNFRSF1A/PRKCA/IFNAR2
WP_EPITHELIAL_TO_MESENCHYMAL_TRANSITION_IN_COLORECTAL_CANCER	WP_EPITHELIAL_TO_MESENCHYMAL_TRANSITION_IN_COLORECTAL_CANCER	157	0.351755	1.67139	0.000267113	0.0017524	0.00116464	3429	tags=32%, list=17%, signal=26%	LATS2/CLDN14/COL4A1/MMP9/HIF1A/NOTCH4/COL4A2/SPARC/SNAI1/ID1/MAP2K1/WNT5A/WNT5B/TGFB3/TGFB1/ITGA5/MAPK11/CLDN12/WNT4/EIF5A2/MAP2K3/MMP2/CLDN1/PIK3CD/FZD10/TGFBR2/STRAP/TGFB2/DLL1/FZD4/WNT2/ZEB2/WNT2B/ZEB1/WNT3/TWIST2/DLK1/SMAD3/FZD9/CLDN2/JAG2/GDF15/MEF2D/SHC1/FZD2/CLDN16/MAPK12/TGFBR1/FN1/AKT3
PID_PTP1B_PATHWAY	PID_PTP1B_PATHWAY	52	0.486889	1.90403	0.000269434	0.00176299	0.00117168	4565	tags=48%, list=23%, signal=37%	SOCS3/FGR/FCGR2A/JAK2/LYN/PDGFRB/STAT5A/FYN/CAV1/LCK/PDGFB/STAT3/HCK/DOK1/CSF1R/PTPN1/BLK/SHC1/CSK/STAT5B/IRS1/NOX4/SPRY2/LAT/ITGB3
WP_HIPPOMERLIN_SIGNALING_DYSREGULATION	WP_HIPPOMERLIN_SIGNALING_DYSREGULATION	115	0.380508	1.72048	0.000272269	0.00177687	0.00118091	3554	tags=34%, list=18%, signal=28%	ITGAX/LATS2/CD44/CXCL10/ITGB2/CDH11/CDH3/CDH5/EPHA2/TEAD4/PDGFRB/ITGAL/ITGA4/PRKAR2B/ITGAM/ITGA5/ITGA6/KIT/AJUBA/FLT1/ITGA1/ITGAV/ITGA7/ITGA11/STK3/KDR/CSF1R/TEK/ITGA8/PPP1R12A/PDGFRA/ITGB7/CDH15/CCND1/PRKAR1A/ITGB6/MET/FLT4/NTRK1
REACTOME_FATTY_ACIDS	REACTOME_FATTY_ACIDS	14	-0.722243	-2.11827	0.000276481	0.00179965	0.00119605	1992	tags=50%, list=10%, signal=45%	CYP4F3/CYP4F2/CYP2D6/CYP4F12/CYP2B6/CYP2J2/CYP4F8
REACTOME_DISORDERS_OF_TRANSMEMBRANE_TRANSPORTERS	REACTOME_DISORDERS_OF_TRANSMEMBRANE_TRANSPORTERS	170	0.338092	1.62622	0.000280484	0.00182096	0.0012102	4885	tags=39%, list=25%, signal=30%	SLC5A1/DERL3/SLC6A14/SLC33A1/VCP/PSMA3/PSMB9/SEC13/PSMB5/PSMB1/ABCB6/PSMB6/DERL1/DERL2/PSMD4/PSMC2/PSME2/PSMD14/PSME1/ERLEC1/PSMA1/PSMA5/PSMB10/SLCO1B3/PSMA6/PSMC1/PSME4/PSMB4/PSMB8/SLC3A2/ABCA12/PSMC4/SLC40A1/SLC2A1/SLC29A3/PSMA4/SLC1A3/NUP62/SLC6A20/SLC24A4/SEL1L/PSMD5/SLCO2A1/PSMD1/PSMD6/PSMC6/PSMA7/SLC26A4/SLC7A7/ABCC9/APOA1/PSMD7/PSMC3/PSMA2/SLC11A2/SLC9A9/NUP210/ABCG5/PSMD8/UBC/ABCD1/PSMD2/…
REACTOME_FCERI_MEDIATED_CA_2_MOBILIZATION	REACTOME_FCERI_MEDIATED_CA_2_MOBILIZATION	32	0.565748	2.00007	0.00029504	0.00191048	0.0012697	4653	tags=72%, list=24%, signal=55%	LCP2/LYN/IGLV6-57/FCER1G/VAV1/PLCG2/BTK/ITPR1/NFATC1/ITK/GRAP2/MS4A2/SHC1/PPP3CA/TXK/SYK/AHCYL1/PPP3R1/NFATC2/LAT/NFATC3/PLCG1/PPP3CB
REACTOME_REGULATION_OF_TLR_BY_ENDOGENOUS_LIGAND	REACTOME_REGULATION_OF_TLR_BY_ENDOGENOUS_LIGAND	19	0.647522	1.98865	0.00029907	0.00193156	0.00128371	2324	tags=42%, list=12%, signal=37%	TLR2/S100A8/S100A9/LY96/TLR1/TLR4/GSDMD/TLR6
PID_INTEGRIN5_PATHWAY	PID_INTEGRIN5_PATHWAY	16	0.695384	2.017	0.000313693	0.00202077	0.001343	3776	tags=81%, list=19%, signal=66%	PLAU/PLAUR/ITGA4/FBN1/ITGAV/SDC1/MADCAM1/VCAM1/ITGB7/TGFBR1/FN1/ITGB6/ITGB5
BIOCARTA_TOB1_PATHWAY	BIOCARTA_TOB1_PATHWAY	19	0.64681	1.98646	0.000316039	0.00203063	0.00134955	3286	tags=68%, list=17%, signal=57%	IFNG/IL2RA/TGFB3/TGFB1/CD3D/TGFBR2/TGFB2/CD3G/CD3E/CD28/SMAD3/CD247/TGFBR1
WP_INTERFERON_TYPE_I_SIGNALING_PATHWAYS	WP_INTERFERON_TYPE_I_SIGNALING_PATHWAYS	53	0.484326	1.88711	0.000321086	0.00205775	0.00136758	3574	tags=43%, list=18%, signal=36%	SOCS3/SOCS1/EIF4A1/STAT1/PTPRC/STAT5A/FYN/IRF9/VAV1/EIF4E/STAT4/MAP2K3/PIK3CD/LCK/CBL/STAT3/STAT2/JAK1/ZAP70/PTPN6/IRS1/RPS6KA4/IFNAR2
REACTOME_PARASITE_INFECTION	REACTOME_PARASITE_INFECTION	60	0.462836	1.85232	0.000330009	0.00210952	0.00140198	4101	tags=45%, list=21%, signal=36%	FCGR3A/FGR/WIPF1/LYN/IGLV6-57/ARPC1B/ACTB/FYN/ARPC3/VAV1/WAS/BTK/NCKAP1L/MYO5A/CD3G/HCK/ARPC2/ELMO1/CD247/ACTR3/ARPC5/ABI2/SYK/MYO9B/ACTG1/NCK1/WASF1
REACTOME_MYD88_INDEPENDENT_TLR4_CASCADE	REACTOME_MYD88_INDEPENDENT_TLR4_CASCADE	107	0.395616	1.78587	0.000331901	0.00211619	0.00140641	4712	tags=40%, list=24%, signal=31%	MAP3K8/S100A12/LY96/DUSP6/SAA1/NOD2/DUSP7/USP18/RPS6KA2/MAP2K1/NFKB2/BIRC3/DUSP4/NFKBIA/RIPK2/TLR4/MAPK11/RELA/MAP2K3/TBK1/NKIRAS1/NLRC5/IRF7/MAPKAPK2/FOS/S100B/IKBIP/IRAK1/TRAF3/IRAK2/DUSP3/LRRC14/TANK/RIPK1/CUL1/MEF2A/MEF2C/USP14/TRAF2/UBC/AGER/MAPK7/PPP2CA
BIOCARTA_BCR_PATHWAY	BIOCARTA_BCR_PATHWAY	33	0.550803	1.957	0.000343684	0.00218573	0.00145263	4653	tags=58%, list=24%, signal=44%	LYN/MAP2K1/CD79A/CALM3/VAV1/BTK/NFATC1/FOS/PRKCB/CD79B/SHC1/PPP3CA/SYK/PRKCA/PPP3CC/NFATC2/NFATC3/PLCG1/PPP3CB
REACTOME_DRUG_ADME	REACTOME_DRUG_ADME	87	-0.404287	-1.80467	0.000365051	0.00231571	0.00153901	3032	tags=36%, list=15%, signal=30%	UGT2A1/UGT3A1/GGT6/ACY1/UGT2B10/UGT2B17/UGT2B11/UGT2B15/ABCC3/ADAL/CYP2D6/UGT2B4/NUDT15/UGT1A8/VAV2/GSTA1/SULT1A4/BSG/GSTA2/SULT1A1/UGT2B28/UGT2B7/ADH1A/PCK1/UGT1A6/UGT2A3/ABCG2/SLC16A1/ABCB1/CES2/VAV3
KEGG_CYTOSOLIC_DNA_SENSING_PATHWAY	KEGG_CYTOSOLIC_DNA_SENSING_PATHWAY	48	0.507935	1.95102	0.000377596	0.00237115	0.00157586	1854	tags=29%, list=9%, signal=26%	CCL4/ZBP1/IL1B/CASP1/CXCL10/IL6/NFKBIA/POLR3D/AIM2/RELA/POLR3H/TBK1/IL33/IRF7
WP_IL3_SIGNALING_PATHWAY	WP_IL3_SIGNALING_PATHWAY	48	0.507532	1.94947	0.000377596	0.00237115	0.00157586	3392	tags=50%, list=17%, signal=41%	JAK2/LYN/CD69/MAP2K1/STAT5A/TGFB1/CSF2RB/FYN/VAV1/PIK3CD/CBL/INPP5D/STAT3/HCK/FOS/IL3RA/BCL2/JAK1/CCR3/SHC1/IL5RA/PTPN6/STAT5B/SYK
WP_NETRINUNC5B_SIGNALING_PATHWAY	WP_NETRINUNC5B_SIGNALING_PATHWAY	48	0.507448	1.94915	0.000377596	0.00237115	0.00157586	3964	tags=48%, list=20%, signal=38%	CCL2/TNF/ICAM1/IL1A/CDH5/COL1A1/ROBO4/AGAP2/MAP2K1/FYN/ALPL/IL10/INPP5D/SELE/KDR/VCAM1/DAPK1/PRKCA/NTN1/RGMA/RLF/MYF5/ITGB4
REACTOME_CYTOPROTECTION_BY_HMOX1	REACTOME_CYTOPROTECTION_BY_HMOX1	57	-0.447304	-1.8472	0.000374762	0.00237115	0.00157586	3800	tags=53%, list=19%, signal=43%	COX18/TBL1X/COX7A2L/COX8A/PTK6/SCO1/SIN3A/NFE2L2/COX6B1/COX7C/TXNIP/SURF1/COX6A1/CYCS/COX11/COX7B/CHD9/NCOA2/TACO1/COX6C/FABP1/STAP2/COX5A/PPARA/COX4I1/NCOA6/COX5B/RXRA/LRPPRC/COX19
REACTOME_TOLL_LIKE_RECEPTOR_9_TLR9_CASCADE	REACTOME_TOLL_LIKE_RECEPTOR_9_TLR9_CASCADE	104	0.385735	1.72585	0.000379501	0.00237713	0.00157983	4712	tags=39%, list=24%, signal=30%	MAP3K8/S100A12/LY96/DUSP6/SAA1/NOD2/DUSP7/USP18/RPS6KA2/MAP2K1/NFKB2/DUSP4/NFKBIA/RIPK2/TLR4/MAPK11/RELA/MAP2K3/TLR9/NKIRAS1/NLRC5/IRF7/MAPKAPK2/PELI3/FOS/S100B/IKBIP/IRAK1/IRAK2/DUSP3/LRRC14/CUL1/MEF2A/MEF2C/USP14/TRAF2/UBC/PELI1/AGER/MAPK7/PPP2CA
KEGG_STARCH_AND_SUCROSE_METABOLISM	KEGG_STARCH_AND_SUCROSE_METABOLISM	39	-0.51708	-1.96951	0.00038767	0.00242221	0.00160979	3479	tags=54%, list=18%, signal=44%	GUSB/TREH/UGT2A1/PYGB/UGT2B10/UGT2B17/UGDH/UGP2/UGT2B11/UGT2B15/AMY1C/UGT2B4/UGT1A8/PGM1/AGL/UGT2B28/UGT2B7/GBA3/UGT1A6/UGT2A3/ENPP1
WP_MITOCHONDRIAL_LONG_CHAIN_FATTY_ACID_BETAOXIDATION	WP_MITOCHONDRIAL_LONG_CHAIN_FATTY_ACID_BETAOXIDATION	17	-0.674703	-2.10003	0.000397169	0.00247536	0.00164512	2388	tags=71%, list=12%, signal=62%	EHHADH/SLC25A20/SCP2/ACADM/HADHA/CPT1A/HADH/ACADS/CPT2/ACSF2/ECI1/PECR
WP_APOPTOSIS_MODULATION_AND_SIGNALING	WP_APOPTOSIS_MODULATION_AND_SIGNALING	86	0.403287	1.74855	0.000414338	0.00257592	0.00171195	3461	tags=37%, list=18%, signal=31%	TNFRSF6B/BCL2A1/BID/CASP1/CASP4/TNFRSF10A/MCL1/CASP10/PEA15/TNFRSF10C/TNFRSF10B/MAP3K5/BAG3/BIRC3/NFKBIA/PMAIP1/BIK/IL1R1/PTPN13/DFFA/BNIP3/FOS/TRADD/IRAK1/PRKD1/TRAF3/BCL2/NAIP/BLK/TNFRSF1B/TNFRSF1A/RIPK1
PID_GMCSF_PATHWAY	PID_GMCSF_PATHWAY	36	0.541059	1.95523	0.000418005	0.00259225	0.00172281	3392	tags=44%, list=17%, signal=37%	OSM/PIM1/CCL2/JAK2/LYN/STAT1/CSF2/MAP2K1/STAT5A/CSF2RB/STAT3/FOS/CSF2RA/SHC1/STAT5B/SYK
KEGG_VASCULAR_SMOOTH_MUSCLE_CONTRACTION	KEGG_VASCULAR_SMOOTH_MUSCLE_CONTRACTION	108	0.380306	1.71337	0.000429979	0.00265989	0.00176776	3733	tags=34%, list=19%, signal=28%	RAMP3/ADORA2A/MAP2K1/EDNRA/PTGIR/CALM3/ADCY4/MYL6B/PRKCH/MYL9/PLA2G2A/ACTG2/KCNMB1/CACNA1C/GNA12/ITPR1/CALCRL/ACTA2/PLA2G3/PLCB2/PLA2G5/ADCY7/PRKCG/CALML3/NPR1/ADCY3/PPP1R12A/PLCB1/PRKCQ/MYH11/PRKCB/PPP1R12B/NPR2/RAMP2/PRKCA/PLA2G2D/RAMP1
REACTOME_COPII_MEDIATED_VESICLE_TRANSPORT	REACTOME_COPII_MEDIATED_VESICLE_TRANSPORT	67	0.427826	1.73855	0.000441053	0.00272165	0.0018088	4359	tags=45%, list=22%, signal=35%	AREG/LMAN1/SEC24D/SEC13/COL7A1/CD59/PREB/SERPINA1/YKT6/SEC22C/SEC31A/USO1/SEC24A/STX5/MCFD2/TMED2/TBC1D20/TRAPPC6B/SEC23IP/TFG/BET1/CTSC/SEC22A/SEC22B/TRAPPC2L/TMED10/PPP6R1/SAR1B/LMAN2/SEC16A
WP_CONSTITUTIVE_ANDROSTANE_RECEPTOR_PATHWAY	WP_CONSTITUTIVE_ANDROSTANE_RECEPTOR_PATHWAY	27	-0.573273	-1.9927	0.000449485	0.00276683	0.00183883	3927	tags=52%, list=20%, signal=42%	CYP3A5/SMC1A/CYP3A4/EHHADH/ABCC3/NCOA2/CYP2B6/GSTA2/SULT1A1/UGT1A6/NCOA6/RXRA/ABCB1/PPARGC1A
BIOCARTA_ERYTH_PATHWAY	BIOCARTA_ERYTH_PATHWAY	14	0.714283	1.99652	0.000451849	0.00277453	0.00184395	1639	tags=57%, list=8%, signal=52%	IL1A/CSF3/CSF2/IL6/TGFB3/TGFB1/IL11/TGFB2
REACTOME_SIGNALING_BY_PDGF	REACTOME_SIGNALING_BY_PDGF	58	0.455801	1.82015	0.000457716	0.00280365	0.0018633	4761	tags=50%, list=24%, signal=38%	COL4A1/COL6A3/COL4A2/STAT1/COL5A2/SPP1/PDGFRB/STAT5A/COL5A3/COL6A2/COL3A1/FURIN/PTPN12/PDGFB/STAT3/COL9A2/PDGFRA/COL6A1/PLAT/COL5A1/THBS2/STAT5B/STAT6/THBS4/NCK1/COL9A3/THBS3/PLCG1/COL6A6
PID_ANTHRAX_PATHWAY	PID_ANTHRAX_PATHWAY	18	0.660631	2.00071	0.000471442	0.00287711	0.00191212	2796	tags=50%, list=14%, signal=43%	IL1B/TNF/CASP1/MAP2K1/ANTXR1/MAP2K3/NLRP1/VCAM1/IL18
WP_PROLACTIN_SIGNALING_PATHWAY	WP_PROLACTIN_SIGNALING_PATHWAY	76	0.419012	1.75217	0.000472017	0.00287711	0.00191212	3415	tags=36%, list=17%, signal=29%	SOCS3/PPIB/SOCS1/SIRPA/JAK2/IRF1/STAT1/NOS2/AGAP2/RPS6KA2/MAP2K1/STAT5A/FYN/NFKBIA/RELA/VAV1/FLNA/CBL/STAT3/FOS/PTPN1/JAK1/ZAP70/SHC1/PTPN6/STAT5B/IRS1
REACTOME_CELLULAR_RESPONSE_TO_CHEMICAL_STRESS	REACTOME_CELLULAR_RESPONSE_TO_CHEMICAL_STRESS	183	0.333902	1.62614	0.00047921	0.00291383	0.00193652	3942	tags=37%, list=20%, signal=30%	NCF2/ATF4/MAFG/HM13/VCP/PSMA3/PGD/P4HB/PSMB9/GPX1/PSMB5/PSMB1/SRXN1/PSMB6/SOD2/ME1/PSMD4/PSMC2/PSME2/CYBB/PSMD14/BLVRA/PSME1/SOD3/SMARCD3/PSMA1/GPX8/SIN3B/GSTP1/PSMA5/PSMB10/GPX2/ATOX1/PSMA6/PSMC1/NCF4/TKT/ABCC1/PSME4/NLRP3/TRIM21/PSMB4/PSMB8/STAT3/PRDX1/NCF1/CYBA/SOD1/PSMC4/PSMA4/GPX7/ALB/PSMD5/SLC7A11/PSMD1/PSMD6/PSMC6/PSMA7/BACH1/HBB/NCOR2/AKT3/TXNRD1/NOX4/CUL1/PSMD7/PSMC3/PSMA2
WP_IMMUNE_RESPONSE_TO_TUBERCULOSIS	WP_IMMUNE_RESPONSE_TO_TUBERCULOSIS	23	0.616125	2.00544	0.000480379	0.00291383	0.00193653	2873	tags=57%, list=15%, signal=48%	SOCS1/JAK2/TAP1/IFITM1/IRF1/STAT1/IFIT3/IRF9/IFNGR1/PSMB8/IFI35/STAT2/JAK1
BIOCARTA_TH1TH2_PATHWAY	BIOCARTA_TH1TH2_PATHWAY	23	0.615485	2.00335	0.000505442	0.00305101	0.00202769	4677	tags=70%, list=24%, signal=53%	IFNG/IL18R1/HLA-DRB1/IL2RA/CD40/HLA-DRA/HLA-DRB5/IFNGR1/HLA-DRB3/HLA-DRB4/CD28/IL18/IL4R/IL12RB1/IL4/CD86
REACTOME_PTEN_REGULATION	REACTOME_PTEN_REGULATION	131	0.360481	1.67939	0.000504815	0.00305101	0.00202769	4430	tags=36%, list=23%, signal=28%	PSMA3/PSMB9/PSMB5/SNAI1/PSMB1/EGR1/PSMB6/PML/PSMD4/TRIM27/PSMC2/PSME2/PSMD14/HDAC7/PSME1/PSMA1/PSMA5/PSMB10/PSMA6/CBX4/PSMC1/PSME4/PSMB4/PSMB8/TNKS2/RRAGA/PSMC4/PSMA4/CHD3/PSMD5/PSMD1/PSMD6/PSMC6/PSMA7/RRAGD/MTA1/AKT3/TNRC6A/SALL4/PSMD7/PSMC3/PSMA2/CBX6/MOV10/PSMD8/UBC/PSMD2
WP_PLURIPOTENT_STEM_CELL_DIFFERENTIATION_PATHWAY	WP_PLURIPOTENT_STEM_CELL_DIFFERENTIATION_PATHWAY	48	0.500056	1.92075	0.000512573	0.00308658	0.00205134	2752	tags=35%, list=14%, signal=31%	CXCR1/WNT5A/IL6/TGFB3/TGFB1/FLT3LG/KIT/IL11/FGF2/PDGFB/INHBA/WNT2/TNFSF11/CSF1R/WNT2B/VEGFA/HGF
REACTOME_MET_PROMOTES_CELL_MOTILITY	REACTOME_MET_PROMOTES_CELL_MOTILITY	41	0.510192	1.89799	0.000516025	0.00309243	0.00205522	5883	tags=71%, list=30%, signal=50%	COL5A2/COL1A1/COL5A3/LAMC1/COL1A2/COL3A1/RAP1B/LAMC2/LAMB2/COL27A1/LAMB1/HGF/LAMA3/COL5A1/LAMA5/FN1/MET/LAMA4/LAMC3/TNS4/COL24A1/ITGA2/ITGB1/SRC/ITGA3/COL11A1/PTK2/LAMB3/LAMA2
REACTOME_REGULATED_NECROSIS	REACTOME_REGULATED_NECROSIS	55	0.463559	1.81798	0.000515266	0.00309243	0.00205522	4456	tags=47%, list=23%, signal=37%	IL1B/GZMB/CASP5/SDCBP/CASP1/CASP4/TNFRSF10A/IL1A/IRF1/MLKL/TNFRSF10B/BIRC3/GSDMD/TRADD/TP63/CDC37/IL18/RIPK1/FLOT1/FASLG/TRAF2/FLOT2/HSP90AA1/BAK1/UBC/PELI1
WP_CORTICOTROPINRELEASING_HORMONE_SIGNALING_PATHWAY	WP_CORTICOTROPINRELEASING_HORMONE_SIGNALING_PATHWAY	89	0.407344	1.76995	0.000520103	0.0031094	0.0020665	5441	tags=51%, list=28%, signal=37%	JUNB/MAP3K5/MAP2K1/TGFB1/NFKBIA/NR4A2/TCF4/TLR4/POMC/RELA/GNAI2/GNB5/PLCG2/RAP1B/PARP1/FOS/SP1/PRKCQ/FOSB/PRKCB/ARRB2/BCL2/IL18/CYP21A2/CYP11B1/CACNA1H/GRK6/PRKCA/RAPGEF3/PRKAA2/CRHR2/HSP90AA1/KRT1/PLCG1/CTNNB1/NR4A1/CRHR1/STAR/GNB3/CAMK2A/GNB2/GJA1/AKT1/TRIM28/TFAP2A
REACTOME_REGULATION_OF_PYRUVATE_DEHYDROGENASE_PDH_COMPLEX	REACTOME_REGULATION_OF_PYRUVATE_DEHYDROGENASE_PDH_COMPLEX	16	-0.674868	-2.06115	0.000527088	0.00314361	0.00208924	3466	tags=75%, list=18%, signal=62%	DLAT/PDK3/PPARD/PDK4/PDP2/GSTZ1/PDHB/PDHA1/DLD/PDHX/RXRA/PDK2
REACTOME_NGF_STIMULATED_TRANSCRIPTION	REACTOME_NGF_STIMULATED_TRANSCRIPTION	39	0.514466	1.87909	0.000541678	0.00322292	0.00214195	3859	tags=38%, list=20%, signal=31%	EGR2/JUNB/F3/TRIB1/EGR3/EGR1/ID1/FOS/RRAD/FOSB/LYL1/EGR4/MEF2D/NAB1/CDK5R1
REACTOME_S_PHASE	REACTOME_S_PHASE	159	0.339499	1.61365	0.000544269	0.00323063	0.00214707	4430	tags=33%, list=23%, signal=26%	E2F5/PSMA3/PSMB9/PSMB5/PSMB1/PSMB6/PSMD4/PSMC2/PSME2/PSMD14/PSME1/CDC25B/PSMA1/PSMA5/PSMB10/POLD3/PSMA6/PSMC1/CDC27/PSME4/PSMB4/PSMB8/CDC26/CCNE1/FEN1/PSMC4/PSMA4/CCND1/MNAT1/CDC6/PSMD5/PSMD1/PSMD6/PSMC6/PSMA7/AKT3/ANAPC16/CDC45/CUL1/UBE2S/PSMD7/PSMC3/PSMA2/POLD2/CDKN1A/PSMD8/E2F1/UBC/RBX1/RB1/POLA2/PSMD2
REACTOME_INTERLEUKIN_20_FAMILY_SIGNALING	REACTOME_INTERLEUKIN_20_FAMILY_SIGNALING	22	0.62466	2.00306	0.000556384	0.00329469	0.00218965	3536	tags=55%, list=18%, signal=45%	SOCS3/JAK2/IL26/STAT1/STAT5A/IL19/STAT4/STAT3/STAT2/JAK1/STAT5B/IL22RA2
REACTOME_IRAK4_DEFICIENCY_TLR2_4	REACTOME_IRAK4_DEFICIENCY_TLR2_4	18	0.656769	1.98901	0.000581867	0.00342121	0.00227373	2324	tags=44%, list=12%, signal=39%	TLR2/S100A8/S100A9/LY96/TLR1/TLR4/BTK/TLR6
WP_NRP1TRIGGERED_SIGNALING_PATHWAYS_IN_PANCREATIC_CANCER	WP_NRP1TRIGGERED_SIGNALING_PATHWAYS_IN_PANCREATIC_CANCER	52	0.470761	1.84096	0.000581057	0.00342121	0.00227373	3467	tags=42%, list=18%, signal=35%	MMP9/PECAM1/SNAI1/CDH5/COL1A1/MAP2K1/TGFB3/NFKB2/COL1A2/RELA/FLT1/MMP2/TGFBR2/TGFB2/CCNE1/KDR/VEGFA/SMAD3/HGF/TGFBR1/AKT3/MET
REACTOME_HEPARAN_SULFATE_HEPARIN_HS_GAG_METABOLISM	REACTOME_HEPARAN_SULFATE_HEPARIN_HS_GAG_METABOLISM	54	0.460751	1.80464	0.000579174	0.00342121	0.00227373	4211	tags=41%, list=21%, signal=32%	HS3ST1/B3GALT6/NDST2/SDC2/CSPG4/VCAN/HS6ST1/BGN/SDC1/DCN/SDC3/HPSE/EXT2/XYLT2/NAGLU/B4GALT7/HS3ST3A1/GPC1/B3GAT1/GPC3/HS3ST3B1/AGRN
REACTOME_DISEASES_OF_METABOLISM	REACTOME_DISEASES_OF_METABOLISM	235	0.30414	1.5131	0.000612162	0.00359087	0.00238649	4434	tags=33%, list=23%, signal=26%	SPON2/ADA/CHSY1/NUS1/PNP/TBXAS1/NOTCH4/CFP/ADAMTS9/SRD5A3/CYP27B1/MUC1/ADAMTS1/B3GALT6/CSF2RB/SDC2/POMC/DPAGT1/HYAL1/CSPG4/ALDOB/LUM/VCAN/DOLK/GALK1/CYP1B1/SEMA5B/ARSB/ADAMTS5/CYP7B1/FMO3/MUC4/BGN/MUC5AC/SDC1/DCN/SDC3/MMAA/GALE/ALG2/ALG3/MOGS/EXT2/GYG1/CYP21A2/CSF2RA/ALG1/ALG9/CHST3/THSD7A/MGAT2/MUC5B/C1GALT1C1/ADAMTS2/CYP11B1/APRT/THBS2/NAGLU/B4GALT1/PMM2/ADAMTS18/B4GALT7/GPC1/NOTCH3/ADAMTS3/GAA…
BIOCARTA_MAPK_PATHWAY	BIOCARTA_MAPK_PATHWAY	81	0.413633	1.76351	0.000618837	0.0036215	0.00240684	3461	tags=33%, list=18%, signal=28%	MAP3K8/STAT1/RPS6KA2/MAP3K5/MAP2K1/TGFB3/MAP3K3/TGFB1/NFKBIA/MAP4K1/MAPK11/MAP3K10/RELA/MAP3K6/MAP2K3/TGFB2/MAP3K12/MAPKAPK2/FOS/TRADD/SP1/SHC1/MAPK12/TGFBR1/MAP4K4/RPS6KA4/RIPK1
WP_IL10_ANTIINFLAMMATORY_SIGNALING_PATHWAY	WP_IL10_ANTIINFLAMMATORY_SIGNALING_PATHWAY	12	0.735038	1.97479	0.00063378	0.00370027	0.00245919	2873	tags=75%, list=15%, signal=64%	IL10RA/IL1A/STAT1/BLVRA/IL6/IL10/STAT3/STAT2/JAK1
KEGG_EPITHELIAL_CELL_SIGNALING_IN_HELICOBACTER_PYLORI_INFECTION	KEGG_EPITHELIAL_CELL_SIGNALING_IN_HELICOBACTER_PYLORI_INFECTION	67	0.420006	1.70677	0.000639721	0.00372622	0.00247644	4721	tags=37%, list=24%, signal=28%	CXCL1/CXCR1/ATP6V1F/LYN/HBEGF/TCIRG1/CXCR2/NFKBIA/MAPK11/RELA/ATP6V1G1/PLCG2/ATP6V1E2/ATP6V0B/JAM3/ATP6V1B2/MAPK12/CSK/JAM2/MET/ADAM17/PTPRZ1/CCL5/PLCG1/ATP6V0C
REACTOME_TNF_RECEPTOR_SUPERFAMILY_TNFSF_MEMBERS_MEDIATING_NON_CANONICAL_NF_KB_PATHWAY	REACTOME_TNF_RECEPTOR_SUPERFAMILY_TNFSF_MEMBERS_MEDIATING_NON_CANONICAL_NF_KB_PATHWAY	17	0.671448	2.00181	0.000652243	0.00378149	0.00251317	2676	tags=59%, list=14%, signal=51%	CD40/TNFRSF12A/TNFSF14/BIRC3/TNFSF13B/LTB/TNFSF11/TNFRSF13C/TRAF3/TNFSF12
BIOCARTA_CYTOKINE_PATHWAY	BIOCARTA_CYTOKINE_PATHWAY	17	0.671043	2.0006	0.000652243	0.00378149	0.00251317	5287	tags=76%, list=27%, signal=56%	TNF/IFNG/IL1A/IL6/IL10/IL16/IL18/IL15/IL13/TXLNA/IL4/IL5/IL9
REACTOME_THE_ROLE_OF_NEF_IN_HIV_1_REPLICATION_AND_DISEASE_PATHOGENESIS	REACTOME_THE_ROLE_OF_NEF_IN_HIV_1_REPLICATION_AND_DISEASE_PATHOGENESIS	28	0.571983	1.95473	0.000664173	0.00384172	0.0025532	2561	tags=43%, list=13%, signal=37%	PACS1/AP1S3/FYN/HLA-A/LCK/DOCK2/AP1M1/HCK/CD28/B2M/ELMO1/CD247
SA_MMP_CYTOKINE_CONNECTION	SA_MMP_CYTOKINE_CONNECTION	15	0.690905	1.96262	0.000668054	0.00385523	0.00256218	3311	tags=73%, list=17%, signal=61%	IL1B/FCGR3A/TNF/CD44/SPN/TGFB1/TNFRSF8/TGFB2/SELL/TNFRSF1B/TNFRSF1A
REACTOME_METALLOTHIONEINS_BIND_METALS	REACTOME_METALLOTHIONEINS_BIND_METALS	11	-0.747254	-2.02927	0.000670809	0.00386219	0.0025668	4135	tags=91%, list=21%, signal=72%	MT2A/MT1X/MT1B/MT1E/MT1H/MT1A/MT1M/MT1G/MT1F/MT3
WP_GENETIC_CAUSES_OF_PSVDINCPH	WP_GENETIC_CAUSES_OF_PSVDINCPH	33	0.535501	1.90263	0.000674413	0.00387399	0.00257465	3282	tags=48%, list=17%, signal=40%	NCF2/NOTCH4/CYBB/NCF4/TLR9/TLR8/BTK/KCNN3/NCF1/CYBA/COX4I2/SP1/IBTK/SHCBP1/CHCHD2/BEND6
PID_INTEGRIN_A9B1_PATHWAY	PID_INTEGRIN_A9B1_PATHWAY	24	0.596475	1.95914	0.000679637	0.00387719	0.00257677	6572	tags=83%, list=34%, signal=55%	ADAM8/TGM2/NOS2/KCNJ15/SPP1/CSF2/VEGFA/VEGFC/VCAM1/CSF2RA/FN1/PXN/PAOX/TNC/ITGB1/SRC/ADAM15/SAT1/ITGA9/ADAM2
WP_LDL_INFLUENCE_ON_CD14_AND_TLR4	WP_LDL_INFLUENCE_ON_CD14_AND_TLR4	24	0.596457	1.95908	0.000679637	0.00387719	0.00257677	2077	tags=46%, list=11%, signal=41%	IL1B/CCL2/ATF4/CREB3L2/IL6/NFKB2/TLR4/MAPK11/RELA/IL10/CREB3
WP_GLYCOSYLATION_AND_RELATED_CONGENITAL_DEFECTS	WP_GLYCOSYLATION_AND_RELATED_CONGENITAL_DEFECTS	25	0.57961	1.92714	0.000678743	0.00387719	0.00257677	3353	tags=52%, list=17%, signal=43%	SRD5A3/GMPPB/DPAGT1/DOLK/MAGT1/ALG2/ALG3/MOGS/ALG1/ALG9/MGAT2/B4GALT1/PMM2
REACTOME_INTERLEUKIN_12_SIGNALING	REACTOME_INTERLEUKIN_12_SIGNALING	45	0.488274	1.84014	0.000698351	0.0039515	0.00262616	4017	tags=49%, list=21%, signal=39%	JAK2/IFNG/P4HB/ANXA2/SOD2/MIF/PSME2/LCP1/STAT4/RAP1B/MSN/CNN2/CAPZA1/IL10/GSTO1/SOD1/JAK1/HNRNPF/BOLA2B/SNRPA1/AIP/IL12RB1
KEGG_PATHOGENIC_ESCHERICHIA_COLI_INFECTION	KEGG_PATHOGENIC_ESCHERICHIA_COLI_INFECTION	54	0.45735	1.79132	0.000699001	0.0039515	0.00262616	5534	tags=61%, list=28%, signal=44%	LY96/ARPC1B/TUBB6/ACTB/HCLS1/FYN/TLR4/ARPC3/CLDN1/ARPC5L/TUBB2A/WAS/TUBA1C/ARPC2/NCL/TUBA1B/TUBB/TUBB3/ARPC5/TUBA4A/PRKCA/ACTG1/ARHGEF2/NCK1/TUBA1A/TUBB4B/TUBB2B/ITGB1/CTNNB1/TUBA3D/TLR5/TUBB1/ROCK1
WP_PATHOGENIC_ESCHERICHIA_COLI_INFECTION	WP_PATHOGENIC_ESCHERICHIA_COLI_INFECTION	54	0.45735	1.79132	0.000699001	0.0039515	0.00262616	5534	tags=61%, list=28%, signal=44%	LY96/ARPC1B/TUBB6/ACTB/HCLS1/FYN/TLR4/ARPC3/CLDN1/ARPC5L/TUBB2A/WAS/TUBA1C/ARPC2/NCL/TUBA1B/TUBB/TUBB3/ARPC5/TUBA4A/PRKCA/ACTG1/ARHGEF2/NCK1/TUBA1A/TUBB4B/TUBB2B/ITGB1/CTNNB1/TUBA3D/TLR5/TUBB1/ROCK1
REACTOME_NONSENSE_MEDIATED_DECAY_NMD	REACTOME_NONSENSE_MEDIATED_DECAY_NMD	116	-0.343155	-1.65391	0.000696111	0.0039515	0.00262616	5219	tags=41%, list=27%, signal=30%	RPS2/UPF2/RPS15/RPL7A/RPL17/RPL29/RPL36/RPL36A/RPL8/RPL30/SMG5/UPF1/RPS28/RPS23/RPS26/UPF3B/RPS7/RPS3/MAGOHB/RPS21/RPL10A/RPS5/RPS8/RPL11/RPL37A/NCBP1/RPL26L1/RPL18/RPS24/RPL13A/RBM8A/SMG1/RPS3A/RPL13/RPS14/RPS29/RPS6/PPP2R1A/PNRC2/RPL26/RPL5/RPL15/RPL9/RPS19/RPS18/RPL31/RPL22
WP_LEUKOCYTEINTRINSIC_HIPPO_PATHWAY_FUNCTIONS	WP_LEUKOCYTEINTRINSIC_HIPPO_PATHWAY_FUNCTIONS	30	0.54721	1.89502	0.000709844	0.00400371	0.00266086	2283	tags=37%, list=12%, signal=32%	PRDM1/LATS2/RASSF5/TEAD4/ITGAL/LPL/RAB13/CD19/STK3/CCR7/FERMT3
REACTOME_INACTIVATION_OF_CSF3_G_CSF_SIGNALING	REACTOME_INACTIVATION_OF_CSF3_G_CSF_SIGNALING	23	0.606353	1.97363	0.000722653	0.00406676	0.00270276	3392	tags=57%, list=17%, signal=47%	SOCS3/SOCS1/JAK2/LYN/STAT1/CSF3/STAT5A/CSF3R/STAT3/HCK/JAK1/STAT5B/SYK
REACTOME_PLATELET_ADHESION_TO_EXPOSED_COLLAGEN	REACTOME_PLATELET_ADHESION_TO_EXPOSED_COLLAGEN	15	0.686775	1.95089	0.000761665	0.00427665	0.00284225	4720	tags=73%, list=24%, signal=56%	LYN/COL1A1/VWF/FYN/COL1A2/FCER1G/ITGA1/GP1BA/GP1BB/ITGA2/ITGB1
REACTOME_TRYPTOPHAN_CATABOLISM	REACTOME_TRYPTOPHAN_CATABOLISM	12	0.729271	1.95929	0.00078899	0.00439052	0.00291793	2714	tags=67%, list=14%, signal=57%	IDO1/KMO/KYNU/TDO2/IDO2/SLC3A2/SLC7A5/SLC36A4
REACTOME_INTERLEUKIN_35_SIGNALLING	REACTOME_INTERLEUKIN_35_SIGNALLING	12	0.729065	1.95874	0.00078899	0.00439052	0.00291793	2873	tags=67%, list=15%, signal=57%	JAK2/STAT1/EBI3/STAT4/IL27RA/CANX/STAT3/JAK1
REACTOME_INFLAMMASOMES	REACTOME_INFLAMMASOMES	21	0.611947	1.95391	0.000786605	0.00439052	0.00291793	2705	tags=48%, list=14%, signal=41%	CASP1/NLRC4/NFKB2/PSTPIP1/AIM2/RELA/NLRP1/NLRP3/PANX1/BCL2
WP_PROSTAGLANDIN_AND_LEUKOTRIENE_METABOLISM_IN_SENESCENCE	WP_PROSTAGLANDIN_AND_LEUKOTRIENE_METABOLISM_IN_SENESCENCE	30	0.545149	1.88788	0.000785448	0.00439052	0.00291793	4413	tags=60%, list=23%, signal=47%	PTGS2/TBXAS1/IGFBP5/PTGDS/MAPK11/PTGER1/ALOX5/ALOX5AP/CYSLTR1/ADCY3/PLCB1/PTGES/PTGER3/LTC4S/PTGER2/CDKN1A/ALOX15B/RB1
REACTOME_CLASS_I_PEROXISOMAL_MEMBRANE_PROTEIN_IMPORT	REACTOME_CLASS_I_PEROXISOMAL_MEMBRANE_PROTEIN_IMPORT	20	-0.615008	-1.9638	0.000791787	0.00439627	0.00292175	3777	tags=60%, list=19%, signal=48%	ALDH3A2/ACBD5/PEX3/PEX12/PEX16/PEX14/ATAD1/PEX11B/ABCD3/PEX19/PEX26/PXMP2
PID_ILK_PATHWAY	PID_ILK_PATHWAY	45	0.484545	1.82608	0.000811378	0.00448507	0.00298076	4536	tags=47%, list=23%, signal=36%	SNAI1/DIAPH1/LIMS1/MYL9/ZYX/PARVB/PARVG/RHOG/PARP1/LIMS2/ARHGEF6/ZEB1/PPP1R12A/CDC37/TACC3/CCND1/XPO1/CKAP5/HSP90AA1/PXN/PPP1R14B
WP_RANKLRANK_SIGNALING_PATHWAY	WP_RANKLRANK_SIGNALING_PATHWAY	55	0.45241	1.77426	0.00081084	0.00448507	0.00298076	2717	tags=35%, list=14%, signal=30%	ICAM1/ACP5/LYN/FHL2/CTSK/STAT1/MAP2K1/NFKB2/SPI1/NFKBIA/RELA/CBL/NFATC1/TNFSF11/TRAF1/FOS/TNFRSF11B/TRAF3/VCAM1
WP_LTF_DANGER_SIGNAL_RESPONSE_PATHWAY	WP_LTF_DANGER_SIGNAL_RESPONSE_PATHWAY	17	0.664128	1.97999	0.000828977	0.00457221	0.00303868	2711	tags=53%, list=14%, signal=46%	IL1B/TLR2/TREM1/TNF/IL1A/IL6/TLR4/IRAK1/LTF
REACTOME_SELENOAMINO_ACID_METABOLISM	REACTOME_SELENOAMINO_ACID_METABOLISM	109	-0.350749	-1.65284	0.000843644	0.00464283	0.00308562	5219	tags=43%, list=27%, signal=32%	RPS2/RPS15/RPL7A/RPL17/RPL29/RPL36/RPL36A/RPL8/RPL30/RPS28/RPS23/RPS26/SEPSECS/RPS7/RPS3/RPS21/RPL10A/RPS5/RPS8/RPL11/RPL37A/RPL26L1/RPL18/RPS24/PSTK/RPL13A/CBS/SECISBP2/RPS3A/RPL13/RPS14/RPS29/RPS6/RPL26/RPL5/AIMP2/AIMP1/RPL15/RPL9/RPS19/RPS18/HNMT/PAPSS2/RPL31/CTH/RPL22/SEPHS2
REACTOME_SUMOYLATION_OF_INTRACELLULAR_RECEPTORS	REACTOME_SUMOYLATION_OF_INTRACELLULAR_RECEPTORS	30	-0.51851	-1.83783	0.000849688	0.0046658	0.00310088	4334	tags=50%, list=22%, signal=39%	RORA/NR1H3/SUMO1/NR3C1/NR5A2/NR1H4/THRB/NR3C2/PPARG/PPARA/UBE2I/NR1I2/THRA/RXRA/VDR
PID_CASPASE_PATHWAY	PID_CASPASE_PATHWAY	50	0.466893	1.80705	0.000859008	0.00470661	0.003128	3461	tags=40%, list=18%, signal=33%	GZMB/TNF/BID/CASP1/CASP4/CASP10/ARHGDIB/LIMK1/BIRC3/VIM/PRF1/PARP1/DFFA/TOP1/TRADD/LMNA/BCL2/TNFRSF1A/CFL2/RIPK1
WP_ANGIOGENESIS	WP_ANGIOGENESIS	24	0.588372	1.93252	0.000863177	0.00470875	0.00312943	2534	tags=46%, list=13%, signal=40%	MMP9/HIF1A/FLT1/FGF2/PDGFB/TIMP3/KDR/TEK/VEGFA/TIMP2/PDGFRA
REACTOME_FCGAMMA_RECEPTOR_FCGR_DEPENDENT_PHAGOCYTOSIS	REACTOME_FCGAMMA_RECEPTOR_FCGR_DEPENDENT_PHAGOCYTOSIS	84	0.400745	1.72449	0.000862422	0.00470875	0.00312943	4234	tags=40%, list=22%, signal=32%	FCGR3A/FGR/WIPF1/FCGR2A/LYN/IGLV6-57/ARPC1B/LIMK1/ACTB/FYN/ARPC3/VAV1/PLCG2/WAS/BTK/ITPR1/NCKAP1L/MYO5A/CD3G/HCK/ARPC2/ELMO1/CD247/ACTR3/ARPC5/ABI2/PLD4/SYK/MYO9B/ACTG1/AHCYL1/NCK1/WASF1/HSP90AA1
BIOCARTA_BBCELL_PATHWAY	BIOCARTA_BBCELL_PATHWAY	11	0.752274	1.98429	0.000869535	0.00473308	0.0031456	4077	tags=82%, list=21%, signal=65%	HLA-DRB1/CD40/HLA-DRA/HLA-DRB5/HLA-DRB3/HLA-DRB4/CD28/CD4/FASLG
REACTOME_CRISTAE_FORMATION	REACTOME_CRISTAE_FORMATION	11	-0.739643	-2.0086	0.000889439	0.00482037	0.00320361	3214	tags=64%, list=16%, signal=53%	HSPA9/MTX2/CHCHD3/APOO/IMMT/SAMM50/DNAJC11
PID_MYC_ACTIV_PATHWAY	PID_MYC_ACTIV_PATHWAY	78	0.398259	1.6845	0.000888502	0.00482037	0.00320361	4557	tags=41%, list=23%, signal=32%	PIM1/MMP9/EIF4A1/ENO1/SNAI1/ODC1/POLR3D/PMAIP1/EIF4E/MTDH/LDHA/MYCT1/GAPDH/NCL/NME2/E2F3/EIF4G1/SLC2A1/NME1/SMAD3/NBN/SERPINI1/TK1/MTA1/SUPT3H/NPM1/PTMA/CAD/HSP90AA1/CCND2/EIF2S1/PRDX3
KEGG_APOPTOSIS	KEGG_APOPTOSIS	86	0.389587	1.68915	0.000893888	0.00483397	0.00321265	4149	tags=42%, list=21%, signal=33%	IL1B/TNF/IRAK3/BID/TNFRSF10A/CASP10/IL1A/TNFRSF10C/TNFRSF10B/BIRC3/PRKAR2B/CSF2RB/NFKBIA/IL1R1/RELA/PIK3CD/DFFA/IL3RA/TRADD/IRAK1/BCL2/IRAK2/NGF/PPP3CA/PRKAR1A/TNFRSF1A/AKT3/RIPK1/NTRK1/PIK3CG/IL1RAP/PPP3R1/PIK3R5/FASLG/PPP3CC/TRAF2
REACTOME_PURINERGIC_SIGNALING_IN_LEISHMANIASIS_INFECTION	REACTOME_PURINERGIC_SIGNALING_IN_LEISHMANIASIS_INFECTION	26	0.585336	1.96506	0.000923588	0.00498378	0.00331221	2796	tags=50%, list=14%, signal=43%	IL1B/CASP1/IL1A/C3AR1/NFKB2/ENTPD1/PSTPIP1/RELA/NLRP3/C3/GSDMD/CTSG/IL18
REACTOME_RESPONSE_OF_EIF2AK1_HRI_TO_HEME_DEFICIENCY	REACTOME_RESPONSE_OF_EIF2AK1_HRI_TO_HEME_DEFICIENCY	15	0.680979	1.93442	0.000932204	0.0050194	0.00333588	1501	tags=53%, list=8%, signal=49%	ATF4/ATF3/PPP1R15A/CEBPB/GRB10/CHAC1/ATF5/ASNS
REACTOME_SYNTHESIS_OF_BILE_ACIDS_AND_BILE_SALTS_VIA_7ALPHA_HYDROXYCHOLESTEROL	REACTOME_SYNTHESIS_OF_BILE_ACIDS_AND_BILE_SALTS_VIA_7ALPHA_HYDROXYCHOLESTEROL	23	-0.590999	-1.94805	0.000935303	0.00502524	0.00333976	2481	tags=39%, list=13%, signal=34%	NR1H4/SCP2/NCOA2/ABCB11/ACOT8/RXRA/AMACR/CYP27A1/ACOX2
REACTOME_FCGR3A_MEDIATED_IL10_SYNTHESIS	REACTOME_FCGR3A_MEDIATED_IL10_SYNTHESIS	38	0.512778	1.87544	0.000938016	0.00502897	0.00334224	3392	tags=47%, list=17%, signal=39%	FCGR3A/FGR/FCGR2A/LYN/IGLV6-57/PRKAR2B/FYN/ADCY4/PLCG2/ITPR1/CD3G/IL10/HCK/ADCY7/ADCY3/CD247/PRKAR1A/SYK
REACTOME_NUCLEOTIDE_BINDING_DOMAIN_LEUCINE_RICH_REPEAT_CONTAINING_RECEPTOR_NLR_SIGNALING_PATHWAYS	REACTOME_NUCLEOTIDE_BINDING_DOMAIN_LEUCINE_RICH_REPEAT_CONTAINING_RECEPTOR_NLR_SIGNALING_PATHWAYS	56	0.450143	1.77935	0.000948696	0.00507532	0.00337305	3176	tags=36%, list=16%, signal=30%	CASP1/CASP4/NLRC4/CYLD/NOD2/TNFAIP3/NFKB2/BIRC3/RIPK2/PSTPIP1/AIM2/MAPK11/RELA/NLRP1/NLRP3/IRAK1/PANX1/BCL2/IRAK2/MAPK12
WP_NEUROINFLAMMATION	WP_NEUROINFLAMMATION	11	0.74567	1.96687	0.000970837	0.00518265	0.00344438	2213	tags=55%, list=11%, signal=48%	NOS2/NFKBIA/TLR4/RELA/ASCC1/FOS
PID_TCPTP_PATHWAY	PID_TCPTP_PATHWAY	42	0.48792	1.81566	0.000974812	0.00518882	0.00344848	3598	tags=50%, list=18%, signal=41%	LMAN1/STAT1/PDGFRB/STAT5A/ITGA1/PIK3CD/PDGFB/KPNA2/STAT3/KDR/CSF1R/ATR/VEGFA/PTPN1/HGF/JAK1/SHC1/STAT5B/KPNB1/MET/STAT6
REACTOME_NUCLEAR_EVENTS_KINASE_AND_TRANSCRIPTION_FACTOR_ACTIVATION	REACTOME_NUCLEAR_EVENTS_KINASE_AND_TRANSCRIPTION_FACTOR_ACTIVATION	61	0.448677	1.80255	0.000976157	0.00518882	0.00344848	4712	tags=44%, list=24%, signal=34%	EGR2/JUNB/F3/TRIB1/DUSP6/EGR3/EGR1/ID1/DUSP7/RPS6KA2/DUSP4/MAPK11/MAPKAPK2/FOS/RRAD/FOSB/LYL1/EGR4/DUSP3/MEF2D/NAB1/MEF2A/CDK5R1/MEF2C/SRF/MAPK7/PPP2CA
REACTOME_RAF_INDEPENDENT_MAPK1_3_ACTIVATION	REACTOME_RAF_INDEPENDENT_MAPK1_3_ACTIVATION	23	0.597804	1.94581	0.000982294	0.00521034	0.00346278	937	tags=43%, list=5%, signal=41%	DUSP6/JAK2/DUSP2/DUSP5/PEA15/DUSP10/DUSP7/MAP2K1/IL6/DUSP4
REACTOME_A_TETRASACCHARIDE_LINKER_SEQUENCE_IS_REQUIRED_FOR_GAG_SYNTHESIS	REACTOME_A_TETRASACCHARIDE_LINKER_SEQUENCE_IS_REQUIRED_FOR_GAG_SYNTHESIS	26	0.581641	1.95266	0.000991373	0.00524733	0.00348736	4211	tags=54%, list=21%, signal=42%	B3GALT6/SDC2/CSPG4/VCAN/BGN/SDC1/DCN/SDC3/XYLT2/B4GALT7/GPC1/B3GAT1/GPC3/AGRN
REACTOME_SIGNALING_BY_WNT	REACTOME_SIGNALING_BY_WNT	258	0.293873	1.47951	0.00099438	0.0052521	0.00349053	5386	tags=40%, list=27%, signal=29%	PSMA3/PSMB9/RAC2/PSMB5/PSMB1/PSMB6/RUNX3/SOX17/PSMD4/PSMC2/PSME2/PSMD14/WNT5A/PSME1/WNT5B/PSMA1/PORCN/GNB4/CSNK1G2/PSMA5/TCF4/PSMB10/GNGT2/GNG11/WNT4/PSMA6/GNB5/PSMC1/ITPR1/CAV1/PSME4/NFATC1/PSMB4/PSMB8/PLCB2/TNKS2/PARD6A/FZD4/WNT2/PPP2R5B/PRKCG/RSPO1/WNT2B/PSMC4/WNT3/PLCB1/GNG7/TCF7L1/PSMA4/PRKCB/ARRB2/RSPO3/DACT1/PSMD5/DVL1/PSMD1/PSMD6/PPP3CA/PSMC6/PSMA7/CSNK1E/FZD2/XPO1/PRKCA/TNRC6A/CUL1/TCF7/…
REACTOME_MITOTIC_METAPHASE_AND_ANAPHASE	REACTOME_MITOTIC_METAPHASE_AND_ANAPHASE	220	0.307034	1.51864	0.00104311	0.00549784	0.00365385	5519	tags=37%, list=28%, signal=27%	PSMA3/PSMB9/NDEL1/SEC13/PSMB5/PSMB1/PSMB6/PSMD4/PSMC2/PSME2/TUBB6/PSMD14/PSME1/PSMA1/PSMA5/PSMB10/DYNC1LI1/PSMA6/PSMC1/CDC27/TUBB2A/PSME4/PSMB4/CLIP1/PSMB8/CDC26/TUBA1C/PPP2R5B/DYNLL2/MIS12/PSMC4/LMNA/CENPP/TUBA1B/PSMA4/NUP62/TUBB3/PSMD5/PSMD1/PSMD6/PSMC6/PSMA7/TUBA4A/KIF2A/KPNB1/MAD1L1/ANAPC16/XPO1/RCC2/RANGAP1/NUDC/UBE2S/VRK2/PSMD7/PSMC3/PSMA2/SIRT2/CKAP5/TUBA1A/TUBB4B/PSMD8/NDE1/UBC/TUBB2B/PSM…
REACTOME_BETA_DEFENSINS	REACTOME_BETA_DEFENSINS	18	0.643009	1.94734	0.00104997	0.00552233	0.00367013	1118	tags=33%, list=6%, signal=31%	TLR2/TLR1/CCR2/DEFB4A/DEFB103B/CCR6
WP_GANGLIO_SPHINGOLIPID_METABOLISM	WP_GANGLIO_SPHINGOLIPID_METABOLISM	12	0.721147	1.93747	0.00106585	0.00559404	0.00371779	1952	tags=50%, list=10%, signal=45%	SLC33A1/ST3GAL1/ST3GAL2/ST3GAL5/FUT1/ST8SIA1
PID_AVB3_INTEGRIN_PATHWAY	PID_AVB3_INTEGRIN_PATHWAY	73	0.418631	1.74229	0.00108465	0.00568073	0.0037754	4565	tags=44%, list=23%, signal=34%	COL4A1/COL6A3/COL7A1/COL5A2/COL1A1/COL15A1/SPP1/COL6A2/COL1A2/COL3A1/COL12A1/FGF2/TGFBR2/COL16A1/CBL/ITGAV/COL9A2/COL8A2/SDC1/KDR/CSF1R/COL14A1/VEGFA/COL6A1/COL5A1/FN1/IRS1/COL8A1/COL9A3/HSP90AA1/PXN/ITGB3
WP_PEPTIDE_GPCRS	WP_PEPTIDE_GPCRS	73	0.418327	1.74102	0.00110048	0.00575158	0.00382248	4194	tags=34%, list=21%, signal=27%	CXCR1/FPR1/FPR2/C3AR1/CXCR6/CCR5/CCR2/EDNRA/CXCR2/CXCR4/CCR6/C5AR1/CCR7/TACR3/NPY2R/CCR3/CCR1/CCR10/CXCR5/OPRL1/CX3CR1/CXCR3/TACR1/FPR3/GALR3
REACTOME_NEUROTRANSMITTER_RELEASE_CYCLE	REACTOME_NEUROTRANSMITTER_RELEASE_CYCLE	50	-0.442361	-1.77529	0.00111676	0.00582446	0.00387093	3067	tags=30%, list=16%, signal=25%	SYT1/APBA1/LIN7B/DNAJC5/SLC32A1/NAAA/CASK/LIN7C/SLC1A1/GLS/PPFIA3/MAOA/SLC1A7/ALDH5A1/ABAT
REACTOME_SARS_COV_2_ACTIVATES_MODULATES_INNATE_AND_ADAPTIVE_IMMUNE_RESPONSES	REACTOME_SARS_COV_2_ACTIVATES_MODULATES_INNATE_AND_ADAPTIVE_IMMUNE_RESPONSES	114	0.36299	1.64002	0.00119617	0.00622555	0.00413749	2922	tags=27%, list=15%, signal=23%	TLR2/SEC24D/SEC13/STAT1/TLR1/NOD2/RIPK2/NLRP12/HLA-A/HLA-F/TLR8/TBK1/HLA-G/NLRP3/HLA-C/KPNA2/SEC24A/HLA-B/IRF7/G3BP1/HLA-E/ISG15/IL17RA/STAT2/B2M/IRAK1/IL17F/TRAF3/NUP62/JAK1/IRAK2
BIOCARTA_IL17_PATHWAY	BIOCARTA_IL17_PATHWAY	14	0.688373	1.9241	0.00123682	0.00642374	0.0042692	2561	tags=64%, list=13%, signal=56%	CSF3/IL6/CD3D/CD34/CD3G/CD3E/CD2/CD8A/CD247
WP_COMPLEMENT_ACTIVATION	WP_COMPLEMENT_ACTIVATION	21	0.59781	1.90877	0.00124638	0.00644655	0.00428436	2002	tags=43%, list=10%, signal=39%	C2/CD55/CFB/CFP/C1R/C4B/C1S/C1QA/C3
REACTOME_EUKARYOTIC_TRANSLATION_ELONGATION	REACTOME_EUKARYOTIC_TRANSLATION_ELONGATION	94	-0.356159	-1.6364	0.00124408	0.00644655	0.00428436	5219	tags=43%, list=27%, signal=31%	RPS2/RPS15/RPL7A/EEF2/RPL17/RPL29/EEF1G/RPL36/RPL36A/RPL8/RPL30/RPS28/RPS23/RPS26/EEF1B2/RPS7/RPS3/RPS21/RPL10A/RPS5/RPS8/RPL11/RPL37A/RPL26L1/RPL18/RPS24/RPL13A/RPS3A/RPL13/RPS14/RPS29/RPS6/RPL26/RPL5/RPL15/RPL9/RPS19/RPS18/RPL31/RPL22
KEGG_PPAR_SIGNALING_PATHWAY	KEGG_PPAR_SIGNALING_PATHWAY	68	-0.40594	-1.7317	0.00125311	0.00646793	0.00429857	3103	tags=37%, list=16%, signal=31%	FABP3/PPARD/SORBS1/FABP5/SLC27A4/EHHADH/AQP7/SCP2/PLIN1/FABP2/ACAA1/PPARG/FABP1/PDPK1/ACOX1/PPARA/PCK1/ACADM/CPT1A/PCK2/CPT2/RXRA/CYP27A1/HMGCS2/ACOX2
REACTOME_MITOCHONDRIAL_CALCIUM_ION_TRANSPORT	REACTOME_MITOCHONDRIAL_CALCIUM_ION_TRANSPORT	16	-0.653591	-1.99617	0.00129699	0.00668058	0.0044399	4299	tags=62%, list=22%, signal=49%	STOML2/VDAC1/MCU/YME1L1/LETM1/PHB2/VDAC3/AKAP1/PMPCB/AFG3L2
WP_CYTOSOLIC_DNASENSING_PATHWAY	WP_CYTOSOLIC_DNASENSING_PATHWAY	65	0.431727	1.74879	0.00130183	0.00669166	0.00444726	2223	tags=28%, list=11%, signal=25%	CCL4/ZBP1/IL1B/CASP1/CASP10/CXCL10/CYLD/IL6/NFKBIA/POLR3D/AIM2/RELA/POLR3H/TBK1/IL33/IRF7/ISG15/TRADD
WP_DEVELOPMENT_AND_HETEROGENEITY_OF_THE_ILC_FAMILY	WP_DEVELOPMENT_AND_HETEROGENEITY_OF_THE_ILC_FAMILY	32	0.53385	1.8873	0.00134187	0.00688327	0.00457461	4853	tags=53%, list=25%, signal=40%	IL1B/AREG/TNF/IFNG/AHR/IL23A/IL6/TBX21/IL33/EOMES/IL18/IL7/IL15/IL13/IL4/GATA3/IL5
WP_HOSTPATHOGEN_INTERACTION_OF_HUMAN_CORONAVIRUSES_INTERFERON_INDUCTION	WP_HOSTPATHOGEN_INTERACTION_OF_HUMAN_CORONAVIRUSES_INTERFERON_INDUCTION	33	0.515366	1.83109	0.00137192	0.00702298	0.00466745	3574	tags=36%, list=18%, signal=30%	STAT1/NFKBIA/IRF9/OAS2/TBK1/OAS3/STAT2/FOS/TRAF3/JAK1/RIPK1/IFNAR2
REACTOME_TRAFFICKING_AND_PROCESSING_OF_ENDOSOMAL_TLR	REACTOME_TRAFFICKING_AND_PROCESSING_OF_ENDOSOMAL_TLR	11	0.735126	1.93905	0.00140982	0.00718746	0.00477677	1456	tags=45%, list=7%, signal=42%	HSP90B1/CTSK/CTSB/TLR9/TLR8
REACTOME_INTRACELLULAR_SIGNALING_BY_SECOND_MESSENGERS	REACTOME_INTRACELLULAR_SIGNALING_BY_SECOND_MESSENGERS	297	0.284552	1.45652	0.00140779	0.00718746	0.00477677	4090	tags=30%, list=21%, signal=24%	IER3/AREG/PSMA3/PSMB9/RAC2/HBEGF/PSMB5/SNAI1/PSMB1/ICOS/EGR1/PSMB6/PML/PSMD4/TRIM27/PSMC2/PSME2/PDGFRB/PSMD14/HDAC7/PSME1/PRKAR2B/PSMA1/FGF7/FYN/PSMA5/ADCY4/PSMB10/PIK3AP1/FLT3LG/VAV1/PSMA6/CBX4/PSMC1/KIT/CD19/PIK3CD/ITPR1/FGF2/LCK/PDGFB/PSME4/PSMB4/NRG1/KPNA2/PSMB8/TNKS2/IL33/RHOG/ADCY7/PPP2R5B/PRKCG/CD28/RRAGA/ADCY3/PSMC4/IRAK1/PDGFRA/PSMA4/CHD3/PIP4K2A/CD80/HGF/TRAT1/PSMD5/PSMD1/PSMD6/PSMC6/PS…
WP_SMALL_CELL_LUNG_CANCER	WP_SMALL_CELL_LUNG_CANCER	96	0.376024	1.6544	0.0014263	0.00725669	0.00482278	5883	tags=52%, list=30%, signal=37%	PTGS2/COL4A1/BID/COL4A2/NOS2/LAMC1/BIRC3/NFKBIA/RELA/ITGA6/PIK3CD/LAMC2/ITGAV/LAMB2/CCNE1/LAMB1/TRAF1/CDKN1C/E2F3/TRAF3/BCL2/LAMA3/CCND1/LAMA5/FN1/AKT3/LAMA4/LAMC3/TRAF5/GADD45B/CDKN1A/TRAF2/DDB2/BAK1/E2F1/RB1/RXRG/GADD45G/ITGA2/ITGB1/BIRC7/CDK4/FHIT/AKT1/ITGA3/IKBKG/RARB/PTK2/LAMB3/LAMA2
REACTOME_TRANSLATION	REACTOME_TRANSLATION	272	-0.268728	-1.44941	0.00143581	0.00729016	0.00484502	4704	tags=36%, list=24%, signal=28%	RPL29/MRPL4/EEF1G/RPL36/RPL36A/RPL8/RPL30/GFM1/MRPS12/EIF2B5/RPS28/RPS23/MRPL43/MRPL42/RPS26/EIF4A2/MRPS11/EIF2B1/EEF1B2/RPS7/RPS3/MRPL24/MRPL2/MRPL37/MRPS25/RPS21/RPL10A/EIF1AX/MRPL27/MRPS7/RPS5/RPS8/MRPS28/RPL11/RPL37A/MRPS18A/RPL26L1/MRPL13/MRPL1/MRPS30/RPL18/ERAL1/MRPL23/RPS24/DARS2/NARS2/RPL13A/MRPL11/MRPS6/SARS2/EIF3M/RPS3A/RPL13/MRPL45/PTCD3/MRPS22/RPS14/EIF2B4/EIF3K/RPS29/GFM2/MRPL12/RPS6…
WP_APOPTOSIS	WP_APOPTOSIS	84	0.390758	1.68151	0.0014529	0.00736193	0.00489272	3612	tags=33%, list=18%, signal=27%	GZMB/TNF/BID/CASP1/CASP4/MCL1/CASP10/IRF1/TNFRSF10B/NFKBIE/BIRC3/NFKBIA/PMAIP1/RELA/PRF1/IRF4/IRF7/DFFA/TRAF1/TRADD/TP63/TRAF3/BCL2/BNIP3L/TNFRSF1B/TNFRSF1A/RIPK1/MDM2
PID_HIF1_TFPATHWAY	PID_HIF1_TFPATHWAY	65	0.429858	1.74122	0.0014754	0.00746081	0.00495844	2959	tags=37%, list=15%, signal=31%	HIF1A/MCL1/ENO1/BHLHE40/ITGB2/ADM/NOS2/ENG/ETS1/PFKFB3/HDAC7/CXCR4/HK2/FURIN/LDHA/BNIP3/FOS/SP1/VEGFA/SLC2A1/SERPINE1/SMAD3/CA9/EGLN3
REACTOME_CARGO_CONCENTRATION_IN_THE_ER	REACTOME_CARGO_CONCENTRATION_IN_THE_ER	32	0.529573	1.87218	0.00152522	0.00769713	0.0051155	4293	tags=50%, list=22%, signal=39%	AREG/LMAN1/SEC24D/COL7A1/CD59/PREB/SERPINA1/SEC24A/STX5/MCFD2/TMED2/CTSC/SEC22B/TMED10/SAR1B/LMAN2
KEGG_RIBOSOME	KEGG_RIBOSOME	87	-0.377145	-1.68352	0.00154325	0.00777237	0.0051655	5219	tags=43%, list=27%, signal=31%	RPS2/RPS15/RPL7A/RPL17/RPL29/RPL36/RPL36A/RPL8/RPL30/RPS28/RPS23/RPS26/RPS7/RPS3/RPS21/RPL10A/RPS5/RPS8/RPL11/RPL37A/RPL26L1/MRPL13/RPL18/RPS24/RPL13A/RPS3A/RPL13/RPS29/RPS6/RPL26/RPL5/RPL15/RPL9/RPS19/RPS18/RPL31/RPL22
WP_EBSTEINBARR_VIRUS_LMP1_SIGNALING	WP_EBSTEINBARR_VIRUS_LMP1_SIGNALING	22	0.599496	1.92236	0.00156215	0.00785168	0.00521821	4350	tags=55%, list=22%, signal=42%	TNF/CCL20/MAP3K3/NFKB2/NFKBIA/RELA/TRAF1/TRADD/IRAK1/PDLIM7/HSP90AA1/CCL5
REACTOME_INTERLEUKIN_2_SIGNALING	REACTOME_INTERLEUKIN_2_SIGNALING	12	0.707959	1.90203	0.0016031	0.00804132	0.00534424	3392	tags=67%, list=17%, signal=55%	IL2RA/STAT5A/IL2RB/LCK/JAK1/SHC1/STAT5B/SYK
WP_RAS_SIGNALING	WP_RAS_SIGNALING	176	0.319787	1.54655	0.00160939	0.00805663	0.00535442	4628	tags=36%, list=24%, signal=28%	STK4/MRAS/RASAL1/RASSF5/RAC2/EPHA2/ETS1/MAP2K1/PDGFRB/RASAL3/GNB4/SHC2/CALM3/RASGRP1/RELA/GNGT2/GNG11/GNB5/PLA2G2A/KIT/FLT1/PLCG2/RRAS/PIK3CD/RAP1B/PLA2G3/PLA1A/PLA2G5/RASGRP2/PRKCG/CALML3/RGL2/RALGDS/KDR/CSF1R/TEK/RGL1/RASGRP3/GNG7/PDGFRA/RASSF1/PRKCB/RASGRF2/ZAP70/SHC1/PLA2G4D/AKT3/MET/PRKCA/FLT4/PLA2G4C/NTRK1/PLA2G2D/GNG10/RASA2/REL/FASLG/FGFR1/RASA4/LAT/RIN1/RAB5A/RASA3/PLCG1
REACTOME_INTERLEUKIN_6_FAMILY_SIGNALING	REACTOME_INTERLEUKIN_6_FAMILY_SIGNALING	24	0.56936	1.87008	0.00161739	0.00806431	0.00535952	3682	tags=54%, list=19%, signal=44%	OSM/SOCS3/JAK2/STAT1/IL6/CLCF1/LIF/IL11/CBL/STAT3/JAK1/CRLF1/OSMR
REACTOME_COPI_MEDIATED_ANTEROGRADE_TRANSPORT	REACTOME_COPI_MEDIATED_ANTEROGRADE_TRANSPORT	98	0.367097	1.62936	0.00161612	0.00806431	0.00535952	4398	tags=38%, list=22%, signal=29%	CD55/BET1L/ARFGAP3/CD59/COPZ1/TUBB6/KDELR3/TMED7/COPB2/YKT6/DYNC1LI1/TUBB2A/USO1/CAPZA1/ACTR1A/TUBA1C/STX5/TMED2/TMED3/DYNLL2/TUBA1B/COPZ2/DCTN6/TUBB3/BET1/TUBA4A/COG5/TMED10/COPB1/SPTBN2/KDELR1/TMED9/ARCN1/TUBA1A/ARF4/TUBB4B/TUBB2B
WP_AMPLIFICATION_AND_EXPANSION_OF_ONCOGENIC_PATHWAYS_AS_METASTATIC_TRAITS	WP_AMPLIFICATION_AND_EXPANSION_OF_ONCOGENIC_PATHWAYS_AS_METASTATIC_TRAITS	17	0.638851	1.90463	0.00168306	0.00837497	0.00556599	5393	tags=76%, list=28%, signal=55%	CYTIP/CXCR4/WNT2/VEGFA/TCF7L1/VCAM1/VHL/JAG1/PIK3CG/TCF7/TNC/SRC/POSTN
WP_OSTEOCLAST_SIGNALING	WP_OSTEOCLAST_SIGNALING	16	0.649383	1.88357	0.00170943	0.00848928	0.00564195	2560	tags=50%, list=13%, signal=44%	ACP5/CTSK/GPR68/SPP1/ATP6V1G1/PDGFB/TNFSF11/TNFRSF11B
BIOCARTA_D4GDI_PATHWAY	BIOCARTA_D4GDI_PATHWAY	12	0.704391	1.89245	0.00175908	0.00871845	0.00579426	1883	tags=50%, list=10%, signal=45%	GZMB/CASP1/CASP10/ARHGDIB/PRF1/PARP1
PID_P38_ALPHA_BETA_PATHWAY	PID_P38_ALPHA_BETA_PATHWAY	30	0.524004	1.81465	0.00178159	0.00881252	0.00585678	3461	tags=47%, list=18%, signal=38%	FGR/LYN/DUSP10/MAP3K3/FYN/MAPK11/MAP2K3/LCK/MAP3K12/HCK/CCM2/DUSP1/BLK/RIPK1
REACTOME_DEFECTIVE_B4GALT7_CAUSES_EDS_PROGEROID_TYPE	REACTOME_DEFECTIVE_B4GALT7_CAUSES_EDS_PROGEROID_TYPE	20	0.595524	1.8634	0.00184606	0.00911333	0.0060567	4211	tags=55%, list=21%, signal=43%	SDC2/CSPG4/VCAN/BGN/SDC1/DCN/SDC3/B4GALT7/GPC1/GPC3/AGRN
REACTOME_SIGNALING_BY_CSF3_G_CSF	REACTOME_SIGNALING_BY_CSF3_G_CSF	28	0.541275	1.84978	0.00187305	0.00922827	0.00613309	3392	tags=50%, list=17%, signal=41%	SOCS3/SOCS1/JAK2/LYN/STAT1/CSF3/STAT5A/CSF3R/STAT3/HCK/JAK1/SHC1/STAT5B/SYK
WP_VALPROIC_ACID_PATHWAY	WP_VALPROIC_ACID_PATHWAY	12	-0.694808	-1.93304	0.00188981	0.0092925	0.00617578	2747	tags=58%, list=14%, signal=50%	IVD/EHHADH/CYP2B6/HADHB/HADHA/ACADSB/ABAT
WP_TLR4_SIGNALING_AND_TOLERANCE	WP_TLR4_SIGNALING_AND_TOLERANCE	27	0.548738	1.85417	0.00192798	0.00946153	0.00628811	2633	tags=41%, list=13%, signal=35%	TNF/IRAK3/TRAM1/IL6/NFKBIA/TLR4/TBK1/INPP5D/IRF7/IRAK1/TRAF3
BIOCARTA_EOSINOPHILS_PATHWAY	BIOCARTA_EOSINOPHILS_PATHWAY	11	0.725942	1.91483	0.00195126	0.00955331	0.00634911	2885	tags=73%, list=15%, signal=62%	HLA-DRB1/CSF2/HLA-DRA/CCL11/HLA-DRB5/HLA-DRB3/HLA-DRB4/CCR3
REACTOME_MATURATION_OF_SARSCOV2_SPIKE_PROTEIN	REACTOME_MATURATION_OF_SARSCOV2_SPIKE_PROTEIN	37	0.480664	1.74592	0.00195435	0.00955331	0.00634911	3021	tags=41%, list=15%, signal=34%	RPN1/DAD1/FUT8/ST3GAL1/STT3A/ST3GAL2/MGAT1/CANX/RPN2/DDOST/ST6GALNAC4/MAGT1/EDEM2/MOGS/MGAT2
WP_UNFOLDED_PROTEIN_RESPONSE	WP_UNFOLDED_PROTEIN_RESPONSE	23	0.578502	1.88298	0.00197429	0.00963191	0.00640134	1468	tags=43%, list=7%, signal=40%	IL1B/ATF4/BID/CASP1/XBP1/ATF6/TNFRSF10B/PPP1R15A/PMAIP1/HSPA5
WP_NOTCH1_REGULATION_OF_ENDOTHELIAL_CELL_CALCIFICATION	WP_NOTCH1_REGULATION_OF_ENDOTHELIAL_CELL_CALCIFICATION	17	0.63135	1.88227	0.00202286	0.00984957	0.006546	3584	tags=59%, list=18%, signal=48%	CALU/ALPL/ITGA1/MGP/DLL1/VEGFA/GJA5/JAG2/PLAT/JAG1
WP_CALCIUM_REGULATION_IN_CARDIAC_CELLS	WP_CALCIUM_REGULATION_IN_CARDIAC_CELLS	151	0.323819	1.53434	0.00203585	0.0098935	0.0065752	2731	tags=26%, list=14%, signal=22%	RGS1/GJA4/CALR/GRK5/PLN/ADRB2/RGS18/RGS16/SLC8A1/PRKAR2B/GNB4/RGS2/RGS5/CALM3/ADCY4/PRKCH/GNG11/GNAI2/GNB5/CACNA1C/ITPR1/CACNB3/ADCY7/RGS19/GJC2/PRKCG/PKIA/GJB3/ADCY3/RGS14/PRKCQ/GNG7/PRKD1/GJA5/ANXA6/PRKCB/ARRB2/GJC1/STIM2
SIG_BCR_SIGNALING_PATHWAY	SIG_BCR_SIGNALING_PATHWAY	46	0.472746	1.79159	0.00208512	0.0101132	0.00672124	4653	tags=57%, list=24%, signal=43%	LYN/PTPRC/MAP4K1/VAV1/CD81/CD19/PLCG2/PIK3CD/BTK/ITPR1/NFATC1/INPP5D/BCR/BCL2/SHC1/PPP3CA/CSK/SYK/AKT3/FLOT1/CR2/PPP3CC/FLOT2/NFATC2/CD22/PPP3CB
REACTOME_CELL_EXTRACELLULAR_MATRIX_INTERACTIONS	REACTOME_CELL_EXTRACELLULAR_MATRIX_INTERACTIONS	18	0.624151	1.89023	0.00211032	0.0102156	0.00678925	6143	tags=89%, list=31%, signal=61%	ACTB/LIMS1/FERMT2/FLNA/PARVB/LIMS2/ARHGEF6/FLNC/RSU1/ACTG1/PXN/VASP/ITGB1/TESK1/ACTN1/ILK
WP_HOSTPATHOGEN_INTERACTION_OF_HUMAN_CORONAVIRUSES_MAPK_SIGNALING	WP_HOSTPATHOGEN_INTERACTION_OF_HUMAN_CORONAVIRUSES_MAPK_SIGNALING	36	0.505815	1.82787	0.0021148	0.0102175	0.0067905	3520	tags=39%, list=18%, signal=32%	JUNB/IFITM3/IFITM2/IFITM1/RPS6KA2/MAP2K1/MAPK11/MAP3K10/EIF4E/MAP2K3/FOS/BCL2/MAPK12/DDIT3
WP_AUTOPHAGY	WP_AUTOPHAGY	29	-0.53981	-1.88983	0.00215247	0.0103793	0.00689807	3982	tags=38%, list=20%, signal=30%	PRKAG3/RB1CC1/ATG9A/PRKAB1/BECN1/ATG12/ATG5/PIK3C3/ATG14/PRKAB2/DEPTOR
WP_OLIGODENDROCYTE_SPECIFICATION_AND_DIFFERENTIATION_LEADING_TO_MYELIN_COMPONENTS_FOR_CNS	WP_OLIGODENDROCYTE_SPECIFICATION_AND_DIFFERENTIATION_LEADING_TO_MYELIN_COMPONENTS_FOR_CNS	29	0.548086	1.88058	0.00221865	0.0106563	0.00708216	3455	tags=34%, list=18%, signal=28%	IL1B/CXCL1/CXCL2/TNF/LIF/FGF2/PDGFB/OMG/GLI2/CNP
PID_EPHRINB_REV_PATHWAY	PID_EPHRINB_REV_PATHWAY	30	0.517861	1.79338	0.00222274	0.0106563	0.00708216	5389	tags=53%, list=28%, signal=39%	FGR/LYN/CXCR4/FYN/LCK/HCK/PTPN13/BLK/DNM1/EFNB1/FGG/EPHB1/ITGB3/FGB/EPHB4/SRC
WP_IL2_SIGNALING_PATHWAY	WP_IL2_SIGNALING_PATHWAY	42	0.466118	1.73453	0.00221832	0.0106563	0.00708216	3392	tags=40%, list=17%, signal=34%	SOCS3/IL2RA/STAT1/MAP2K1/STAT5A/FYN/IL2RB/NMI/LCK/CBL/STAT3/FOS/BCL2/JAK1/SHC1/STAT5B/SYK
WP_PREGNANE_X_RECEPTOR_PATHWAY	WP_PREGNANE_X_RECEPTOR_PATHWAY	29	-0.539177	-1.88761	0.00223293	0.0106846	0.00710099	1683	tags=38%, list=9%, signal=35%	ABCC3/NCOA2/CYP4F12/CYP2B6/GSTA2/UGT1A6/NR1I2/NRIP1/RXRA/ABCB1/PPARGC1A
REACTOME_CS_DS_DEGRADATION	REACTOME_CS_DS_DEGRADATION	14	0.671523	1.877	0.00234679	0.0112079	0.00744877	3030	tags=50%, list=15%, signal=42%	HYAL1/CSPG4/VCAN/ARSB/BGN/DCN/HYAL3
PID_IL8_CXCR1_PATHWAY	PID_IL8_CXCR1_PATHWAY	26	0.553019	1.85657	0.00240125	0.0114393	0.00760253	5338	tags=77%, list=27%, signal=56%	FGR/CXCR1/GNA15/LYN/GNAI2/CBL/PLCB2/HCK/PRKCG/PLCB1/PRKCB/ARRB2/GNA14/PRKCA/DNM1/PIK3CG/RAB5A/PIK3R6/GNG2/AKT1
REACTOME_SIGNALING_BY_RETINOIC_ACID	REACTOME_SIGNALING_BY_RETINOIC_ACID	42	-0.445722	-1.72322	0.00240441	0.0114393	0.00760253	4220	tags=48%, list=22%, signal=37%	DHRS3/ALDH1A1/ADH4/DLAT/PDK3/PPARD/FABP5/DHRS4/PDK4/RDH13/PDHB/PDHA1/DLD/RDH5/PDHX/ADH1A/CPT1A/RXRA/ADH1C/PDK2
BIOCARTA_NFKB_PATHWAY	BIOCARTA_NFKB_PATHWAY	21	0.579616	1.85068	0.00243783	0.0115762	0.00769352	3461	tags=48%, list=18%, signal=39%	TNF/IL1A/TNFAIP3/NFKBIA/IL1R1/RELA/TRADD/TNFRSF1B/TNFRSF1A/RIPK1
REACTOME_INTERLEUKIN_27_SIGNALING	REACTOME_INTERLEUKIN_27_SIGNALING	11	0.715005	1.88598	0.00249421	0.0118214	0.00785649	3578	tags=73%, list=18%, signal=59%	JAK2/STAT1/EBI3/IL27RA/CANX/STAT3/JAK1/CRLF1
BIOCARTA_CASPASE_PATHWAY	BIOCARTA_CASPASE_PATHWAY	22	0.58492	1.87563	0.00252208	0.0119082	0.00791418	2267	tags=45%, list=12%, signal=40%	GZMB/CASP1/CASP4/CASP10/ARHGDIB/BIRC3/PRF1/PARP1/DFFA/LMNA
REACTOME_SCAVENGING_OF_HEME_FROM_PLASMA	REACTOME_SCAVENGING_OF_HEME_FROM_PLASMA	14	0.669949	1.8726	0.00252062	0.0119082	0.00791418	4683	tags=79%, list=24%, signal=60%	IGLV6-57/APOL1/IGHA1/CD163/HP/HPR/ALB/HBB/APOA1/HBA2/HBA1
BIOCARTA_FMLP_PATHWAY	BIOCARTA_FMLP_PATHWAY	34	0.503208	1.80543	0.00253202	0.0119326	0.00793037	4653	tags=47%, list=24%, signal=36%	FPR1/NCF2/GNA15/MAP2K1/NFKBIA/CALM3/RELA/MAP2K3/NFATC1/NCF1/PLCB1/PPP3CA/PPP3CC/NFATC2/NFATC3/PPP3CB
REACTOME_METABOLISM_OF_AMINO_ACIDS_AND_DERIVATIVES	REACTOME_METABOLISM_OF_AMINO_ACIDS_AND_DERIVATIVES	351	-0.245736	-1.3531	0.00257672	0.0121203	0.00805514	3730	tags=28%, list=19%, signal=23%	DBT/CSAD/RPS21/RPL10A/LIPT1/RPS5/DLAT/HAAO/ADI1/SLC45A2/RPS8/GLUD1/RPL11/GOT2/RPL37A/RPL26L1/MRI1/RPL18/AGMAT/RPS24/PSTK/RPL13A/DLST/IVD/CBS/SERINC1/SECISBP2/DHTKD1/ECHS1/RPS3A/RPL13/OAT/RPS14/RPS29/FAH/NDUFAB1/BCKDHB/HIBCH/RPS6/SERINC5/IYD/DAO/OTC/CKMT1A/GSTZ1/RPL26/RPL5/DIO3/AIMP2/SLC25A12/PDHB/SLC25A10/AIMP1/CKM/TXN2/RPL15/RPL9/SUOX/TST/ASPA/TMLHE/SERINC2/MCCC1/RPS19/RPS18/SLC25A13/ETHE1/TSTD1…
PID_IFNG_PATHWAY	PID_IFNG_PATHWAY	40	0.478107	1.75644	0.00261612	0.0122825	0.0081629	1835	tags=35%, list=9%, signal=32%	IL1B/SOCS1/CASP1/JAK2/IFNG/IRF1/STAT1/MAP2K1/CEBPB/IRF9/IFNGR1/RAP1B/CBL/STAT3
WP_RIBOFLAVIN_AND_COQ_DISORDERS	WP_RIBOFLAVIN_AND_COQ_DISORDERS	11	-0.702659	-1.90817	0.00262951	0.012299	0.0081739	1589	tags=55%, list=8%, signal=50%	ETFA/COQ9/PDSS2/PDSS1/COQ7/ETFDH
REACTOME_SIGNALING_BY_KIT_IN_DISEASE	REACTOME_SIGNALING_BY_KIT_IN_DISEASE	20	0.584796	1.82983	0.00262511	0.012299	0.0081739	1835	tags=40%, list=9%, signal=36%	JAK2/LYN/STAT1/STAT5A/FYN/KIT/LCK/STAT3
PID_SMAD2_3NUCLEAR_PATHWAY	PID_SMAD2_3NUCLEAR_PATHWAY	82	0.375949	1.60611	0.00263914	0.0123209	0.00818847	5358	tags=45%, list=27%, signal=33%	SKIL/RUNX1/E2F5/ATF3/RUNX3/LAMC1/CEBPB/SIN3B/COL1A2/SKI/IGHA1/RUNX2/IL10/IRF7/FOS/SP1/SERPINE1/SAP30/SMAD3/TFE3/TGIF2/MED15/HSPA8/CBFB/ITGB5/DCP1A/MEF2C/CDKN1A/GSC/CTBP1/KAT2B/GATA3/IL5/RBBP4/CDK4/AKT1/HDAC1
REACTOME_PLATELET_AGGREGATION_PLUG_FORMATION	REACTOME_PLATELET_AGGREGATION_PLUG_FORMATION	39	0.479522	1.75146	0.00264882	0.0123407	0.00820159	5827	tags=64%, list=30%, signal=45%	COL1A1/VWF/APBB1IP/COL1A2/RASGRP1/RAP1B/ADRA2C/RASGRP2/RAPGEF4/PTPN1/SHC1/GP1BA/CSK/FN1/SYK/RAPGEF3/FGG/GP1BB/ITGB3/THPO/FGB/AKT1/SRC/ADRA2A/PTK2
WP_ZINC_HOMEOSTASIS	WP_ZINC_HOMEOSTASIS	37	-0.445935	-1.67062	0.00265327	0.0123407	0.00820159	2578	tags=43%, list=13%, signal=38%	MT1L/MT1B/SLC30A1/MT1E/SLC39A11/MT1H/MT1A/SLC39A4/MT1M/MT1G/SLC39A2/SLC30A10/MT1F/SLC39A5/MT3/SLC30A4
WP_ADIPOGENESIS	WP_ADIPOGENESIS	129	0.334524	1.55055	0.00268969	0.0124868	0.00829867	4443	tags=39%, list=23%, signal=30%	EGR2/OSM/SOCS3/CEBPD/SOCS1/TNF/LPIN1/HIF1A/AHR/STAT1/NAMPT/MIF/AGT/STAT5A/WNT5B/CEBPB/IL6/TGFB1/LIF/LPL/KLF7/NR2F1/STAT3/STAT2/PNPLA3/LMNA/GTF3A/SP1/SERPINE1/DLK1/SMAD3/EBF1/MEF2D/DVL1/NCOR2/STAT5B/IRS1/DDIT3/STAT6/CELF1/MIXL1/MEF2A/BSCL2/MEF2C/GADD45B/CDKN1A/KLF6/E2F1/RB1/RXRG
REACTOME_INFECTION_WITH_MYCOBACTERIUM_TUBERCULOSIS	REACTOME_INFECTION_WITH_MYCOBACTERIUM_TUBERCULOSIS	27	0.535613	1.80982	0.00271281	0.0125707	0.00835444	4581	tags=48%, list=23%, signal=37%	TLR2/ENO1/NOS2/TRIM27/RNF213/CORO1A/B2M/MRC1/LTF/CTSG/KPNB1/UBC/RAB5A
WP_ANGIOTENSIN_II_RECEPTOR_TYPE_1_PATHWAY	WP_ANGIOTENSIN_II_RECEPTOR_TYPE_1_PATHWAY	26	0.550631	1.84856	0.00274185	0.0126817	0.00842822	3644	tags=50%, list=19%, signal=41%	HIF1A/COL1A1/AGT/TGFB1/COL1A2/RRAS/IL11/TGFBR2/ACTA2/SP1/SMAD3/TGFBR1/NOX4
KEGG_CARDIAC_MUSCLE_CONTRACTION	KEGG_CARDIAC_MUSCLE_CONTRACTION	71	-0.382903	-1.63585	0.0027751	0.0127956	0.00850393	4197	tags=42%, list=21%, signal=33%	ATP1A1/CACNG5/CACNA1D/UQCRQ/COX7A2/COX7A2L/UQCRB/COX8A/ATP1A3/ATP2A2/ATP1B3/UQCRH/COX6B1/COX7C/ATP1A4/CACNB1/CACNB2/UQCRFS1/CACNA2D2/COX6A1/COX7B/COX6C/CYC1/UQCRC1/COX5A/CACNA2D4/UQCRC2/UQCR10/COX4I1/COX5B
REACTOME_SIGNALING_BY_TGFB_FAMILY_MEMBERS	REACTOME_SIGNALING_BY_TGFB_FAMILY_MEMBERS	122	0.34	1.55494	0.00277765	0.0127956	0.00850393	3836	tags=32%, list=20%, signal=26%	JUNB/SKIL/E2F5/STAT1/FSTL1/PPP1R15A/TGFB3/TGFB1/FBN1/PMEPA1/COL1A2/SKI/INHBB/FURIN/LTBP2/TGFBR2/CBL/STRAP/ITGAV/TGFB2/INHBA/PARD6A/PARP1/ITGA8/SP1/SERPINE1/SMAD3/DRAP1/FSTL3/TGIF2/TGFBR1/NCOR2/CHRDL1/XPO1/ITGB6/CCNC/BMPR2/ITGB5/FST
REACTOME_ORGANELLE_BIOGENESIS_AND_MAINTENANCE	REACTOME_ORGANELLE_BIOGENESIS_AND_MAINTENANCE	255	-0.263672	-1.40785	0.00278188	0.0127956	0.00850393	3403	tags=24%, list=17%, signal=20%	SSBP1/CCT5/CEP76/GLUD1/CENPJ/HSPA9/SDCCAG8/MKS1/KIF24/PAFAH1B1/HAUS4/ALMS1/HDAC6/CCP110/DYNLRB1/TTC30B/MTX2/CHCHD3/SFI1/EXOC1/OFD1/IFT52/PPP2R1A/PRKAB1/PCM1/CYCS/IFT122/APOO/CEP70/CHD9/KIFAP3/NCOA2/HAUS3/DCTN2/SIRT3/CALM1/IMMT/SIRT5/SAMM50/TFAM/IFT74/SIRT4/RAB3IP/DNAJC11/PRKAB2/TTC21B/PPARA/CSNK1D/PPARGC1B/ESRRA/NCOA6/ACSS2/BBS2/POLRMT/RXRA/AKAP9/TUBAL3/MKKS/IFT57/PPARGC1A
WP_HYPOTHESIZED_PATHWAYS_IN_PATHOGENESIS_OF_CARDIOVASCULAR_DISEASE	WP_HYPOTHESIZED_PATHWAYS_IN_PATHOGENESIS_OF_CARDIOVASCULAR_DISEASE	24	0.552539	1.81483	0.00281283	0.0129142	0.00858273	4554	tags=58%, list=23%, signal=45%	ANGPT2/ENG/FBN1/FLNA/LTBP2/RUNX2/TGFBR2/SERPINE1/SMAD3/SHC1/TGFBR1/FBN3/LTBP1/TGFBR3
WP_TYPE_I_COLLAGEN_SYNTHESIS_IN_THE_CONTEXT_OF_OSTEOGENESIS_IMPERFECTA	WP_TYPE_I_COLLAGEN_SYNTHESIS_IN_THE_CONTEXT_OF_OSTEOGENESIS_IMPERFECTA	30	0.5112	1.77031	0.00283355	0.0129854	0.00863006	3069	tags=47%, list=16%, signal=39%	PPIB/P4HB/COL1A1/COL1A2/PLOD1/ITPR1/FKBP10/SERPINF1/LOX/TNFSF11/SERPINH1/P4HA1/TNFRSF11B/ADAMTS2
WP_GASTRIN_SIGNALING_PATHWAY	WP_GASTRIN_SIGNALING_PATHWAY	111	0.350869	1.58401	0.00289907	0.0132613	0.0088134	4089	tags=33%, list=21%, signal=27%	PTGS2/JAK2/CD44/ANXA2/EGR1/MMP7/MAP2K1/HDC/HDAC7/BIRC3/FYN/NFKBIA/TCF4/RELA/PRKCH/KIT/CLDN1/STAT3/FOS/SP1/PRKCQ/VEGFA/RHOD/SERPINE1/PRKD1/ARRB2/CCND1/MEF2D/TFF2/SHC1/PRKD2/IRS1/PRKCA/JAG1/RHOB/MEF2C/CDKN1A
REACTOME_RUNX1_AND_FOXP3_CONTROL_THE_DEVELOPMENT_OF_REGULATORY_T_LYMPHOCYTES_TREGS	REACTOME_RUNX1_AND_FOXP3_CONTROL_THE_DEVELOPMENT_OF_REGULATORY_T_LYMPHOCYTES_TREGS	10	0.710423	1.81719	0.0029156	0.0133124	0.00884741	5182	tags=80%, list=26%, signal=59%	RUNX1/TNFRSF18/IFNG/IL2RA/CTLA4/CBFB/NFATC2/CR1
WP_ENDOCHONDRAL_OSSIFICATION	WP_ENDOCHONDRAL_OSSIFICATION	61	0.420916	1.69102	0.00296646	0.0134952	0.00896889	4090	tags=44%, list=21%, signal=35%	PLAU/MMP9/CHST11/STAT1/RUNX3/SPP1/ADAMTS1/TGFB1/ALPL/MGP/RUNX2/FGF2/TIMP3/TGFB2/ADAMTS5/CDKN1C/VEGFA/SERPINH1/KIF3A/PLAT/DDR2/STAT5B/SLC38A2/BMP6/GLI3/MEF2C/FGFR1
WP_ENDOCHONDRAL_OSSIFICATION_WITH_SKELETAL_DYSPLASIAS	WP_ENDOCHONDRAL_OSSIFICATION_WITH_SKELETAL_DYSPLASIAS	61	0.420916	1.69102	0.00296646	0.0134952	0.00896889	4090	tags=44%, list=21%, signal=35%	PLAU/MMP9/CHST11/STAT1/RUNX3/SPP1/ADAMTS1/TGFB1/ALPL/MGP/RUNX2/FGF2/TIMP3/TGFB2/ADAMTS5/CDKN1C/VEGFA/SERPINH1/KIF3A/PLAT/DDR2/STAT5B/SLC38A2/BMP6/GLI3/MEF2C/FGFR1
BIOCARTA_NTHI_PATHWAY	BIOCARTA_NTHI_PATHWAY	22	0.579386	1.85788	0.0030711	0.0139214	0.00925213	3286	tags=45%, list=17%, signal=38%	IL1B/TNF/NFKBIA/MAPK11/RELA/MAP2K3/TGFBR2/SMAD3/DUSP1/TGFBR1
REACTOME_REGULATION_OF_IFNG_SIGNALING	REACTOME_REGULATION_OF_IFNG_SIGNALING	14	0.664238	1.85664	0.00307689	0.0139214	0.00925213	4127	tags=71%, list=21%, signal=56%	SOCS3/SOCS1/JAK2/IFNG/STAT1/IFNGR1/PTPN1/JAK1/PTPN6/PTPN2
REACTOME_REGULATION_OF_IFNA_IFNB_SIGNALING	REACTOME_REGULATION_OF_IFNA_IFNB_SIGNALING	21	0.572678	1.82852	0.0030767	0.0139214	0.00925213	6720	tags=71%, list=34%, signal=47%	SOCS3/SOCS1/STAT1/USP18/STAT2/PTPN1/JAK1/PTPN6/IFNAR2/IFNA2/IFNA8/PTPN11/IFNAR1/IFNB1/TYK2
REACTOME_INTERLEUKIN_RECEPTOR_SHC_SIGNALING	REACTOME_INTERLEUKIN_RECEPTOR_SHC_SIGNALING	27	0.531842	1.79708	0.00308816	0.0139412	0.00926531	3706	tags=52%, list=19%, signal=42%	JAK2/IL2RA/CSF2/CSF2RB/IL2RB/PIK3CD/INPP5D/IL3RA/CSF2RA/JAK1/SHC1/IL5RA/PTPN6/INPPL1
WP_NOVEL_INTRACELLULAR_COMPONENTS_OF_RIGILIKE_RECEPTOR_PATHWAY	WP_NOVEL_INTRACELLULAR_COMPONENTS_OF_RIGILIKE_RECEPTOR_PATHWAY	56	0.422278	1.66921	0.00309246	0.0139412	0.00926531	3461	tags=32%, list=18%, signal=27%	TNF/IFNG/CASP10/CXCL10/CYLD/NFKBIA/MAPK11/RELA/TBK1/DHX58/IRF7/ISG15/TRADD/TRAF3/IFNE/MAPK12/TANK/RIPK1
WP_OVERVIEW_OF_NANOPARTICLE_EFFECTS	WP_OVERVIEW_OF_NANOPARTICLE_EFFECTS	18	0.613154	1.85693	0.00310541	0.0139743	0.00928732	3429	tags=56%, list=17%, signal=46%	PTGS2/TNF/COL4A1/CDH3/IL6/PIK3CD/BCL2/LAMA3/FN1/AKT3
BIOCARTA_TNFR2_PATHWAY	BIOCARTA_TNFR2_PATHWAY	16	0.633319	1.83698	0.00312807	0.014051	0.00933824	4149	tags=62%, list=21%, signal=49%	TNFAIP3/NFKBIA/RELA/TRAF1/TRAF3/DUSP1/TNFRSF1B/TANK/RIPK1/TRAF2
REACTOME_RESPONSE_TO_METAL_IONS	REACTOME_RESPONSE_TO_METAL_IONS	14	-0.661158	-1.93911	0.00314267	0.0140659	0.00934813	4135	tags=79%, list=21%, signal=62%	MT2A/MT1X/SNCB/MT1B/MT1E/MT1H/MT1A/MT1M/MT1G/MT1F/MT3
WP_EICOSANOID_SYNTHESIS	WP_EICOSANOID_SYNTHESIS	22	0.578512	1.85508	0.00313972	0.0140659	0.00934813	4993	tags=59%, list=25%, signal=44%	PTGS2/TBXAS1/PTGDS/PLA2G2A/ALOX5/PLA2G5/ALOX5AP/PNPLA3/PTGES/LTC4S/ALOX15B/DPEP1/PTGS1
KEGG_SMALL_CELL_LUNG_CANCER	KEGG_SMALL_CELL_LUNG_CANCER	84	0.375693	1.61668	0.00316999	0.0141627	0.0094125	5883	tags=55%, list=30%, signal=38%	PTGS2/COL4A1/COL4A2/NOS2/LAMC1/BIRC3/NFKBIA/RELA/ITGA6/PIK3CD/LAMC2/ITGAV/LAMB2/CCNE1/LAMB1/TRAF1/E2F3/TRAF3/BCL2/LAMA3/CCND1/LAMA5/PIAS2/FN1/AKT3/PIK3CG/LAMA4/LAMC3/TRAF5/PIK3R5/TRAF2/E2F1/RB1/RXRG/ITGA2/ITGB1/CDK4/FHIT/AKT1/ITGA3/IKBKG/RARB/SKP2/PTK2/LAMB3/LAMA2
REACTOME_RIPK1_MEDIATED_REGULATED_NECROSIS	REACTOME_RIPK1_MEDIATED_REGULATED_NECROSIS	29	0.53561	1.83777	0.00320094	0.0142754	0.00948739	4456	tags=52%, list=23%, signal=40%	SDCBP/TNFRSF10A/MLKL/TNFRSF10B/BIRC3/TRADD/CDC37/RIPK1/FLOT1/FASLG/TRAF2/FLOT2/HSP90AA1/UBC/PELI1
REACTOME_SYNTHESIS_SECRETION_AND_DEACYLATION_OF_GHRELIN	REACTOME_SYNTHESIS_SECRETION_AND_DEACYLATION_OF_GHRELIN	19	0.583458	1.7919	0.00328923	0.0146429	0.00973166	4191	tags=47%, list=21%, signal=37%	SPCS3/SEC11C/PLA2G7/SPCS2/GHRL/SPCS1/PCSK1/UCN/CRHR2
BIOCARTA_KERATINOCYTE_PATHWAY	BIOCARTA_KERATINOCYTE_PATHWAY	46	0.460913	1.74675	0.00334619	0.01487	0.00988255	5041	tags=50%, list=26%, signal=37%	TNF/ETS1/MAP3K5/MAP2K1/NFKBIA/RELA/PRKCH/MAP2K3/PRKCG/FOS/SP1/PRKCQ/PRKCB/BCL2/TNFRSF1B/TNFRSF1A/RIPK1/PRKCA/FASLG/TRAF2/PPP2CA/DAXX/ETS2
WP_OSTEOPONTIN_SIGNALING	WP_OSTEOPONTIN_SIGNALING	13	0.676605	1.8486	0.00337705	0.0149804	0.00995593	1616	tags=46%, list=8%, signal=42%	PLAU/MMP9/SPP1/MAP2K1/RELA/ITGAV
BIOCARTA_IL2RB_PATHWAY	BIOCARTA_IL2RB_PATHWAY	37	0.466505	1.69449	0.00339987	0.0150549	0.0100054	4367	tags=51%, list=22%, signal=40%	SOCS3/SOCS1/IL2RA/STAT5A/IL2RB/NMI/CBL/FOS/IKZF3/BCL2/JAK1/SHC1/PTPN6/STAT5B/SYK/IRS1/PIK3CG/FASLG/E2F1
WP_TNFRELATED_WEAK_INDUCER_OF_APOPTOSIS_TWEAK_SIGNALING_PATHWAY	WP_TNFRELATED_WEAK_INDUCER_OF_APOPTOSIS_TWEAK_SIGNALING_PATHWAY	42	0.45777	1.70347	0.00348225	0.0153923	0.0102297	5358	tags=48%, list=27%, signal=35%	CCL2/TNF/MMP9/TNFRSF12A/IL6/NFKB2/BIRC3/NFKBIA/RELA/TRAF1/TRAF3/TNFSF12/RIPK1/TRAF5/TRAF2/CCL5/CTNNB1/AKT1/MAP3K14/HDAC1
PID_PDGFRB_PATHWAY	PID_PDGFRB_PATHWAY	128	0.334358	1.54329	0.00349104	0.0154038	0.0102374	4712	tags=37%, list=24%, signal=28%	FGR/SLA/SPHK1/JAK2/LYN/STAT1/ARPC1B/MAP2K1/PDGFRB/DOCK4/STAT5A/GRB10/FYN/TAGLN/ARPC3/S1PR1/PIK3CD/LCK/RAP1B/CBL/PDGFB/ACTA2/ITGAV/STAT3/HCK/SIPA1/DOK1/ARPC2/FOS/PTPRJ/PTPN1/BLK/ACTR3/SHC1/ARPC5/CSK/STAT5B/PRKCA/PIK3CG/NCK1/PIK3R5/PTPN2/SRF/ITGB3/RAB5A/PLCG1/PPP2CA
REACTOME_METABOLISM_OF_COFACTORS	REACTOME_METABOLISM_OF_COFACTORS	19	-0.576765	-1.841	0.00357089	0.0157283	0.010453	2487	tags=47%, list=13%, signal=41%	IDH1/COQ3/COQ5/COQ9/CALM1/PDSS2/PDSS1/COQ7/SPR
BIOCARTA_FCER1_PATHWAY	BIOCARTA_FCER1_PATHWAY	39	0.472271	1.72498	0.00367048	0.0161384	0.0107256	4653	tags=49%, list=24%, signal=37%	LYN/MAP2K1/CALM3/FCER1G/VAV1/BTK/NFATC1/FOS/PRKCB/MS4A2/SHC1/PPP3CA/SYK/PIK3CG/PPP3CC/NFATC2/NFATC3/PLCG1/PPP3CB
WP_MIR5093P_ALTERATION_OF_YAP1ECM_AXIS	WP_MIR5093P_ALTERATION_OF_YAP1ECM_AXIS	17	0.60685	1.80922	0.0038607	0.016945	0.0112616	3322	tags=53%, list=17%, signal=44%	SPARC/COL1A1/TEAD4/EDNRA/COL3A1/PBX3/COL5A1/THBS2/FN1
WP_FOXP3_IN_COVID19	WP_FOXP3_IN_COVID19	15	0.639521	1.81666	0.00390392	0.0171045	0.0113676	4830	tags=73%, list=25%, signal=55%	IL2RA/STAT5A/IL6/IL2RB/IL7R/STAT3/CD28/CD80/STAT5B/CD86/IL6ST
BIOCARTA_EPONFKB_PATHWAY	BIOCARTA_EPONFKB_PATHWAY	11	0.699444	1.84494	0.0039218	0.0171227	0.0113797	1184	tags=45%, list=6%, signal=43%	HIF1A/JAK2/SOD2/NFKBIA/RELA
REACTOME_SPHINGOLIPID_DE_NOVO_BIOSYNTHESIS	REACTOME_SPHINGOLIPID_DE_NOVO_BIOSYNTHESIS	38	0.478583	1.75038	0.00392101	0.0171227	0.0113797	3982	tags=42%, list=20%, signal=34%	SPNS2/SPHK1/SGMS1/CSNK1G2/DEGS1/SGMS2/CERS4/CERS2/PRKD1/SAMD8/PRKD2/CERS3/ORMDL1/CERS5/ALDH3B1/SPTLC2
REACTOME_EUKARYOTIC_TRANSLATION_INITIATION	REACTOME_EUKARYOTIC_TRANSLATION_INITIATION	120	-0.322567	-1.56616	0.00396492	0.0172807	0.0114847	5251	tags=42%, list=27%, signal=31%	EIF4B/RPS2/RPS15/RPL7A/RPL17/RPL29/RPL36/RPL36A/RPL8/RPL30/EIF2B5/RPS28/RPS23/RPS26/EIF4A2/EIF2B1/RPS7/RPS3/RPS21/RPL10A/EIF1AX/RPS5/RPS8/RPL11/RPL37A/RPL26L1/RPL18/RPS24/RPL13A/EIF3M/RPS3A/RPL13/RPS14/EIF2B4/EIF3K/RPS29/RPS6/RPL26/RPL5/EIF3E/RPL15/RPL9/RPS19/RPS18/RPL31/RPL22/EIF3L/EIF3F/EIF3H/EIF5
PID_RAC1_PATHWAY	PID_RAC1_PATHWAY	54	0.418158	1.63782	0.00398892	0.0173549	0.0115341	3185	tags=30%, list=16%, signal=25%	NCF2/ARPC1B/LIMK1/CYBB/STAT5A/ARPC3/MAP2K3/PLCB2/STAT3/NCF1/CYBA/ARPC2/NOX1/ACTR3/ARPC5/ABI2
WP_NUCLEAR_RECEPTORS_IN_LIPID_METABOLISM_AND_TOXICITY	WP_NUCLEAR_RECEPTORS_IN_LIPID_METABOLISM_AND_TOXICITY	33	-0.481336	-1.75244	0.00400487	0.017394	0.01156	3785	tags=39%, list=19%, signal=32%	NR1H3/CYP3A4/PPARD/NR1H4/ABCC3/PPARG/CYP2B6/ABCB11/ABCD3/PPARA/NR1I2/ABCB1/VDR
REACTOME_PECAM1_INTERACTIONS	REACTOME_PECAM1_INTERACTIONS	12	0.680157	1.82734	0.00402559	0.0174535	0.0115996	5389	tags=83%, list=28%, signal=60%	LYN/PECAM1/FYN/LCK/ITGAV/INPP5D/PTPN6/ITGB3/PLCG1/SRC
REACTOME_PHASE_I_FUNCTIONALIZATION_OF_COMPOUNDS	REACTOME_PHASE_I_FUNCTIONALIZATION_OF_COMPOUNDS	98	-0.337199	-1.5612	0.00406607	0.0175985	0.0116959	1992	tags=23%, list=10%, signal=21%	CYP4F2/CYP2S1/CYP2D6/ADH5/FDX1/NCOA2/CBR3/EPHX1/CYP4F12/CYP2B6/BPHL/ADH1A/ADH6/CMBL/MAOA/ACSS2/CYP2R1/CYP2J2/RXRA/CYP4F8/ADH1C/CYP27A1/CES2
REACTOME_INTERLEUKIN_21_SIGNALING	REACTOME_INTERLEUKIN_21_SIGNALING	10	0.700599	1.79206	0.00411876	0.0177956	0.0118269	4279	tags=80%, list=22%, signal=63%	STAT1/IL21R/STAT5A/STAT4/STAT3/JAK1/STAT5B/IL21
BIOCARTA_NUCLEARRS_PATHWAY	BIOCARTA_NUCLEARRS_PATHWAY	33	-0.480852	-1.75067	0.00412937	0.0178106	0.0118369	3785	tags=39%, list=19%, signal=32%	NR1H3/CYP3A4/PPARD/NR1H4/ABCC3/PPARG/CYP2B6/ABCB11/ABCD3/PPARA/NR1I2/ABCB1/VDR
REACTOME_SYNTHESIS_OF_BILE_ACIDS_AND_BILE_SALTS	REACTOME_SYNTHESIS_OF_BILE_ACIDS_AND_BILE_SALTS	33	-0.479622	-1.7462	0.00421238	0.0181372	0.012054	2481	tags=33%, list=13%, signal=29%	NR1H4/OSBPL6/SCP2/NCOA2/ABCB11/ACOT8/RXRA/AMACR/CYP27A1/OSBPL1A/ACOX2
BIOCARTA_IL7_PATHWAY	BIOCARTA_IL7_PATHWAY	16	0.619385	1.79656	0.00436316	0.0187541	0.0124639	3727	tags=62%, list=19%, signal=51%	STAT5A/FYN/NMI/IL7R/LCK/BCL2/JAK1/IL7/STAT5B/PIK3CG
WP_PHOTODYNAMIC_THERAPYINDUCED_HIF1_SURVIVAL_SIGNALING	WP_PHOTODYNAMIC_THERAPYINDUCED_HIF1_SURVIVAL_SIGNALING	36	0.485095	1.75299	0.00444819	0.0190866	0.0126849	3013	tags=44%, list=15%, signal=38%	PTGS2/BCL2A1/BID/ANGPT2/HIF1A/MCL1/NOS2/TGFB3/PMAIP1/LDHA/BNIP3/VEGFA/SLC2A1/SERPINE1/SLC2A3/BNIP3L
REACTOME_METABOLISM_OF_CARBOHYDRATES	REACTOME_METABOLISM_OF_CARBOHYDRATES	280	0.276683	1.40484	0.00448652	0.019218	0.0127722	4231	tags=30%, list=22%, signal=24%	CHST2/HK3/CHSY1/HYAL2/PGD/CHST11/CD44/ENO1/CHST15/DSE/SEC13/HS3ST1/ST3GAL1/ST3GAL2/PFKFB3/CHPF2/B3GALT6/SORD/PFKP/FUT11/NDST2/HK2/PAPSS1/MAN2B1/SDC2/PGAM1/HYAL1/CSPG4/ALDOB/TKT/SLC35B2/PGM2L1/LUM/VCAN/GALK1/SLC37A1/CHST12/ARSB/FUT1/HS6ST1/GAPDH/CSGALNACT1/BGN/ADPGK/FUT7/PRPS1L1/SDC1/DCN/B4GALT3/SDC3/PRPS1/GALE/SLC2A1/CHPF/HPSE/ENO2/GPI/CHST7/NUP62/EXT2/GYG1/CHST3/HYAL3/XYLT2/NAGLU/B4GALT1/LYVE1/H…
REACTOME_RUNX3_REGULATES_P14_ARF	REACTOME_RUNX3_REGULATES_P14_ARF	10	0.696788	1.78231	0.00452058	0.0193307	0.0128472	3214	tags=60%, list=16%, signal=50%	RUNX1/RUNX3/TGFB1/BRD2/CCND1/CBFB
KEGG_PROTEIN_EXPORT	KEGG_PROTEIN_EXPORT	22	0.566839	1.81765	0.00458631	0.0195782	0.0130116	2303	tags=50%, list=12%, signal=44%	SPCS3/SEC61B/SEC11C/SRPRB/SPCS2/SEC61A1/SEC61G/HSPA5/SRP54/SRP72/SRP68
PID_ENDOTHELIN_PATHWAY	PID_ENDOTHELIN_PATHWAY	63	0.40169	1.62879	0.00463729	0.019762	0.0131338	2629	tags=33%, list=13%, signal=29%	MMP1/GNA15/JAK2/MAP2K1/EDNRA/COL1A2/ADCY4/COL3A1/PRKCH/GNAI2/GNA12/CYSLTR2/PLCB2/ADCY7/PRKCG/CYSLTR1/FOS/ADCY3/PLCB1/PRKCQ/PRKCB
REACTOME_CLASS_B_2_SECRETIN_FAMILY_RECEPTORS	REACTOME_CLASS_B_2_SECRETIN_FAMILY_RECEPTORS	88	0.36292	1.5793	0.00471413	0.0200552	0.0133286	5630	tags=45%, list=29%, signal=33%	CD55/RAMP3/ADM/WNT5A/GNB4/GNGT2/GNG11/WNT4/GNB5/FZD10/CYSLTR2/CALCRL/SMO/FZD4/WNT2/WNT2B/WNT3/GNG7/FZD9/FZD2/ADM2/RAMP2/RAMP1/GNG10/UCN/CRHR2/UCN2/PTH2R/GLP1R/WNT6/PTCH2/FZD6/FZD3/CRHR1/GNB3/GNB2/GNG2/VIPR2/VIP/ADCYAP1
REACTOME_INTERLEUKIN_37_SIGNALING	REACTOME_INTERLEUKIN_37_SIGNALING	20	0.566819	1.77358	0.00479961	0.020384	0.0135472	3288	tags=50%, list=17%, signal=42%	CASP1/IL18R1/IL18BP/PTPN12/PTPN7/TBK1/STAT3/PTPN13/SMAD3/PTPN6
WP_CONTROL_OF_IMMUNE_TOLERANCE_BY_VASOACTIVE_INTESTINAL_PEPTIDE	WP_CONTROL_OF_IMMUNE_TOLERANCE_BY_VASOACTIVE_INTESTINAL_PEPTIDE	13	0.664645	1.81593	0.00483825	0.0205132	0.013633	5582	tags=77%, list=28%, signal=55%	IFNG/TGFB1/IL10/CD28/CTLA4/CD80/IL4/CD86/IL5/VIP
REACTOME_GENE_AND_PROTEIN_EXPRESSION_BY_JAK_STAT_SIGNALING_AFTER_INTERLEUKIN_12_STIMULATION	REACTOME_GENE_AND_PROTEIN_EXPRESSION_BY_JAK_STAT_SIGNALING_AFTER_INTERLEUKIN_12_STIMULATION	36	0.479904	1.73423	0.00504127	0.0213377	0.014181	3321	tags=47%, list=17%, signal=39%	IFNG/ANXA2/SOD2/MIF/PSME2/LCP1/STAT4/RAP1B/MSN/CNN2/CAPZA1/IL10/GSTO1/SOD1/HNRNPF/BOLA2B/SNRPA1
KEGG_LYSINE_DEGRADATION	KEGG_LYSINE_DEGRADATION	39	-0.455604	-1.73536	0.00515311	0.0217741	0.014471	5189	tags=49%, list=26%, signal=36%	ALDH1B1/SUV39H2/SETDB2/ASH1L/EHMT1/ALDH3A2/PLOD2/DLST/ECHS1/EHHADH/SETMAR/OGDHL/SETD2/TMLHE/HADHA/HADH/ALDH7A1/ACAT1/ALDH9A1
WP_IL6_SIGNALING_PATHWAY	WP_IL6_SIGNALING_PATHWAY	43	0.450051	1.67992	0.00519154	0.0218993	0.0145543	1873	tags=30%, list=10%, signal=27%	PRDM1/SOCS3/JUNB/JAK2/IRF1/TIMP1/STAT1/MAP2K1/AGT/IL6/VAV1/STAT3/HCK
REACTOME_FORMATION_OF_FIBRIN_CLOT_CLOTTING_CASCADE	REACTOME_FORMATION_OF_FIBRIN_CLOT_CLOTTING_CASCADE	39	0.461007	1.68384	0.00525767	0.0221408	0.0147148	5316	tags=49%, list=27%, signal=36%	F3/THBD/VWF/F2R/PROCR/SERPING1/TFPI/PF4/A2M/SERPINE2/F11/GP1BA/PF4V1/PRCP/FGG/GP1BB/FGB/F10/SERPINA5
WP_DRUG_INDUCTION_OF_BILE_ACID_PATHWAY	WP_DRUG_INDUCTION_OF_BILE_ACID_PATHWAY	15	-0.619467	-1.86373	0.00528508	0.0221844	0.0147437	3447	tags=73%, list=18%, signal=60%	SLCO1B1/NR1I3/CYP7A1/SLC10A1/CYP3A4/NR1H4/ABCC3/ABCB11/NR1I2/ABCB1/VDR
REACTOME_ANCHORING_FIBRIL_FORMATION	REACTOME_ANCHORING_FIBRIL_FORMATION	15	0.629326	1.7877	0.00528581	0.0221844	0.0147437	3339	tags=53%, list=17%, signal=44%	COL4A1/COL4A2/COL7A1/COL1A1/COL1A2/LAMC2/LAMA3/TLL2
BIOCARTA_STEM_PATHWAY	BIOCARTA_STEM_PATHWAY	14	0.643713	1.79927	0.00534565	0.0223978	0.0148855	5287	tags=71%, list=27%, signal=52%	CSF3/CSF2/IL6/IL11/CD8A/IL7/CD4/IL4/IL5/IL9
PID_VEGFR1_2_PATHWAY	PID_VEGFR1_2_PATHWAY	69	0.382651	1.57354	0.00540496	0.0226083	0.0150254	6182	tags=58%, list=32%, signal=40%	SH2D2A/CDH5/MAP2K1/GRB10/FES/FYN/MAPK11/FLT1/MAP2K3/SHB/CAV1/CBL/ITGAV/MAPKAPK2/KDR/VEGFA/PTPRJ/PRKCB/MYOF/PTPN6/PRKCA/PRKAA2/NCK1/PTPN2/HSP90AA1/PXN/ITGB3/PLCG1/CTNNB1/AKT1/SRC/PAK2/ROCK1/ARF1/PRKAA1/NEDD4/PTK2/HGS/PTPN11/RHOA
WP_TNFALPHA_SIGNALING_PATHWAY	WP_TNFALPHA_SIGNALING_PATHWAY	92	0.355111	1.5523	0.00545551	0.0227816	0.0151406	4430	tags=34%, list=23%, signal=26%	CCL2/TNF/BID/MAP3K8/TNFAIP3/NFKBIE/MAP3K5/IL6/MAP3K3/NFKB2/BIRC3/NFKBIA/MAP2K3/TBK1/SELE/CYBA/GLUL/PTPRCAP/TRAF1/TRADD/CDC37/NOX1/TNFRSF1B/TNFRSF1A/TANK/RIPK1/CUL1/REL/TRAF2/HSP90AA1/PSMD2
KEGG_DRUG_METABOLISM_OTHER_ENZYMES	KEGG_DRUG_METABOLISM_OTHER_ENZYMES	44	-0.428746	-1.68099	0.00548826	0.02288	0.015206	4037	tags=45%, list=21%, signal=36%	NAT2/CYP3A5/UPP2/CYP3A7/GUSB/CYP3A4/UCK2/UGT2A1/UGT2B10/UGT2B17/UGT2B11/UCKL1/UGT2B15/UGT2B4/UGT1A8/UGT2B28/UGT2B7/UGT1A6/UGT2A3/CES2
WP_7OXOC_AND_7BETAHC_PATHWAYS	WP_7OXOC_AND_7BETAHC_PATHWAYS	26	-0.50375	-1.72222	0.00550307	0.0229034	0.0152216	2964	tags=50%, list=15%, signal=42%	ACOT4/ACOT11/THEM5/ACOT2/SCP2/ACOT1/HSD11B2/ACOT13/ACOT8/AMACR/EPHX2/CYP27A1/ACOX2
REACTOME_G_ALPHA_Z_SIGNALLING_EVENTS	REACTOME_G_ALPHA_Z_SIGNALLING_EVENTS	47	0.417012	1.59713	0.00555206	0.0230688	0.0153315	3878	tags=40%, list=20%, signal=33%	RGS16/GNB4/ADCY4/GNGT2/PRKCH/GNG11/GNAI2/GNB5/ADRA2C/ADCY7/RGS19/PRKCG/ADCY3/PRKCQ/GNG7/PRKCB/PRKCA/RGSL1/GNG10
PID_TNF_PATHWAY	PID_TNF_PATHWAY	44	0.454611	1.70326	0.00558834	0.0231809	0.015406	4149	tags=41%, list=21%, signal=32%	TNF/STAT1/CYLD/TNFAIP3/MAP3K5/MAP3K3/BIRC3/RELA/MAP2K3/CAV1/TRAF1/TRADD/TNFRSF1B/TNFRSF1A/MAP4K4/RIPK1/ADAM17/TRAF2
KEGG_VIBRIO_CHOLERAE_INFECTION	KEGG_VIBRIO_CHOLERAE_INFECTION	53	0.428138	1.66818	0.00563012	0.0232768	0.0154697	4721	tags=42%, list=24%, signal=32%	SEC61B/ATP6V1F/PDIA4/TCIRG1/ACTB/KDELR3/SEC61A1/SEC61G/ATP6V1G1/PLCG2/ATP6V1E2/ATP6V0B/PRKCG/ADCY3/PRKCB/ATP6V1B2/PRKCA/ACTG1/KDELR1/PLCG1/SEC61A2/ATP6V0C
PID_TAP63_PATHWAY	PID_TAP63_PATHWAY	53	0.427572	1.66598	0.00563012	0.0232768	0.0154697	4173	tags=38%, list=21%, signal=30%	EGR2/ADA/S100A2/PML/SMARCD3/AEN/PMAIP1/GPX2/SERPINB5/TP63/SSRP1/SP1/GDF15/PERP/JAG1/MDM2/TFAP2C/ITGB4/CDKN1A/FLOT2
REACTOME_NEF_MEDIATED_DOWNREGULATION_OF_MHC_CLASS_I_COMPLEX_CELL_SURFACE_EXPRESSION	REACTOME_NEF_MEDIATED_DOWNREGULATION_OF_MHC_CLASS_I_COMPLEX_CELL_SURFACE_EXPRESSION	10	0.688549	1.76124	0.00572605	0.0236342	0.0157072	2221	tags=50%, list=11%, signal=44%	PACS1/AP1S3/HLA-A/AP1M1/B2M
WP_MYD88_DISTINCT_INPUTOUTPUT_PATHWAY	WP_MYD88_DISTINCT_INPUTOUTPUT_PATHWAY	18	0.595542	1.80359	0.00575873	0.0237298	0.0157707	2346	tags=44%, list=12%, signal=39%	TLR2/IL1A/TLR1/TLR4/TLR9/TLR8/TLR6/IRAK1
BIOCARTA_DC_PATHWAY	BIOCARTA_DC_PATHWAY	16	0.609123	1.76679	0.00580607	0.0238854	0.0158742	4853	tags=69%, list=25%, signal=52%	ITGAX/IFNG/CD40/CSF2/CD5/IL10/CD2/CD33/IL13/IL4/IL5
WP_SYNTHESIS_OF_CERAMIDES_AND_1DEOXYCERAMIDES	WP_SYNTHESIS_OF_CERAMIDES_AND_1DEOXYCERAMIDES	20	0.557037	1.74297	0.00588886	0.024186	0.016074	3544	tags=55%, list=18%, signal=45%	SPHK1/SGMS1/A4GALT/SGMS2/DES/CERS4/CERS2/UGCG/B4GALT1/CERS3/CERS5
REACTOME_ENDOSOMAL_SORTING_COMPLEX_REQUIRED_FOR_TRANSPORT_ESCRT	REACTOME_ENDOSOMAL_SORTING_COMPLEX_REQUIRED_FOR_TRANSPORT_ESCRT	29	-0.50343	-1.76246	0.00602429	0.0247016	0.0164166	5007	tags=48%, list=26%, signal=36%	CHMP2B/VPS4A/VPS25/VPS28/VPS37C/VTA1/VPS37A/VPS4B/CHMP5/CHMP4C/CHMP2A/VPS37B/CHMP4B/CHMP3
KEGG_GLYCOSPHINGOLIPID_BIOSYNTHESIS_GLOBO_SERIES	KEGG_GLYCOSPHINGOLIPID_BIOSYNTHESIS_GLOBO_SERIES	14	0.63795	1.78316	0.00625405	0.0255622	0.0169885	3399	tags=50%, list=17%, signal=41%	ST3GAL1/ST3GAL2/A4GALT/FUT1/ST8SIA1/GBGT1/GLA
REACTOME_O_LINKED_GLYCOSYLATION	REACTOME_O_LINKED_GLYCOSYLATION	96	0.351364	1.5459	0.00625468	0.0255622	0.0169885	5238	tags=36%, list=27%, signal=27%	SPON2/CFP/ADAMTS9/ST3GAL1/ST3GAL2/MUC1/ADAMTS1/GALNT2/GALNT14/SEMA5B/ADAMTS5/B3GNT9/MUC4/MUC5AC/GALNT6/ST6GALNAC4/GCNT3/THSD7A/MUC5B/C1GALT1C1/ADAMTS2/THBS2/ADAMTS18/ADAMTS3/GALNT4/B3GNTL1/MUC13/ST3GAL4/MUC6/MUCL1/ADAMTS8/ADAMTS7/GALNT10/THSD1/CHST4
REACTOME_TCF_DEPENDENT_SIGNALING_IN_RESPONSE_TO_WNT	REACTOME_TCF_DEPENDENT_SIGNALING_IN_RESPONSE_TO_WNT	168	0.300857	1.44264	0.00628285	0.0256352	0.0170371	4891	tags=36%, list=25%, signal=27%	PSMA3/PSMB9/PSMB5/PSMB1/PSMB6/RUNX3/SOX17/PSMD4/PSMC2/PSME2/PSMD14/WNT5A/PSME1/PSMA1/CSNK1G2/PSMA5/TCF4/PSMB10/WNT4/PSMA6/PSMC1/CAV1/PSME4/PSMB4/PSMB8/TNKS2/FZD4/PPP2R5B/RSPO1/PSMC4/WNT3/TCF7L1/PSMA4/RSPO3/DACT1/PSMD5/DVL1/PSMD1/PSMD6/PSMC6/PSMA7/CSNK1E/FZD2/XPO1/TCF7/PSMD7/PSMC3/PSMA2/TLE1/PSMD8/UBC/RBX1/PSMD2/SOX3/CTBP1/PPP2CA/LEO1/PSMB7/FZD6/PSMC5/CTNNB1
REACTOME_REGULATION_OF_KIT_SIGNALING	REACTOME_REGULATION_OF_KIT_SIGNALING	16	0.606273	1.75853	0.00635575	0.0258903	0.0172067	3468	tags=56%, list=18%, signal=46%	SOCS1/LYN/SH2B2/FYN/KIT/LCK/CBL/PTPN6/PRKCA
KEGG_VEGF_SIGNALING_PATHWAY	KEGG_VEGF_SIGNALING_PATHWAY	72	0.374334	1.55647	0.00640385	0.0260437	0.0173086	4653	tags=44%, list=24%, signal=34%	PTGS2/SPHK1/RAC2/SH2D2A/MAP2K1/SHC2/MAPK11/PLA2G2A/PLCG2/PIK3CD/NFATC1/PLA2G3/PLA2G5/MAPKAPK2/PRKCG/KDR/VEGFA/PRKCB/PPP3CA/MAPK12/AKT3/PRKCA/PLA2G2D/PIK3CG/PPP3R1/PIK3R5/PPP3CC/NFATC2/PXN/NFATC3/PLCG1/PPP3CB
PID_KIT_PATHWAY	PID_KIT_PATHWAY	52	0.412045	1.61134	0.00645065	0.0261913	0.0174067	3288	tags=38%, list=17%, signal=32%	SOCS1/JAK2/LYN/STAT1/MAP2K1/STAT5A/SH2B2/GRB10/MAP4K1/VAV1/KIT/CBL/STAT3/DOK1/GRAP2/BCL2/SHC1/SPRED1/STAP1/PTPN6
WP_INTERLEUKIN1_IL1_STRUCTURAL_PATHWAY	WP_INTERLEUKIN1_IL1_STRUCTURAL_PATHWAY	49	0.410793	1.57686	0.00649103	0.0263124	0.0174872	2346	tags=29%, list=12%, signal=25%	MAP3K8/IL1A/MAP2K1/MAP3K3/NFKBIA/IL1R1/MAPK11/RELA/EIF4E/MAP2K3/IRF7/MAPKAPK2/FOS/IRAK1
REACTOME_NCAM1_INTERACTIONS	REACTOME_NCAM1_INTERACTIONS	42	0.439671	1.63612	0.00660644	0.0267368	0.0177692	4761	tags=45%, list=24%, signal=34%	COL4A1/COL6A3/COL4A2/COL5A2/COL5A3/COL6A2/COL3A1/ST8SIA4/CACNA1C/CACNB3/COL9A2/COL6A1/CACNA1H/COL5A1/PRNP/COL9A3/AGRN/CACNA1I/COL6A6
PID_INTEGRIN4_PATHWAY	PID_INTEGRIN4_PATHWAY	11	0.676951	1.7856	0.00664995	0.0267824	0.0177995	3964	tags=73%, list=20%, signal=58%	LAMC1/ITGA6/LAMC2/LAMB2/LAMB1/LAMA3/LAMA5/ITGB4
WP_PDGFRBETA_PATHWAY	WP_PDGFRBETA_PATHWAY	29	0.511716	1.75579	0.00663773	0.0267824	0.0177995	4628	tags=52%, list=24%, signal=40%	JAK2/STAT1/MAP2K1/PDGFRB/STAT5A/STAT3/FOS/PRKCB/JAK1/SHC1/STAT5B/PRKCA/STAT6/SRF/PLCG1
REACTOME_SARS_COV_INFECTIONS	REACTOME_SARS_COV_INFECTIONS	363	0.261767	1.36562	0.0066422	0.0267824	0.0177995	2925	tags=22%, list=15%, signal=19%	ZBP1/TLR2/PARP9/VCP/JAK2/RPN1/DDX5/IGLV6-57/SEC24D/SEC13/STAT1/TLR1/DAD1/FUT8/ST3GAL1/STT3A/NOD2/PARP8/ST3GAL2/PARP14/MGAT1/PDCD1/ITGA4/RIPK2/CD79A/SDC2/IL1R1/NLRP12/S1PR1/SNRPD2/SNRPD1/FURIN/VAV1/IFNGR1/PLCG2/HLA-A/HLA-F/TLR9/TLR8/BTK/TBK1/CAV1/HLA-G/NLRP3/HLA-C/KPNA2/SEC24A/HLA-B/CANX/IRF7/G3BP1/HLA-E/ISG15/RPN2/DDOST/IL17RA/SDC1/STAT2/CYSLTR1/B2M/SDC3/IRAK1/VEGFA/ST6GALNAC4/SNRPG/IL17F/MAGT1/S…
REACTOME_BETA_OXIDATION_OF_VERY_LONG_CHAIN_FATTY_ACIDS	REACTOME_BETA_OXIDATION_OF_VERY_LONG_CHAIN_FATTY_ACIDS	10	-0.696835	-1.82455	0.0068049	0.0273623	0.0181849	3957	tags=80%, list=20%, signal=64%	ECI2/ACOT4/EHHADH/MLYCD/ACAA1/ACOX1/DECR2/ACOT8
REACTOME_DAP12_INTERACTIONS	REACTOME_DAP12_INTERACTIONS	42	0.438417	1.63145	0.00686807	0.0275718	0.0183242	4895	tags=48%, list=25%, signal=36%	LCP2/TREM1/SIGLEC15/FYN/PLCG2/BTK/LCK/HLA-C/HLA-B/HLA-E/B2M/GRAP2/SHC1/SYK/KLRK1/TYROBP/LAT/SIRPB1/PLCG1/KLRD1
WP_EPO_RECEPTOR_SIGNALING	WP_EPO_RECEPTOR_SIGNALING	26	0.518605	1.74104	0.0068799	0.0275749	0.0183262	3727	tags=46%, list=19%, signal=37%	SOCS1/JAK2/STAT1/MAP2K1/PTPRC/STAT5A/STAT3/PDK1/SHC1/STAT5B/IRS1/PIK3CG
PID_IL5_PATHWAY	PID_IL5_PATHWAY	14	0.63346	1.77061	0.00702269	0.028102	0.0186766	958	tags=43%, list=5%, signal=41%	PIM1/SDCBP/JAK2/LYN/STAT5A/CSF2RB
REACTOME_CHYLOMICRON_ASSEMBLY	REACTOME_CHYLOMICRON_ASSEMBLY	10	0.681695	1.74371	0.00706678	0.0282332	0.0187637	6244	tags=100%, list=32%, signal=68%	P4HB/APOE/APOA1/APOC2/SAR1B/MTTP/APOA2/APOA4/APOC3/APOB
REACTOME_CASPASE_ACTIVATION_VIA_DEATH_RECEPTORS_IN_THE_PRESENCE_OF_LIGAND	REACTOME_CASPASE_ACTIVATION_VIA_DEATH_RECEPTORS_IN_THE_PRESENCE_OF_LIGAND	15	0.617317	1.75358	0.00729092	0.029082	0.0193278	4149	tags=53%, list=21%, signal=42%	LY96/TNFRSF10A/TNFRSF10B/TLR4/TRADD/RIPK1/FASLG/TRAF2
WP_METAPATHWAY_BIOTRANSFORMATION_PHASE_I_AND_II	WP_METAPATHWAY_BIOTRANSFORMATION_PHASE_I_AND_II	166	-0.287191	-1.44685	0.00741674	0.0294895	0.0195987	3045	tags=27%, list=16%, signal=23%	AKR7A3/UGT2A1/GSTK1/NDST4/AKR1B10/CHST6/MGST3/UGT2B17/CYP4F2/CYP2S1/GSTZ1/GSTA3/UGT2B11/GSTO2/UGT2B15/CYP2D6/UGT2B4/GSS/NAA30/EPHX1/GAL3ST1/GSTA1/SULT1A4/HNMT/CYP4F12/GSTA5/CYP2B6/FMO4/GSTA2/SULT1A1/UGT2B28/UGT2B7/GAL3ST4/UGT1A6/GSTM4/UGT2A3/SULT1A2/CYP2R1/CYP2J2/FMO5/NAT8/CYP4F8/EPHX2/CYP27A1
REACTOME_HIV_INFECTION	REACTOME_HIV_INFECTION	214	0.286359	1.4152	0.00740918	0.0294895	0.0195987	4808	tags=34%, list=25%, signal=26%	PSMA3/PSMB9/SEC13/PSMB5/PSMB1/ELL/PSMB6/PACS1/APOBEC3G/GTF2E2/PSMD4/CCR5/PSMC2/PSME2/AP1S3/PSMD14/PSME1/PSMA1/CXCR4/FYN/PSMA5/PSMB10/FURIN/NMT1/PSMA6/PSMC1/HLA-A/LCK/DOCK2/PSME4/PSMB4/PSMB8/AP1M1/HCK/CD28/FEN1/B2M/PSMC4/SSRP1/ELMO1/XRCC5/CD247/PSMA4/NUP62/RNGTT/MNAT1/PSMD5/PSMD1/PSMD6/PSMC6/PSMA7/KPNB1/XPO1/RANGAP1/NPM1/POLR2L/CD4/PSMD7/PSMC3/PSMA2/NUP210/GTF2H1/ERCC3/PSMD8/UBC/RBX1/PSMD2/POLR2G/…
WP_HEPATITIS_C_AND_HEPATOCELLULAR_CARCINOMA	WP_HEPATITIS_C_AND_HEPATOCELLULAR_CARCINOMA	48	0.434208	1.66783	0.00745663	0.0296009	0.0196727	3286	tags=40%, list=17%, signal=33%	PTGS2/CXCR1/MMP1/HIF1A/CD44/COL4A2/NOS2/IL6/TGFB1/BIRC3/STAT3/PODXL/VEGFA/SMAD3/UCHL1/JAK1/CCND1/MYOF/TGFBR1
REACTOME_CREB1_PHOSPHORYLATION_THROUGH_NMDA_RECEPTOR_MEDIATED_ACTIVATION_OF_RAS_SIGNALING	REACTOME_CREB1_PHOSPHORYLATION_THROUGH_NMDA_RECEPTOR_MEDIATED_ACTIVATION_OF_RAS_SIGNALING	28	-0.478878	-1.66513	0.00751261	0.0297757	0.0197889	4214	tags=43%, list=22%, signal=34%	RPS6KA3/KRAS/MAPK3/CAMK2B/RPS6KA1/RPS6KA6/CALM1/PDPK1/DLG3/CAMK2G/DLG1/CAMK2D
REACTOME_TRANSLATION_OF_REPLICASE_AND_ASSEMBLY_OF_THE_REPLICATION_TRANSCRIPTION_COMPLEX	REACTOME_TRANSLATION_OF_REPLICASE_AND_ASSEMBLY_OF_THE_REPLICATION_TRANSCRIPTION_COMPLEX	14	-0.620197	-1.81898	0.0075718	0.0299152	0.0198816	2537	tags=57%, list=13%, signal=50%	CHMP2B/ISCU/CHMP4C/CHMP2A/BECN1/PIK3C3/CHMP4B/CHMP3
WP_KYNURENINE_PATHWAY_AND_LINKS_TO_CELL_SENESCENCE	WP_KYNURENINE_PATHWAY_AND_LINKS_TO_CELL_SENESCENCE	23	0.542804	1.76678	0.00756636	0.0299152	0.0198816	1584	tags=39%, list=8%, signal=36%	TNF/IDO1/IFNG/AHR/KMO/KYNU/TDO2/TLR4/IDO2
WP_OSTEOBLAST_SIGNALING	WP_OSTEOBLAST_SIGNALING	14	0.630043	1.76106	0.00765434	0.0301458	0.0200348	2560	tags=50%, list=13%, signal=43%	COL1A1/PDGFRB/PDGFB/ITGAV/TNFSF11/PDGFRA/TNFRSF11B
REACTOME_DISEASES_ASSOCIATED_WITH_GLYCOSAMINOGLYCAN_METABOLISM	REACTOME_DISEASES_ASSOCIATED_WITH_GLYCOSAMINOGLYCAN_METABOLISM	41	0.449906	1.67372	0.00764935	0.0301458	0.0200348	4211	tags=44%, list=21%, signal=35%	CHSY1/B3GALT6/SDC2/CSPG4/LUM/VCAN/BGN/SDC1/DCN/SDC3/EXT2/CHST3/B4GALT1/B4GALT7/GPC1/GPC3/CHST14/AGRN
REACTOME_AMYLOID_FIBER_FORMATION	REACTOME_AMYLOID_FIBER_FORMATION	51	0.411488	1.59922	0.00775652	0.0305	0.0202702	4374	tags=33%, list=22%, signal=26%	UBE2L6/SAA1/TGFBI/APH1B/BACE1/SNCAIP/FURIN/SEMG1/B2M/LYZ/TSPAN33/LTF/APOE/TSPAN5/APOA1/PSENEN/UBC
KEGG_FC_EPSILON_RI_SIGNALING_PATHWAY	KEGG_FC_EPSILON_RI_SIGNALING_PATHWAY	76	0.361253	1.51064	0.00783201	0.0307484	0.0204353	3727	tags=36%, list=19%, signal=29%	LCP2/TNF/LYN/RAC2/CSF2/MAP2K1/FYN/MAPK11/FCER1G/VAV1/PLA2G2A/MAP2K3/PLCG2/PIK3CD/BTK/PLA2G3/INPP5D/PLA2G5/PRKCB/MS4A2/MAPK12/SYK/AKT3/PRKCA/PLA2G2D/IL13/PIK3CG
REACTOME_UB_SPECIFIC_PROCESSING_PROTEASES	REACTOME_UB_SPECIFIC_PROCESSING_PROTEASES	158	0.295777	1.40673	0.00787655	0.0308746	0.0205192	4430	tags=33%, list=23%, signal=26%	PSMA3/HIF1A/PSMB9/PSMB5/PSMB1/CYLD/PSMB6/ADRB2/PSMD4/USP18/PSMC2/PSME2/PSMD14/PSME1/BIRC3/PSMA1/NFKBIA/PSMA5/PSMB10/PSMA6/PSMC1/PSME4/PSMB4/PSMB8/TNKS2/IL33/USP11/PSMC4/ADRM1/SMAD3/PSMA4/ARRB2/PSMD5/PSMD1/PSMD6/PSMC6/PSMA7/USP48/TGFBR1/RIPK1/MDM2/PSMD7/PSMC3/USP42/PSMA2/USP14/TRAF2/USP20/DDB2/PSMD8/UBC/PSMD2
WP_HAIR_FOLLICLE_DEVELOPMENT_CYTODIFFERENTIATION_PART_3_OF_3	WP_HAIR_FOLLICLE_DEVELOPMENT_CYTODIFFERENTIATION_PART_3_OF_3	85	0.358202	1.54816	0.00791744	0.0309862	0.0205933	5868	tags=46%, list=30%, signal=32%	EGR2/IFNG/RUNX3/IGFBP5/WNT5A/TCF4/CD34/S100A4/NFATC1/PHLDA1/LHX2/CD200/GAS1/FOS/TP63/FOSB/KRT15/SPINK5/KLK6/PERP/GLI2/BMP6/FST/ADAM17/CASP14/RBPJ/GATA3/CTNNB1/KLK7/KRT19/DKK3/FOXQ1/MSX2/SOX2/KRTAP2-4/FOXE1/DLX3/DKK1/GJB6
WP_NUCLEAR_RECEPTORS	WP_NUCLEAR_RECEPTORS	38	-0.443604	-1.66853	0.00795413	0.0310323	0.020624	5722	tags=53%, list=29%, signal=37%	RORC/RARG/RXRB/NR1D2/NR2E1/RORA/NR1H3/PPARD/NR3C1/NR5A2/HNF4A/THRB/NR2F6/PPARG/PPARA/ESRRA/NR1I2/THRA/RXRA/VDR
REACTOME_SIGNALING_BY_TGF_BETA_RECEPTOR_COMPLEX	REACTOME_SIGNALING_BY_TGF_BETA_RECEPTOR_COMPLEX	93	0.351558	1.54122	0.00794406	0.0310323	0.020624	3501	tags=32%, list=18%, signal=27%	JUNB/SKIL/E2F5/STAT1/PPP1R15A/TGFB3/TGFB1/FBN1/PMEPA1/COL1A2/SKI/FURIN/LTBP2/TGFBR2/CBL/STRAP/ITGAV/TGFB2/PARD6A/PARP1/ITGA8/SP1/SERPINE1/SMAD3/TGIF2/TGFBR1/NCOR2/XPO1/ITGB6/CCNC
REACTOME_CONSTITUTIVE_SIGNALING_BY_ABERRANT_PI3K_IN_CANCER	REACTOME_CONSTITUTIVE_SIGNALING_BY_ABERRANT_PI3K_IN_CANCER	78	0.350348	1.48185	0.00797989	0.0310842	0.0206585	2867	tags=29%, list=15%, signal=25%	AREG/RAC2/HBEGF/ICOS/PDGFRB/FGF7/FYN/PIK3AP1/FLT3LG/VAV1/KIT/CD19/PIK3CD/FGF2/LCK/PDGFB/NRG1/RHOG/CD28/PDGFRA/CD80/HGF/TRAT1
PID_S1P_S1P3_PATHWAY	PID_S1P_S1P3_PATHWAY	29	0.502927	1.72563	0.00800467	0.031132	0.0206903	3429	tags=45%, list=17%, signal=37%	GNA15/JAK2/PDGFRB/CXCR4/S1PR1/GNAI2/FLT1/GNA12/PDGFB/ITGAV/VEGFA/GNA14/AKT3
BIOCARTA_IL3_PATHWAY	BIOCARTA_IL3_PATHWAY	15	0.611864	1.73809	0.00812414	0.0315475	0.0209664	3389	tags=60%, list=17%, signal=50%	JAK2/MAP2K1/STAT5A/CSF2RB/FOS/IL3RA/SHC1/PTPN6/STAT5B
REACTOME_SARS_COV_2_INFECTION	REACTOME_SARS_COV_2_INFECTION	274	0.269683	1.36829	0.00821405	0.031847	0.0211654	2925	tags=22%, list=15%, signal=19%	TLR2/PARP9/VCP/RPN1/DDX5/SEC24D/SEC13/STAT1/TLR1/DAD1/FUT8/ST3GAL1/STT3A/NOD2/PARP8/ST3GAL2/PARP14/MGAT1/RIPK2/SDC2/NLRP12/SNRPD2/SNRPD1/FURIN/HLA-A/HLA-F/TLR8/TBK1/CAV1/HLA-G/NLRP3/HLA-C/KPNA2/SEC24A/HLA-B/CANX/IRF7/G3BP1/HLA-E/ISG15/RPN2/DDOST/IL17RA/SDC1/STAT2/B2M/SDC3/IRAK1/ST6GALNAC4/SNRPG/IL17F/MAGT1/TRAF3/EDEM2/NUP62/MOGS/VHL/RPS16/JAK1/IRAK2/GEMIN6
REACTOME_TERMINATION_OF_O_GLYCAN_BIOSYNTHESIS	REACTOME_TERMINATION_OF_O_GLYCAN_BIOSYNTHESIS	22	0.552241	1.77083	0.00824762	0.0319275	0.021219	4360	tags=50%, list=22%, signal=39%	ST3GAL1/ST3GAL2/MUC1/MUC4/MUC5AC/ST6GALNAC4/MUC5B/MUC13/ST3GAL4/MUC6/MUCL1
REACTOME_MITOCHONDRIAL_FATTY_ACID_BETA_OXIDATION_OF_SATURATED_FATTY_ACIDS	REACTOME_MITOCHONDRIAL_FATTY_ACID_BETA_OXIDATION_OF_SATURATED_FATTY_ACIDS	10	-0.684248	-1.7916	0.00837208	0.032359	0.0215057	6195	tags=100%, list=32%, signal=68%	ACADL/ACSM3/ACADVL/ECHS1/HADHB/ACADM/HADHA/HADH/ACADS
REACTOME_RHO_GTPASES_ACTIVATE_NADPH_OXIDASES	REACTOME_RHO_GTPASES_ACTIVATE_NADPH_OXIDASES	24	0.518307	1.70239	0.00850508	0.0327715	0.0217799	3468	tags=50%, list=18%, signal=41%	S100A8/S100A9/NCF2/RAC2/CYBB/MAPK11/NCF4/NCF1/CYBA/PRKCB/NOX1/PRKCA
REACTOME_RAC1_GTPASE_CYCLE	REACTOME_RAC1_GTPASE_CYCLE	178	0.294403	1.42608	0.00850191	0.0327715	0.0217799	3189	tags=29%, list=16%, signal=25%	WIPF1/NCF2/TAGAP/ARHGDIB/ARHGAP25/ARAP2/EPHA2/ARHGAP30/PLEKHG2/DOCK4/CYBB/ARHGAP9/MCAM/PREX1/FGD5/ARHGAP23/YKT6/FERMT2/BAIAP2L1/VAV1/FMNL1/NCF4/ARHGAP10/DOCK8/WAS/SWAP70/NCKAP1L/CAV1/CHN1/DOCK2/ARHGAP22/BCR/PARD6A/ARHGAP26/NCF1/CYBA/ARHGEF6/DOCK9/GMIP/TIAM2/DOCK11/ARHGEF19/ARAP3/VANGL1/RASGRF2/DEF6/ARHGEF15/NOX1/DLC1/PKN1/ABI2/PLEKHG1
WP_INSULIN_SIGNALING	WP_INSULIN_SIGNALING	159	0.301367	1.43241	0.00851909	0.0327748	0.0217821	3821	tags=30%, list=19%, signal=25%	SOCS3/SOCS1/MAP3K8/XBP1/REG1A/RAC2/RHOQ/EGR1/RPS6KA2/MAP3K5/MAP2K1/SH2B2/GRB10/MAP3K3/INPP4A/MAP4K1/SHC2/MAPK11/MAP3K10/PRKCH/EIF4E/MAP3K6/MAP2K3/PIK3CD/CBL/RHOJ/MAP3K12/EHD1/FOS/RRAD/PRKCQ/SLC2A1/KIF3A/PRKCB/PTPN1/EHD2/GYG1/CYTH3/SHC1/MAPK12/MAP4K4/IRS1/RPS6KA4/PRKCA/PRKAA2/INPPL1/PIK3CG/FLOT1
REACTOME_NUCLEAR_RECEPTOR_TRANSCRIPTION_PATHWAY	REACTOME_NUCLEAR_RECEPTOR_TRANSCRIPTION_PATHWAY	53	-0.394571	-1.60685	0.00868144	0.033348	0.022163	5722	tags=45%, list=29%, signal=32%	RORC/HNF4G/RARG/RXRB/NR2E3/NR1D2/NR2E1/RORA/NR1H3/PPARD/NR3C1/NR5A2/HNF4A/NR1H4/THRB/NR2F6/NR3C2/PPARG/PPARA/ESRRA/NR1I2/THRA/RXRA/VDR
BIOCARTA_CCR5_PATHWAY	BIOCARTA_CCR5_PATHWAY	17	0.576443	1.71857	0.00872087	0.0334479	0.0222294	3468	tags=47%, list=18%, signal=39%	CCL4/CCL2/CCR5/CXCR4/CALM3/FOS/PRKCB/PRKCA
REACTOME_DERMATAN_SULFATE_BIOSYNTHESIS	REACTOME_DERMATAN_SULFATE_BIOSYNTHESIS	11	0.670415	1.76836	0.00884189	0.03386	0.0225033	4560	tags=64%, list=23%, signal=49%	DSE/CSPG4/VCAN/BGN/DCN/CHST14/UST
REACTOME_STAT3_NUCLEAR_EVENTS_DOWNSTREAM_OF_ALK_SIGNALING	REACTOME_STAT3_NUCLEAR_EVENTS_DOWNSTREAM_OF_ALK_SIGNALING	10	0.671717	1.71818	0.00895121	0.034226	0.0227465	1835	tags=40%, list=9%, signal=36%	PRDM1/CD274/HIF1A/STAT3
WP_NEURODEGENERATION_WITH_BRAIN_IRON_ACCUMULATION_NBIA_SUBTYPES_PATHWAY	WP_NEURODEGENERATION_WITH_BRAIN_IRON_ACCUMULATION_NBIA_SUBTYPES_PATHWAY	43	-0.404972	-1.58118	0.00900988	0.0343865	0.0228532	1957	tags=42%, list=10%, signal=38%	PLA2G6/SPTLC1/ATG2A/MTOR/AKT1S1/GTPBP2/FA2H/STK11/RB1CC1/SCP2/BECN1/ATG12/ATG5/TSC2/PIK3C3/TSC1/ATG14/DEPTOR
WP_TGFBETA_SIGNALING_PATHWAY	WP_TGFBETA_SIGNALING_PATHWAY	132	0.315871	1.47182	0.00902076	0.0343865	0.0228532	5559	tags=43%, list=28%, signal=31%	MMP12/JUNB/MMP1/SKIL/E2F5/ATF3/PML/ETS1/MAP2K1/TGFB1/MAP4K1/COL1A2/SKI/PJA1/MAP2K3/RUNX2/TGFBR2/CAV1/STRAP/PARD6A/ZEB2/FOS/ZEB1/SP1/SMAD3/FOSB/TGFB1I1/PDK1/CCND1/SHC1/TGFBR1/PIAS2/FN1/MET/CUL1/DCP1A/MEF2A/ITGB4/MEF2C/CDKN1A/DAB2/KLF6/RBX1/TNC/TGFBR3/ITGB3/ITGA2/ITGB1/SIK1/STAMBPL1/KLF11/AKT1/HDAC1/SRC/PAK2/ROCK1/ZFYVE9
REACTOME_NICOTINAMIDE_SALVAGING	REACTOME_NICOTINAMIDE_SALVAGING	16	0.594001	1.72293	0.00904561	0.0344285	0.0228811	696	tags=38%, list=4%, signal=36%	PTGS2/NNMT/PARP9/NAMPT/PARP8/PARP14
REACTOME_CELL_CYCLE_CHECKPOINTS	REACTOME_CELL_CYCLE_CHECKPOINTS	241	0.278762	1.39354	0.00906522	0.0344506	0.0228958	6662	tags=43%, list=34%, signal=29%	PSMA3/PSMB9/NDEL1/SEC13/PSMB5/PSMB1/PSMB6/PSMD4/PSMC2/PSME2/PSMD14/PSME1/PSMA1/PSMA5/PSMB10/DYNC1LI1/PSMA6/PSMC1/CDC27/PSME4/PSMB4/CLIP1/ZNF385A/PSMB8/CDC26/CCNE1/PPP2R5B/UIMC1/DYNLL2/MIS12/ATR/PSMC4/RBBP8/CENPP/PSMA4/NBN/CDC6/PSMD5/PSMD1/PSMD6/PSMC6/PCBP4/PSMA7/KIF2A/BLM/MAD1L1/ANAPC16/XPO1/RCC2/RANGAP1/NUDC/MDM2/CDC45/UBE2S/PSMD7/PSMC3/PSMA2/CDKN1A/CKAP5/PSMD8/NDE1/UBC/PSMD2/PPP2CA/PKMYT1/PSMB7…
BIOCARTA_SODD_PATHWAY	BIOCARTA_SODD_PATHWAY	10	0.670746	1.7157	0.00908581	0.0344763	0.0229129	4149	tags=70%, list=21%, signal=55%	TNF/BIRC3/TRADD/TNFRSF1B/TNFRSF1A/RIPK1/TRAF2
BIOCARTA_IL2_PATHWAY	BIOCARTA_IL2_PATHWAY	22	0.547367	1.75521	0.00921791	0.0348714	0.0231754	3392	tags=45%, list=17%, signal=38%	IL2RA/MAP2K1/STAT5A/IL2RB/LCK/FOS/JAK1/SHC1/STAT5B/SYK
REACTOME_DETOXIFICATION_OF_REACTIVE_OXYGEN_SPECIES	REACTOME_DETOXIFICATION_OF_REACTIVE_OXYGEN_SPECIES	36	0.46127	1.66689	0.0092052	0.0348714	0.0231754	2111	tags=42%, list=11%, signal=37%	NCF2/P4HB/GPX1/SOD2/CYBB/SOD3/GPX8/GSTP1/GPX2/ATOX1/NCF4/PRDX1/NCF1/CYBA/SOD1
KEGG_FC_GAMMA_R_MEDIATED_PHAGOCYTOSIS	KEGG_FC_GAMMA_R_MEDIATED_PHAGOCYTOSIS	89	0.352475	1.53154	0.00949313	0.0358581	0.0238312	4101	tags=42%, list=21%, signal=33%	FCGR3A/SPHK1/FCGR2A/LYN/RAC2/ARPC1B/LIMK1/MAP2K1/PTPRC/ARPC3/VAV1/PLCG2/ARPC5L/PIK3CD/WAS/DOCK2/DNM3/INPP5D/HCK/NCF1/PRKCG/ARPC2/ASAP1/FCGR2B/PRKCB/ARPC5/PIP4K2B/PLA2G4D/SYK/AKT3/CFL2/PRKCA/DNM1/PIK3CG/AMPH/PIK3R5/WASF1
REACTOME_N_GLYCAN_TRIMMING_IN_THE_ER_AND_CALNEXIN_CALRETICULIN_CYCLE	REACTOME_N_GLYCAN_TRIMMING_IN_THE_ER_AND_CALNEXIN_CALRETICULIN_CYCLE	34	0.46503	1.66845	0.00956849	0.0360881	0.0239841	4472	tags=47%, list=23%, signal=36%	EDEM1/VCP/CALR/DERL1/DERL2/PDIA3/PSMC1/CANX/SYVN1/EDEM2/MOGS/SEL1L/UGGT1/MLEC/UBC/RAD23B
REACTOME_SIGNALING_BY_VEGF	REACTOME_SIGNALING_BY_VEGF	105	0.337314	1.51332	0.00961059	0.0361921	0.0240532	4628	tags=39%, list=24%, signal=30%	NCF2/SPHK1/SH2D2A/CDH5/CYBB/ACTB/FYN/SHC2/MAPK11/VAV1/NCF4/FLT1/ITPR1/NCKAP1L/SHB/CAV1/ITGAV/NCF1/MAPKAPK2/CYBA/PGF/KDR/ELMO1/VEGFA/VEGFC/PRKCB/MAPK12/ABI2/AKT3/PRKCA/FLT4/ACTG1/AHCYL1/NCK1/WASF1/NRP1/HSP90AA1/PXN/PRR5/ITGB3/PLCG1
WP_TYPE_2_PAPILLARY_RENAL_CELL_CARCINOMA	WP_TYPE_2_PAPILLARY_RENAL_CELL_CARCINOMA	32	0.475316	1.68037	0.00981205	0.0368951	0.0245204	2959	tags=38%, list=15%, signal=32%	HIF1A/CTSK/DIAPH1/TGFB3/TGFB1/PDGFB/TGFB2/VEGFA/SLC2A1/TFE3/VHL/EGLN3
KEGG_GLYCOSPHINGOLIPID_BIOSYNTHESIS_GANGLIO_SERIES	KEGG_GLYCOSPHINGOLIPID_BIOSYNTHESIS_GANGLIO_SERIES	15	0.603664	1.7148	0.00992946	0.0372243	0.0247392	2372	tags=40%, list=12%, signal=35%	SLC33A1/ST3GAL1/ST3GAL2/ST3GAL5/ST8SIA1/ST6GALNAC4
PID_PI3KCI_PATHWAY	PID_PI3KCI_PATHWAY	48	0.427578	1.64236	0.0099205	0.0372243	0.0247392	4628	tags=46%, list=24%, signal=35%	FGR/DAPP1/LYN/FYN/PLCG2/PIK3CD/BTK/LCK/ITK/HCK/CYTH1/ARAP3/CYTH3/ZAP70/BLK/SYK/INPPL1/PIK3CG/PIK3R5/HSP90AA1/LAT/PLCG1
PID_SHP2_PATHWAY	PID_SHP2_PATHWAY	56	0.398279	1.57434	0.0100327	0.0375548	0.0249589	3554	tags=38%, list=18%, signal=31%	JAK2/IFNG/IL2RA/STAT1/MAP2K1/PDGFRB/IL6/SDC2/IL2RB/IFNGR1/LCK/PDGFB/LMO4/KDR/TEK/VEGFA/JAK1/NGF/SHC1/IRS1/NTRK1
PID_NFKAPPAB_CANONICAL_PATHWAY	PID_NFKAPPAB_CANONICAL_PATHWAY	22	0.544026	1.74449	0.0101882	0.0380797	0.0253077	3468	tags=50%, list=18%, signal=41%	TNF/CYLD/NOD2/TNFAIP3/NFKBIA/RIPK2/RELA/ERC1/TNFRSF1A/XPO1/PRKCA
BIOCARTA_HIVNEF_PATHWAY	BIOCARTA_HIVNEF_PATHWAY	55	0.39251	1.53934	0.0102333	0.0381912	0.0253818	4413	tags=40%, list=23%, signal=31%	TNF/BID/ARHGDIB/MAP3K5/BIRC3/NFKBIA/RELA/PARP1/DFFA/TRAF1/TRADD/LMNA/BCL2/TNFRSF1B/TNFRSF1A/RIPK1/MDM2/ACTG1/FASLG/PSEN2/TRAF2/RB1
BIOCARTA_41BB_PATHWAY	BIOCARTA_41BB_PATHWAY	18	0.576563	1.74611	0.0103268	0.038425	0.0255372	4980	tags=44%, list=25%, signal=33%	IFNG/MAP3K5/NFKBIA/RELA/TNFRSF9/TRAF2/IL4/TNFSF9
REACTOME_STIMULI_SENSING_CHANNELS	REACTOME_STIMULI_SENSING_CHANNELS	99	-0.317434	-1.47759	0.0103226	0.038425	0.0255372	3698	tags=40%, list=19%, signal=33%	ANO4/TRPC3/TRPV6/SGK3/TTYH1/SCNN1A/CLCA4/STOML3/WNK2/BEST1/RYR3/CLCNKB/CLCA2/ANO3/CLCA1/TPCN1/TRPM8/TRPM3/SCNN1B/RAF1/TRPM5/WNK4/BEST4/ANO9/ANO7/TRPM7/TRPV3/SRI/CALM1/ANO5/MCOLN2/MCOLN3/TRPV1/ANO10/NEDD4L/SGK2/TRPM6/BEST2/CLCN2/TRPM4
REACTOME_ZBP1_DAI_MEDIATED_INDUCTION_OF_TYPE_I_IFNS	REACTOME_ZBP1_DAI_MEDIATED_INDUCTION_OF_TYPE_I_IFNS	21	0.525536	1.67801	0.0103912	0.0385718	0.0256348	1503	tags=29%, list=8%, signal=26%	ZBP1/NFKB2/NFKBIA/RELA/TBK1/NKIRAS1
PID_ANGIOPOIETIN_RECEPTOR_PATHWAY	PID_ANGIOPOIETIN_RECEPTOR_PATHWAY	49	0.397053	1.52412	0.0103972	0.0385718	0.0256348	4372	tags=37%, list=22%, signal=29%	TNF/ANGPT2/ETS1/STAT5A/FES/FYN/ITGA5/RELA/MMP2/FGF2/DOK2/TEK/SHC1/FN1/STAT5B/NCK1/CDKN1A/PXN
WP_OXIDATIVE_DAMAGE_RESPONSE	WP_OXIDATIVE_DAMAGE_RESPONSE	40	0.440056	1.61665	0.0104368	0.0386612	0.0256941	4286	tags=48%, list=22%, signal=37%	C2/TNF/C3AR1/NFKBIE/C1R/C4B/C1S/C1QA/C5AR1/TRAF1/CDKN1C/TRAF3/BCL2/C1QB/TNFRSF1B/CR2/CDKN1A/TRAF2/BAK1
WP_PRIMARY_FOCAL_SEGMENTAL_GLOMERULOSCLEROSIS_FSGS	WP_PRIMARY_FOCAL_SEGMENTAL_GLOMERULOSCLEROSIS_FSGS	71	0.375254	1.55732	0.0104616	0.0386956	0.025717	6519	tags=52%, list=33%, signal=35%	PLAUR/TGFB1/VIM/LIMS1/FYN/TLR4/CLDN1/ITGAV/LAMB2/PODXL/CDKN1C/CD80/MME/SMARCAL1/LAMA5/DNM1/JAG1/KIRREL3/NCK1/ITGB4/CDKN1A/AGRN/UTRN/ITGB3/PLCG1/ITGB1/CTNNB1/CR1/AKT1/ITGA3/CDH2/PTK2/DKK1/ILK/VCL/TLN1/WNT1
KEGG_AMINOACYL_TRNA_BIOSYNTHESIS	KEGG_AMINOACYL_TRNA_BIOSYNTHESIS	22	-0.50194	-1.64997	0.0104851	0.0387251	0.0257366	5955	tags=59%, list=30%, signal=41%	RARS2/AARS2/TARS2/MARS2/WARS2/SEPSECS/DARS2/NARS2/PSTK/SARS2/HARS2/IARS2/PARS2
REACTOME_TGF_BETA_RECEPTOR_SIGNALING_ACTIVATES_SMADS	REACTOME_TGF_BETA_RECEPTOR_SIGNALING_ACTIVATES_SMADS	46	0.42628	1.61549	0.0105125	0.0387686	0.0257655	4720	tags=48%, list=24%, signal=36%	PPP1R15A/TGFB3/TGFB1/FBN1/PMEPA1/FURIN/LTBP2/TGFBR2/CBL/STRAP/ITGAV/TGFB2/ITGA8/SMAD3/TGFBR1/XPO1/ITGB6/ITGB5/LTBP1/UBC/ITGB3/ITGB1
WP_ANTIVIRAL_AND_ANTIINFLAMMATORY_EFFECTS_OF_NRF2_ON_SARSCOV2_PATHWAY	WP_ANTIVIRAL_AND_ANTIINFLAMMATORY_EFFECTS_OF_NRF2_ON_SARSCOV2_PATHWAY	29	0.493665	1.69385	0.0106044	0.0390057	0.0259231	1184	tags=28%, list=6%, signal=26%	IL1B/CCL2/TNF/MMP1/MMP3/IL6/NFKBIA/RELA
REACTOME_G_ALPHA_S_SIGNALLING_EVENTS	REACTOME_G_ALPHA_S_SIGNALLING_EVENTS	149	0.303278	1.4348	0.010608	0.0390057	0.0259231	5630	tags=38%, list=29%, signal=27%	GPR84/GRK5/RAMP3/ADORA2A/ADM/ADRB2/PRKAR2B/GNB4/PTGIR/ITGA5/POMC/ADCY4/GNGT2/INSL3/GNG11/GNAI2/GNB5/CYSLTR2/CALCRL/ADCY7/NPSR1/ADCY3/GNG7/ARRB2/SHC1/GRK6/PRKAR1A/ADM2/PDE4A/FN1/RAMP2/GPR27/RAMP1/GPR25/GNG10/PDE2A/PTGER2/CRHR2/PTH2R/GLP1R/PDE10A/ITGB1/MC4R/LHB/CRHR1/PDE1B/GNB3/GNB2/GPR150/GNG2/TAAR1/SRC/HTR7/VIPR2/VIP/ADCYAP1
REACTOME_RIP_MEDIATED_NFKB_ACTIVATION_VIA_ZBP1	REACTOME_RIP_MEDIATED_NFKB_ACTIVATION_VIA_ZBP1	17	0.571048	1.70249	0.0107809	0.0394666	0.0262294	1503	tags=29%, list=8%, signal=27%	ZBP1/NFKB2/NFKBIA/RELA/NKIRAS1
KEGG_ARRHYTHMOGENIC_RIGHT_VENTRICULAR_CARDIOMYOPATHY_ARVC	KEGG_ARRHYTHMOGENIC_RIGHT_VENTRICULAR_CARDIOMYOPATHY_ARVC	74	0.369342	1.54416	0.0107703	0.0394666	0.0262294	5901	tags=50%, list=30%, signal=35%	ACTB/ITGA4/SLC8A1/ITGA5/ITGA6/ITGA1/CACNA1C/ITGAV/CACNB3/ITGA7/ITGA11/DES/ITGA8/LMNA/SGCD/TCF7L1/SGCB/ACTN3/ITGB7/ITGB6/ACTG1/RYR2/ITGB5/TCF7/ITGB4/EMD/ITGB3/ITGA2/CACNG6/ITGB1/CTNNB1/GJA1/ITGA3/CACNA2D1/CDH2/LAMA2/ACTN1
WP_ARRHYTHMOGENIC_RIGHT_VENTRICULAR_CARDIOMYOPATHY	WP_ARRHYTHMOGENIC_RIGHT_VENTRICULAR_CARDIOMYOPATHY	74	0.369342	1.54416	0.0107703	0.0394666	0.0262294	5901	tags=50%, list=30%, signal=35%	ACTB/ITGA4/SLC8A1/ITGA5/ITGA6/ITGA1/CACNA1C/ITGAV/CACNB3/ITGA7/ITGA11/DES/ITGA8/LMNA/SGCD/TCF7L1/SGCB/ACTN3/ITGB7/ITGB6/ACTG1/RYR2/ITGB5/TCF7/ITGB4/EMD/ITGB3/ITGA2/CACNG6/ITGB1/CTNNB1/GJA1/ITGA3/CACNA2D1/CDH2/LAMA2/ACTN1
WP_IL5_SIGNALING_PATHWAY	WP_IL5_SIGNALING_PATHWAY	40	0.437619	1.6077	0.0108307	0.0395906	0.0263118	3727	tags=42%, list=19%, signal=34%	JAK2/LYN/STAT1/MAP2K1/STAT5A/CSF2RB/BTK/STAT3/FOS/BCL2/JAK1/SHC1/IL5RA/SPRED1/STAT5B/SYK/PIK3CG
BIOCARTA_VEGF_PATHWAY	BIOCARTA_VEGF_PATHWAY	27	0.484241	1.63624	0.0110965	0.0404438	0.0268789	4628	tags=56%, list=24%, signal=42%	HIF1A/EIF1/FLT1/KDR/VEGFA/PRKCB/VHL/SHC1/EIF2B3/PRKCA/FLT4/EIF2B2/PIK3CG/EIF2S1/PLCG1
REACTOME_BILE_ACID_AND_BILE_SALT_METABOLISM	REACTOME_BILE_ACID_AND_BILE_SALT_METABOLISM	42	-0.406624	-1.57206	0.0110881	0.0404438	0.0268789	2481	tags=29%, list=13%, signal=25%	NR1H4/OSBPL6/SCP2/ABCC3/NCOA2/ABCB11/ACOT8/RXRA/AMACR/CYP27A1/OSBPL1A/ACOX2
REACTOME_MITOCHONDRIAL_TRNA_AMINOACYLATION	REACTOME_MITOCHONDRIAL_TRNA_AMINOACYLATION	18	-0.563099	-1.78212	0.0111254	0.04049	0.0269096	5955	tags=67%, list=30%, signal=46%	RARS2/AARS2/TARS2/MARS2/WARS2/DARS2/NARS2/SARS2/PPA2/HARS2/IARS2/PARS2
REACTOME_AUTOPHAGY	REACTOME_AUTOPHAGY	139	-0.285669	-1.40271	0.0113399	0.0412106	0.0273885	4493	tags=32%, list=23%, signal=25%	TOMM22/MFN1/GABARAP/VDAC1/UBE2V1/VPS28/PRKAG3/TOMM7/VPS37C/CSNK2B/CSNK2A1/RB1CC1/VPS37A/UBE2N/CFTR/ATG9A/LAMTOR3/PEX5/CHMP4C/HDAC6/CHMP2A/DYNC1LI2/PRKAB1/BECN1/SLC38A9/VPS37B/ATG12/ATG5/ATG4D/GABARAPL2/TSC2/PIK3C3/MTMR3/TSC1/ATG14/PRKAB2/MFN2/PINK1/ATG4B/CHMP4B/CHMP3/NBR1/TUBAL3/USP30
REACTOME_HDL_REMODELING	REACTOME_HDL_REMODELING	10	0.660269	1.6889	0.0115087	0.0417628	0.0277555	4873	tags=70%, list=25%, signal=53%	LIPG/APOE/CETP/ALB/APOA1/APOC2/PLTP
REACTOME_TRIGLYCERIDE_METABOLISM	REACTOME_TRIGLYCERIDE_METABOLISM	36	-0.441168	-1.63987	0.0115884	0.041991	0.0279071	5066	tags=53%, list=26%, signal=39%	FABP12/MOGAT3/GK/ABHD5/AGMO/PPP1CB/DGAT1/FABP3/FABP5/PRKACB/MGLL/PPP1CC/PLIN1/FABP2/LPIN3/LPIN2/MOGAT2/FABP1/PNPLA4
REACTOME_INTEGRIN_SIGNALING	REACTOME_INTEGRIN_SIGNALING	27	0.480848	1.62477	0.0116479	0.0421453	0.0280097	5389	tags=63%, list=28%, signal=46%	VWF/APBB1IP/RASGRP1/RAP1B/RASGRP2/RAPGEF4/PTPN1/SHC1/CSK/FN1/SYK/RAPGEF3/FGG/ITGB3/FGB/AKT1/SRC
REACTOME_SMOOTH_MUSCLE_CONTRACTION	REACTOME_SMOOTH_MUSCLE_CONTRACTION	41	0.43847	1.63117	0.0117632	0.042501	0.0282461	2567	tags=34%, list=13%, signal=30%	ANXA1/TPM4/DYSF/ANXA2/TPM2/MYL6B/MYL9/ITGA1/ACTG2/ACTA2/TPM3/LMOD1/MYH11/ANXA6
REACTOME_GAP_JUNCTION_ASSEMBLY	REACTOME_GAP_JUNCTION_ASSEMBLY	35	0.462742	1.66288	0.0118753	0.0428438	0.0284739	6045	tags=60%, list=31%, signal=42%	GJA4/TUBB6/TUBB2A/TUBA1C/GJC2/GJB3/GJA5/TUBA1B/GJC1/TUBB3/TUBA4A/TUBA1A/TUBB4B/TUBB2B/GJB4/GJD4/TUBA3D/GJA1/TUBB1/GJB6/TUBA3C
WP_APOPTOSISRELATED_NETWORK_DUE_TO_ALTERED_NOTCH3_IN_OVARIAN_CANCER	WP_APOPTOSISRELATED_NETWORK_DUE_TO_ALTERED_NOTCH3_IN_OVARIAN_CANCER	51	0.398552	1.54894	0.0120584	0.0434415	0.0288711	1667	tags=27%, list=9%, signal=25%	SOCS3/BCL3/IER3/TNF/CARD14/TNFRSF10B/ETS1/ANXA5/F2R/VIM/RIPK2/IL7R/HSPA5/NRG1
WP_PRION_DISEASE_PATHWAY	WP_PRION_DISEASE_PATHWAY	32	0.467176	1.65159	0.0122481	0.0440614	0.0292831	4090	tags=47%, list=21%, signal=37%	HSP90B1/BATF/POU2F2/PDIA3/SPI1/FYN/HSPA5/RFX5/IRF4/STAT3/BCL2/EBF1/MEF2C/PRNP/FGFR1
REACTOME_ETHANOL_OXIDATION	REACTOME_ETHANOL_OXIDATION	12	-0.624037	-1.73614	0.0123536	0.0443445	0.0294713	6000	tags=75%, list=31%, signal=52%	ACSS1/ALDH1B1/ALDH1A1/ADH4/ADH5/ADH1A/ADH6/ACSS2/ADH1C
PID_NOTCH_PATHWAY	PID_NOTCH_PATHWAY	57	0.394658	1.55937	0.0123624	0.0443445	0.0294713	4827	tags=46%, list=25%, signal=34%	NOTCH4/ENO1/APH1B/FBXW7/FURIN/CBL/DTX1/DLL1/MFAP2/RBBP8/DLK1/JAG2/CCND1/NCOR2/DNM1/JAG1/MFAP5/NOTCH3/CUL1/PSENEN/CDKN1A/PTCRA/IL4/CTBP1/RBPJ/GATA3
WP_ENERGY_METABOLISM	WP_ENERGY_METABOLISM	46	-0.394196	-1.55366	0.0124922	0.0447457	0.0297379	3099	tags=35%, list=16%, signal=29%	PRKAG3/TFB2M/PPARD/GSK3B/SIRT1/PRKAB1/SIRT3/PPARG/TFAM/PRKAB2/PPARA/CAMK2G/PPARGC1B/ESRRA/RXRA/PPARGC1A
WP_EXTRACELLULAR_VESICLES_IN_THE_CROSSTALK_OF_CARDIAC_CELLS	WP_EXTRACELLULAR_VESICLES_IN_THE_CROSSTALK_OF_CARDIAC_CELLS	19	0.531707	1.63296	0.0125915	0.0450368	0.0299314	2160	tags=47%, list=11%, signal=42%	MMP9/SPP1/IL6/TLR4/CD81/CD63/STAT3/SOD1/KDR
WP_STRIATED_MUSCLE_CONTRACTION_PATHWAY	WP_STRIATED_MUSCLE_CONTRACTION_PATHWAY	38	0.449147	1.64272	0.0126488	0.0451769	0.0300245	4920	tags=42%, list=25%, signal=32%	TPM4/MYBPC3/TPM2/VIM/MYL9/ACTA2/TCAP/TPM3/DES/ACTN3/TNNI2/ACTG1/MYBPC2/TNNI3/TNNT1/ACTC1
WP_CHOLESTEROL_BIOSYNTHESIS_PATHWAY	WP_CHOLESTEROL_BIOSYNTHESIS_PATHWAY	14	0.607202	1.69721	0.0127103	0.0452587	0.0300788	4852	tags=64%, list=25%, signal=48%	FDPS/SQLE/DHCR7/LSS/FDFT1/MVD/MSMO1/HMGCS1/NSDHL
KEGG_BETA_ALANINE_METABOLISM	KEGG_BETA_ALANINE_METABOLISM	22	-0.495504	-1.62882	0.0127262	0.0452587	0.0300788	2626	tags=64%, list=13%, signal=55%	GAD2/DPYS/ALDH1B1/CNDP1/ALDH3A2/ECHS1/EHHADH/HIBCH/MLYCD/ACADM/HADHA/ALDH7A1/ABAT/ALDH9A1
PID_DELTA_NP63_PATHWAY	PID_DELTA_NP63_PATHWAY	44	0.431662	1.61728	0.012694	0.0452587	0.0300788	3723	tags=41%, list=19%, signal=33%	CEBPD/ADA/RUNX1/IL1A/POU2F2/FBXW7/GPX2/SEC14L2/NRG1/TP63/RRAD/ADRM1/TCF7L1/RAB38/COL5A1/PERP/MDM2/FASN
NABA_PROTEOGLYCANS	NABA_PROTEOGLYCANS	35	0.460439	1.65461	0.0128041	0.0454708	0.0302198	2989	tags=29%, list=15%, signal=24%	SRGN/NYX/HAPLN3/SPOCK2/LUM/VCAN/BGN/DCN/PODNL1/ASPN
REACTOME_KETONE_BODY_METABOLISM	REACTOME_KETONE_BODY_METABOLISM	10	-0.665972	-1.74374	0.0128481	0.0455624	0.0302806	1621	tags=50%, list=8%, signal=46%	BDH1/BDH2/ACAT1/HMGCL/HMGCS2
BIOCARTA_COMP_PATHWAY	BIOCARTA_COMP_PATHWAY	18	0.566708	1.71627	0.0129605	0.0458932	0.0305005	3119	tags=44%, list=16%, signal=37%	C2/CFB/C1R/C4B/C1S/C1QA/C3/C1QB
WP_CANONICAL_AND_NONCANONICAL_TGFB_SIGNALING	WP_CANONICAL_AND_NONCANONICAL_TGFB_SIGNALING	17	0.562353	1.67656	0.0129782	0.0458932	0.0305005	3691	tags=53%, list=19%, signal=43%	LOXL2/TGFB1/LOXL1/GREM1/TGFBR2/LOX/SMAD3/TGFBR1/BMPR2
WP_SMALL_LIGAND_GPCRS	WP_SMALL_LIGAND_GPCRS	19	0.529806	1.62712	0.0130089	0.0459366	0.0305293	4026	tags=53%, list=21%, signal=42%	S1PR4/PTAFR/PTGIR/S1PR1/PTGER1/MTNR1A/PTGFR/CNR2/PTGER3/PTGER2
REACTOME_CELL_JUNCTION_ORGANIZATION	REACTOME_CELL_JUNCTION_ORGANIZATION	84	0.345463	1.4866	0.0130591	0.0460485	0.0306037	4891	tags=42%, list=25%, signal=31%	CLDN14/CDH11/CDH3/CDH5/ACTB/LIMS1/CADM1/CLDN12/FERMT2/SDK2/ITGA6/FLNA/CLDN1/PARVB/LAMC2/PARD6A/LIMS2/ARHGEF6/FLNC/CLDN2/RSU1/LAMA3/CDH15/CLDN16/ANG/ACTG1/ITGB4/CLDN22/CLDN5/PXN/PARD6G/VASP/PLEC/ITGB1/CTNNB1
REACTOME_SIGNALING_BY_NTRKS	REACTOME_SIGNALING_BY_NTRKS	133	0.305914	1.42809	0.0133279	0.04693	0.0311895	3975	tags=29%, list=20%, signal=23%	EGR2/JUNB/F3/TRIB1/DUSP6/EGR3/ADORA2A/EGR1/ID1/DUSP7/RPS6KA2/MAP2K1/DUSP4/FYN/SHC2/MAPK11/FURIN/DNM3/STAT3/MAPKAPK2/RALGDS/FOS/RRAD/FOSB/LYL1/EGR4/DUSP3/NGF/MEF2D/SHC1/MAPK12/IRS1/DNM1/NTRK1/NAB1/MEF2A/CDK5R1/MEF2C
BIOCARTA_VITCB_PATHWAY	BIOCARTA_VITCB_PATHWAY	11	0.653325	1.72329	0.0133656	0.0469963	0.0312336	2611	tags=55%, list=13%, signal=47%	COL4A1/P4HB/COL4A2/SLC2A1/SLC23A2/SLC2A3
REACTOME_GAP_JUNCTION_TRAFFICKING_AND_REGULATION	REACTOME_GAP_JUNCTION_TRAFFICKING_AND_REGULATION	48	0.420643	1.61572	0.0134231	0.0471321	0.0313239	6175	tags=58%, list=32%, signal=40%	GJA4/TUBB6/ACTB/TUBB2A/TUBA1C/GJC2/GJB3/GJA5/TUBA1B/GJC1/TUBB3/TUBA4A/DNM1/ACTG1/TUBA1A/TUBB4B/DAB2/TUBB2B/GJB4/CLTB/GJD4/TUBA3D/GJA1/SRC/TUBB1/GJB6/TUBA3C/CLTCL1
REACTOME_RORA_ACTIVATES_GENE_EXPRESSION	REACTOME_RORA_ACTIVATES_GENE_EXPRESSION	16	-0.563691	-1.7216	0.013585	0.0476334	0.0316571	1596	tags=56%, list=8%, signal=52%	NCOA1/RORA/TBL1X/CHD9/NCOA2/PPARA/CPT1A/NCOA6/RXRA
REACTOME_METABOLISM_OF_NITRIC_OXIDE_NOS3_ACTIVATION_AND_REGULATION	REACTOME_METABOLISM_OF_NITRIC_OXIDE_NOS3_ACTIVATION_AND_REGULATION	15	-0.585138	-1.76045	0.0136573	0.0478196	0.0317808	2124	tags=47%, list=11%, signal=42%	DNM2/NOSIP/CALM1/DDAH2/WASL/SPR/DDAH1
BIOCARTA_RELA_PATHWAY	BIOCARTA_RELA_PATHWAY	15	0.589321	1.67406	0.0138179	0.0483141	0.0321094	3461	tags=47%, list=18%, signal=38%	TNF/NFKBIA/RELA/TRADD/TNFRSF1B/TNFRSF1A/RIPK1
REACTOME_INTERLEUKIN_6_SIGNALING	REACTOME_INTERLEUKIN_6_SIGNALING	11	0.651752	1.71914	0.0139139	0.0485817	0.0322873	2873	tags=64%, list=15%, signal=54%	SOCS3/JAK2/STAT1/IL6/CBL/STAT3/JAK1
SIG_PIP3_SIGNALING_IN_B_LYMPHOCYTES	SIG_PIP3_SIGNALING_IN_B_LYMPHOCYTES	36	0.451683	1.63225	0.0139759	0.04873	0.0323858	4173	tags=50%, list=21%, signal=39%	DAPP1/LYN/RPS6KA2/PTPRC/PREX1/VAV1/CD19/PLCG2/BTK/ITPR1/BCR/PHF11/CYTH3/SYK/AKT3/FLOT1/PIK3R5/FLOT2
KEGG_INSULIN_SIGNALING_PATHWAY	KEGG_INSULIN_SIGNALING_PATHWAY	134	-0.291675	-1.42411	0.0140799	0.0490239	0.0325812	3540	tags=29%, list=18%, signal=24%	PHKB/PRKX/ARAF/INSR/PKLR/PPP1CB/CRKL/SORBS1/MAPK3/INPP5K/PRKCI/PRKACB/RAF1/PYGB/GSK3B/SOCS2/RPS6/PIK3R2/PRKAB1/PDE3A/PPP1CC/BAD/PRKAR2A/CBLC/CALM1/TSC2/PDPK1/TSC1/PIK3R1/PHKA2/PRKAB2/PTPRF/PCK1/PPP1R3B/MKNK2/SOS2/PCK2/PRKCZ/PPARGC1A
BIOCARTA_ERAD_PATHWAY	BIOCARTA_ERAD_PATHWAY	19	0.527961	1.62146	0.014122	0.0491019	0.032633	4399	tags=63%, list=22%, signal=49%	EDEM1/SEC61A1/MAN2B1/FBXO2/CANX/MAN1A2/MOGS/MAN1C1/UGGT1/CUL1/UBA2/RBX1

## Sheet: CCL4 GSEA
ID	Description	setSize	enrichmentScore	NES	pvalue	p.adjust	qvalue	rank	leading_edge	core_enrichment
REACTOME_SIGNALING_BY_INTERLEUKINS	REACTOME_SIGNALING_BY_INTERLEUKINS	446	0.535898	2.86233	7.56972e-43	1.88713e-39	1.28685e-39	4470	tags=53%, list=23%, signal=42%	CCL3/SOCS3/IL1B/PTGS2/CEBPD/OSM/CCL3L3/PIM1/ITGAX/SOCS1/MMP1/IL15RA/MMP9/CXCL1/ICAM1/MMP3/FPR1/MIF/IL18RAP/TNF/CCL2/LYN/CXCL2/S100A12/JUNB/BATF/SAA1/IL1A/IRAK3/PSMB1/HSP90B1/HIF1A/IL23A/DUSP6/PSMA3/CCL20/DUSP7/HAVCR2/CASP1/IL26/MAP3K8/IL1RN/IL10RA/SOD2/PSMB9/JAK2/IFNG/STAT1/IL13RA2/PSME2/ANXA1/TIMP1/CXCL10/LCN2/MCL1/POMC/IL18R1/P4HB/PSMB5/IL2RA/NOD2/PTAFR/MAP3K3/NOS2/TGFB1/STAT5A/IL21R/RPS6KA2/CS…
KEGG_CYTOKINE_CYTOKINE_RECEPTOR_INTERACTION	KEGG_CYTOKINE_CYTOKINE_RECEPTOR_INTERACTION	250	0.557467	2.78946	2.21896e-27	2.76594e-24	1.88612e-24	4441	tags=55%, list=23%, signal=43%	CCL3/IL1B/OSM/CCL3L3/TNFRSF6B/CXCL3/IL15RA/TNFRSF4/CXCL1/IL18RAP/CXCL6/TNF/CCL2/CXCL2/TNFRSF10B/TNFRSF12A/IL1A/TNFRSF18/IL23A/CCL20/CD27/IL26/PLEKHO2/TNFRSF10A/IL10RA/IFNG/CXCL10/CXCR6/CXCL16/IL18R1/CD40/CXCL9/IL2RA/TNFRSF10C/CXCR1/RELT/PDGFRB/TGFB1/TNFSF14/IL21R/CSF2/CLCF1/CSF3/CXCR2/IL6/CCR5/IL11/CSF2RB/INHBB/IL1R1/CXCL11/CSF3R/TGFB3/PPBP/TNFRSF8/IL19/FLT3LG/CCL11/CXCR4/CCR2/IL2RB/CX3CL1/ACVR1/…
REACTOME_EXTRACELLULAR_MATRIX_ORGANIZATION	REACTOME_EXTRACELLULAR_MATRIX_ORGANIZATION	289	0.529258	2.70682	1.58344e-26	1.31583e-23	8.9728e-24	4567	tags=53%, list=23%, signal=41%	MMP12/ITGAX/MMP25/PPIB/MMP1/MMP9/ICAM1/MMP3/ADAM8/EMILIN2/MMP10/MMP19/COL7A1/LOXL2/COL4A1/COL23A1/ICAM2/CTSK/COL6A3/PXDN/CD44/TIMP1/PECAM1/ADAMTS1/ADAMTS9/P4HB/COL5A3/NID1/ADAM9/COL5A2/MMP7/COL15A1/EMILIN1/SPARC/COL4A2/COL1A1/TGFB1/ADAM19/ITGB2/VWF/SPP1/EFEMP2/CEACAM6/ITGA5/ITGA4/FBN1/SDC2/TGFB3/CTSB/VCAN/LOXL1/COL18A1/BGN/ITGAL/COL6A2/LAMC1/COL3A1/HTRA1/COL1A2/PCOLCE/CAPN12/COL12A1/MMP2/COL27A1/…
REACTOME_NEUTROPHIL_DEGRANULATION	REACTOME_NEUTROPHIL_DEGRANULATION	456	0.4563	2.4462	4.69145e-26	2.92395e-23	1.99387e-23	4281	tags=45%, list=22%, signal=36%	PLAU/S100A8/LILRB3/ITGAX/LILRB2/MMP25/S100A9/FGR/CD55/TLR2/MMP9/CXCL1/CHI3L1/PRDX4/MNDA/FPR1/MIF/ADAM8/S100A12/FCGR3B/UNC13D/HK3/PSMB1/TCN1/DOK3/TXNDC5/S100A11/TMC6/LILRA3/TCIRG1/PLEKHO2/PNP/VCP/CFP/GLIPR1/RAB31/FPR2/GMFG/GSTP1/CD44/FCGR2A/SDCBP/SIRPA/PECAM1/LCN2/RAB24/CXCR1/PLAUR/STOM/SERPINA3/PGAM1/GPR84/PTAFR/FCN1/LRG1/CD59/ITGB2/FCER1G/ARHGAP9/OSTF1/OLFM4/S100P/SIGLEC5/VNN1/CEACAM6/TMEM30A/CX…
WP_NETWORK_MAP_OF_SARSCOV2_SIGNALING_PATHWAY	WP_NETWORK_MAP_OF_SARSCOV2_SIGNALING_PATHWAY	215	0.571783	2.80837	1.16191e-25	5.79331e-23	3.95051e-23	5065	tags=63%, list=26%, signal=47%	CCL3/IL1B/PTGS2/MMP25/CXCL3/CXCL1/BID/IFITM3/IL18RAP/CXCL6/DDIT4/TNF/CCL2/CXCL2/COL7A1/JUNB/SAA1/IL1A/HIF1A/IFITM1/CFB/CCL20/CASP5/ACTB/CFP/SAA2/JAK2/IFNG/STAT1/AGT/CXCL10/CXCL16/CXCL9/CXCR1/CFI/APOL1/TRO/HLA-DRB1/LRG1/AHR/NFKB2/CXCR2/SELP/IL6/CCR5/IRF9/CARD11/CEBPB/FYN/CTSB/IGLL1/CCL11/HLA-DRA/LCK/C1R/HLA-DRB5/ITIH3/CCR6/NLRP1/SKAP1/FGF2/C1S/BTN3A1/RRAS/EIF4E/CXCL5/CD3G/PRKCQ/NLRP3/TBK1/IL16/TGF…
REACTOME_THE_CITRIC_ACID_TCA_CYCLE_AND_RESPIRATORY_ELECTRON_TRANSPORT	REACTOME_THE_CITRIC_ACID_TCA_CYCLE_AND_RESPIRATORY_ELECTRON_TRANSPORT	142	-0.624857	-3.0877	1.6235e-24	6.74565e-22	4.59992e-22	4077	tags=69%, list=21%, signal=55%	COX8A/DLAT/UQCRB/COX18/SDHC/PPARD/PDK3/COX7A2L/NDUFC1/NDUFB8/DLST/HAGH/TMEM126B/COX6B1/NDUFA6/COX7C/NDUFA11/UQCRH/NDUFA13/NDUFB6/PDK4/NDUFA8/IDH3G/IDH3A/COX6A1/NDUFS7/NDUFS4/NDUFC2/COX7B/NDUFAB1/SDHA/SURF1/SCO1/UQCRFS1/PDP2/CYCS/NDUFA1/NDUFV3/GSTZ1/NDUFB7/COX11/NDUFB2/NDUFA9/NDUFAF4/NDUFA12/D2HGDH/CS/NDUFA10/NDUFA2/NDUFB1/COX6C/ADHFE1/COX5A/NDUFB10/ETFA/IDH3B/TMEM186/TACO1/UQCRC1/L2HGDH/DLD/NDUFB…
REACTOME_IMMUNOREGULATORY_INTERACTIONS_BETWEEN_A_LYMPHOID_AND_A_NON_LYMPHOID_CELL	REACTOME_IMMUNOREGULATORY_INTERACTIONS_BETWEEN_A_LYMPHOID_AND_A_NON_LYMPHOID_CELL	125	0.62182	2.84833	1.61779e-19	5.76163e-17	3.92891e-17	3385	tags=55%, list=17%, signal=46%	LILRB3/TREM1/LILRB2/FCGR3A/SLAMF7/HCST/ICAM1/LILRA1/IFITM1/IGLV6-57/ICAM2/LILRA3/LILRA5/CD40/COL1A1/CLEC2B/ITGB2/LILRA2/SIGLEC5/SH2D1B/ITGA4/CD1B/CD300A/TREML2/LILRB1/LILRA4/CD3D/ITGAL/COL3A1/COL1A2/SIGLEC7/CD19/MICB/CD34/KLRB1/LAIR2/CD300LF/HLA-A/HLA-F/CD81/CD3G/CD8A/HLA-G/HLA-B/B2M/HLA-C/ITGB7/C3/RAET1E/HLA-E/MADCAM1/SH2D1A/CD200/NCR3/ICAM3/SIGLEC10/SELL/CD247/KLRK1/LAIR1/TREML4/VCAM1/ICAM4/FCG…
REACTOME_RESPIRATORY_ELECTRON_TRANSPORT_ATP_SYNTHESIS_BY_CHEMIOSMOTIC_COUPLING_AND_HEAT_PRODUCTION_BY_UNCOUPLING_PROTEINS	REACTOME_RESPIRATORY_ELECTRON_TRANSPORT_ATP_SYNTHESIS_BY_CHEMIOSMOTIC_COUPLING_AND_HEAT_PRODUCTION_BY_UNCOUPLING_PROTEINS	93	-0.654636	-3.01822	4.41112e-19	1.37462e-16	9.37364e-17	3900	tags=69%, list=20%, signal=55%	UQCRB/COX18/SDHC/COX7A2L/NDUFC1/NDUFB8/TMEM126B/COX6B1/NDUFA6/COX7C/NDUFA11/UQCRH/NDUFA13/NDUFB6/NDUFA8/COX6A1/NDUFS7/NDUFS4/NDUFC2/COX7B/NDUFAB1/SDHA/SURF1/SCO1/UQCRFS1/CYCS/NDUFA1/NDUFV3/NDUFB7/COX11/NDUFB2/NDUFA9/NDUFAF4/NDUFA12/NDUFA10/NDUFA2/NDUFB1/COX6C/COX5A/NDUFB10/ETFA/TMEM186/TACO1/UQCRC1/NDUFB9/CYC1/ECSIT/UQCRC2/NDUFV1/SDHB/NDUFS1/ETFDH/NDUFS2/NDUFB5/SDHD/COX5B/UQCR10/NDUFS3/LRPPRC/ETF…
WP_EXTRAFOLLICULAR_B_CELL_ACTIVATION_BY_SARSCOV2	WP_EXTRAFOLLICULAR_B_CELL_ACTIVATION_BY_SARSCOV2	69	0.72008	2.98048	8.46844e-19	2.34576e-16	1.59959e-16	4290	tags=74%, list=22%, signal=58%	PRDM1/ITGAX/SLAMF7/TNF/IFITM1/XBP1/FCRL5/IFNG/CD40/CD79A/GPR183/STAT5A/ETS1/ITGB2/TBX21/ICOS/EBI3/PDCD1/IL6/CD69/PTPRC/CXCR4/BCL6/CD19/TNFSF13B/TNFSF13/CD82/IRF4/BCR/TLR4/ISG15/C3/SYK/CD80/SELL/ZEB2/CCR7/IL10/MS4A1/IL21/CXCR5/HSPA8/CCL19/CD22/AICDA/CR1/IFNAR2/IL4/CR2/PTCRA/CCL21
REACTOME_RESPIRATORY_ELECTRON_TRANSPORT	REACTOME_RESPIRATORY_ELECTRON_TRANSPORT	87	-0.673245	-3.0717	1.52243e-18	3.79543e-16	2.58814e-16	3900	tags=74%, list=20%, signal=59%	UQCRB/COX18/SDHC/COX7A2L/NDUFC1/NDUFB8/TMEM126B/COX6B1/NDUFA6/COX7C/NDUFA11/UQCRH/NDUFA13/NDUFB6/NDUFA8/COX6A1/NDUFS7/NDUFS4/NDUFC2/COX7B/NDUFAB1/SDHA/SURF1/SCO1/UQCRFS1/CYCS/NDUFA1/NDUFV3/NDUFB7/COX11/NDUFB2/NDUFA9/NDUFAF4/NDUFA12/NDUFA10/NDUFA2/NDUFB1/COX6C/COX5A/NDUFB10/ETFA/TMEM186/TACO1/UQCRC1/NDUFB9/CYC1/ECSIT/UQCRC2/NDUFV1/SDHB/NDUFS1/ETFDH/NDUFS2/NDUFB5/SDHD/COX5B/UQCR10/NDUFS3/LRPPRC/ETF…
WP_OVERVIEW_OF_PROINFLAMMATORY_AND_PROFIBROTIC_MEDIATORS	WP_OVERVIEW_OF_PROINFLAMMATORY_AND_PROFIBROTIC_MEDIATORS	116	0.616037	2.79245	2.37921e-18	5.39215e-16	3.67696e-16	4451	tags=56%, list=23%, signal=44%	CCL3/IL1B/OSM/CCL3L3/CXCL3/MMP1/MMP9/CXCL1/MMP3/CXCL6/TNF/CCL2/CXCL2/AREG/IL1A/IL23A/CCL20/IL26/IL1RN/IFNG/CXCL10/CXCL16/CXCL9/TGFB1/CSF2/CSF3/EBI3/SPP1/IL6/IL11/CXCL11/PPBP/IL19/CCL11/CX3CL1/LIF/CCL18/TNFSF13B/TNFSF13/CXCL5/CCL25/CCL17/PF4/VEGFA/IL33/IL18/CCL7/IL17B/IL10/IL17F/CXCL13/IL15/CXCL17/IL21/PF4V1/LTA/CCL19/CCL28/IL7/CCL5/IL4/CCL21/CCL26/IL9/IL36A
REACTOME_ANTIGEN_PROCESSING_CROSS_PRESENTATION	REACTOME_ANTIGEN_PROCESSING_CROSS_PRESENTATION	100	0.636502	2.82036	1.26692e-17	2.63202e-15	1.7948e-15	4470	tags=63%, list=23%, signal=49%	S100A8/S100A9/TLR2/SEC61B/NCF2/LY96/PSMB1/CALR/PSMA3/PSMB9/TAP1/PSME2/PSMB5/PSMA1/PSMB6/PSME1/PSMA5/PSMD14/PSMA6/PSMD4/TLR1/SEC61G/BTK/CYBB/PSMB10/PDIA3/PSMC2/PSMB4/NCF4/NCF1/SEC61A1/HLA-A/HLA-F/PSME4/TLR4/ITGAV/PSMC1/HLA-G/HLA-B/CYBA/B2M/HLA-C/PSMB8/HLA-E/PSMC4/PSMD1/TAP2/PSMA4/TLR6/PSMD6/PSMC6/PSMA7/TAPBP/IKBKG/SEC22B/MRC1/PSMD5/FGG/PSMD7/PSMA2/PSMB7/FGB/UBC
WP_BURN_WOUND_HEALING	WP_BURN_WOUND_HEALING	103	0.631619	2.81663	3.88909e-17	7.42638e-15	5.06412e-15	3348	tags=56%, list=17%, signal=47%	IL1B/NFKBIZ/S100A9/MMP1/TLR2/MMP9/CXCL1/KRT6A/ICAM1/MMP3/TNF/CCL2/LGALS1/IL1A/LY96/S100A11/TIMP1/PECAM1/NOD2/CD248/TNFAIP3/SPARC/COL1A1/PDGFRB/NFKBIA/CXCR2/IL6/FBN1/TGFB3/TLR1/VIM/CXCR4/COL1A2/MMP2/INHBA/CNN2/TAGLN/TLR9/TLR4/BCL2/TGFB2/TLR8/VEGFA/S100A6/MIAT/SERPINH1/DCN/TIMP2/SMAD3/HGF/KDR/TLR6/FN1/NOX4/IL15/CD3E/FST/FGFR1
NABA_SECRETED_FACTORS	NABA_SECRETED_FACTORS	324	0.448629	2.31823	4.17045e-17	7.42638e-15	5.06412e-15	3444	tags=33%, list=18%, signal=28%	CCL3/IL1B/S100A8/OSM/CCL3L3/S100A9/CXCL3/CXCL1/CXCL6/TNF/CCL2/CXCL2/AREG/S100A12/S100A2/IL1A/IL23A/S100A11/CCL20/IL26/ANGPTL4/ANGPTL2/IL1RN/S100A13/WNT5A/CHRDL2/IFNG/CXCL10/ANGPT2/CXCL9/S100A3/FSTL1/TGFB1/TNFSF14/CSF2/CLCF1/CSF3/EBI3/S100P/IL6/IL11/INHBB/CXCL11/TGFB3/PPBP/NRG1/IL19/FLT3LG/CCL11/GDF11/WNT5B/HBEGF/EGFL7/CX3CL1/LIF/FGF7/CCL18/FGF2/TNFSF13B/TNFSF13/INHBA/CXCL5/CHRD/S100A4/INSL3/CCL25…
REACTOME_INTERLEUKIN_4_AND_INTERLEUKIN_13_SIGNALING	REACTOME_INTERLEUKIN_4_AND_INTERLEUKIN_13_SIGNALING	107	0.616785	2.76309	4.07515e-16	6.77289e-14	4.6185e-14	4131	tags=64%, list=21%, signal=50%	SOCS3/IL1B/PTGS2/CEBPD/OSM/PIM1/ITGAX/SOCS1/MMP1/MMP9/ICAM1/MMP3/TNF/CCL2/JUNB/BATF/SAA1/IL1A/HSP90B1/HIF1A/IL23A/JAK2/STAT1/IL13RA2/ANXA1/TIMP1/LCN2/MCL1/POMC/NOS2/TGFB1/ITGB2/IL6/MUC1/CCL11/VIM/BCL6/COL1A2/LIF/ALOX5/MMP2/FGF2/S1PR1/IRF4/ITGAM/BCL2/VEGFA/STAT3/LAMA5/IL18/HGF/FSCN1/FN1/IL10/ZEB1/CCND1/IL17F/VCAM1/JAK1/CDKN1A/STAT6/IL4R/TNFRSF1B/HSPA8/BIRC5/FOS/GATA3/IL4
KEGG_LEISHMANIA_INFECTION	KEGG_LEISHMANIA_INFECTION	70	0.689585	2.87425	6.87057e-16	1.05042e-13	7.16291e-14	3066	tags=66%, list=16%, signal=56%	IL1B/PTGS2/FCGR3A/TLR2/TNF/NCF2/FCGR3B/IL1A/HLA-DMB/JAK2/IFNG/STAT1/FCGR2A/HLA-DMA/HLA-DQB1/HLA-DRB1/NOS2/TGFB1/ITGB2/NFKBIA/ITGA4/TGFB3/HLA-DOB/MAPK11/HLA-DRA/RELA/HLA-DRB5/IFNGR1/NCF4/HLA-DOA/NCF1/PRKCB/ITGAM/TLR4/TGFB2/CYBA/HLA-DRB4/C3/HLA-DRB3/HLA-DPA1/MAPK12/IL10/IRAK1/HLA-DPB1/HLA-DQA1/PTPN6
KEGG_CELL_ADHESION_MOLECULES_CAMS	KEGG_CELL_ADHESION_MOLECULES_CAMS	129	0.573815	2.65671	7.16291e-16	1.05042e-13	7.16291e-14	4083	tags=60%, list=21%, signal=48%	ICAM1/CLDN14/ICAM2/HLA-DMB/CD274/SELPLG/HLA-DMA/PECAM1/CD40/HLA-DQB1/CDH5/CDH3/HLA-DRB1/ITGB2/ICOS/SPN/PDCD1/SELP/CADM1/ITGA4/SDC2/HLA-DOB/MPZL1/VCAN/PTPRC/HLA-DRA/CLDN1/ITGAL/HLA-DRB5/CD276/HLA-DOA/CD34/HLA-A/HLA-F/ITGA6/CD28/JAM3/PTPRM/ITGAM/ITGAV/CD8A/HLA-G/SELE/HLA-B/HLA-C/HLA-DRB4/ITGB7/SDC1/CD2/HLA-DRB3/HLA-E/MADCAM1/HLA-DPA1/NRXN3/CDH15/NLGN2/CD6/ICAM3/CD80/ITGA8/SELL/ESAM/CTLA4/HLA-DPB1/S…
WP_ELECTRON_TRANSPORT_CHAIN_OXPHOS_SYSTEM_IN_MITOCHONDRIA	WP_ELECTRON_TRANSPORT_CHAIN_OXPHOS_SYSTEM_IN_MITOCHONDRIA	73	-0.656897	-2.87995	4.13568e-15	5.72792e-13	3.90592e-13	4077	tags=73%, list=21%, signal=58%	COX8A/UQCRB/SDHC/COX7A2L/NDUFC1/NDUFB8/COX6B1/NDUFA6/COX7C/UQCRH/NDUFB6/NDUFA8/COX6A1/NDUFS7/NDUFS4/NDUFC2/COX7B/NDUFAB1/SDHA/SURF1/SCO1/UQCRFS1/NDUFA1/NDUFV3/NDUFB7/COX11/NDUFB2/NDUFA9/NDUFA12/NDUFA10/NDUFA2/NDUFB1/COX6C/SLC25A4/COX5A/SLC25A5/NDUFB10/UQCRC1/NDUFB9/UQCRC2/NDUFV1/SDHB/NDUFS1/NDUFS2/NDUFB5/SDHD/COX5B/UQCR10/NDUFS3/COX4I1/COX15/NDUFA5/SLC25A6
REACTOME_INTERLEUKIN_1_FAMILY_SIGNALING	REACTOME_INTERLEUKIN_1_FAMILY_SIGNALING	149	0.526577	2.49012	1.04519e-14	1.3714e-12	9.35168e-13	4266	tags=51%, list=22%, signal=40%	IL1B/IL18RAP/S100A12/SAA1/IL1A/IRAK3/PSMB1/PSMA3/CASP1/MAP3K8/IL1RN/PSMB9/PSME2/IL18R1/PSMB5/NOD2/MAP3K3/PSMA1/NFKBIA/PSMB6/NFKB2/PSME1/RIPK2/IL1R1/PSMA5/PSMD14/PSMA6/USP18/PSMD4/PTPN7/IL18BP/PSMB10/PSMC2/RELA/PSMB4/MAP2K1/ALOX5/GSDMD/PSME4/TBK1/NKIRAS1/PTPN12/PTPN13/PSMC1/NLRC5/S100B/PSMB8/STAT3/IKBIP/IL33/PSMC4/LRRC14/PELI3/IL18/PSMD1/SMAD3/PSMA4/IRAK1/PSMD6/CTSG/PTPN6/IL1RAP/PSMC6/PSMA7/IKBKG/…
NABA_CORE_MATRISOME	NABA_CORE_MATRISOME	256	0.457331	2.29858	1.37079e-14	1.7087e-12	1.16518e-12	5088	tags=46%, list=26%, signal=34%	CRELD2/SRGN/EMILIN2/SPON2/COL7A1/COL4A1/NTNG2/SRPX2/CTHRC1/COL23A1/COL6A3/TGFBI/PXDN/MMRN2/NYX/VWA1/COL5A3/NID1/COL5A2/IGFBP7/HAPLN3/IGFBP5/COL15A1/EMILIN1/SPARC/COL4A2/LRG1/COL1A1/EMID1/VWF/AEBP1/SPP1/EFEMP2/FBN1/VCAN/TNFAIP6/SPOCK2/VWCE/COL18A1/BGN/DMBT1/MGP/COL6A2/LAMC1/COL3A1/COL1A2/PCOLCE/PAPLN/COL12A1/MXRA5/COL27A1/COL16A1/ECM1/FBLN5/LUM/MFAP2/LAMC2/LAMB2/COL9A2/LTBP2/SPARCL1/DCN/NID2/LGI2/…
WP_COMPLEMENT_SYSTEM	WP_COMPLEMENT_SYSTEM	93	0.615849	2.68851	2.21869e-14	2.6339e-12	1.79608e-12	4566	tags=59%, list=23%, signal=46%	ITGAX/FCGR3A/CD55/TLR2/C2/ICAM1/FPR1/GNA15/CALR/CFB/ICAM2/CFP/SELPLG/CD40/CFI/PLAUR/FCN1/CD59/ITGB2/SPP1/ADM/SELP/C3AR1/GNAI2/LAMC1/CD19/C4BPA/C1S/FCN2/WAS/CD93/FKBP2/C5AR1/SELE/SERPING1/C3/ARRB2/DCN/F11/LAMA5/ALB/SELL/CFH/LAMB1/APOA1/PRNP/FGG/F10/CR1/CLEC4M/CR2/ITGA2/PRKCA/FGB/ITGB3
WP_ALLOGRAFT_REJECTION	WP_ALLOGRAFT_REJECTION	86	0.620942	2.68921	3.70442e-14	4.19778e-12	2.86251e-12	4332	tags=64%, list=22%, signal=50%	IL1B/GZMB/CD55/C2/TNF/IL1A/HLA-DMB/IFNG/STAT1/HLA-DMA/CD40/HLA-DQB1/CXCL9/IL2RA/HLA-DRB1/TGFB1/CXCL11/HLA-DOB/C4B/HLA-DRA/VIM/LRRK2/PRF1/HLA-DRB5/HLA-DOA/HLA-A/HLA-F/CD28/HLA-G/HLA-B/C1QA/VEGFA/HLA-C/C3/HLA-E/HLA-DPA1/PDGFRA/TUBA1B/CD80/CTLA4/IL10/HLA-DPB1/COL5A1/HLA-DQA1/CXCL13/IL21/CXCR5/HLA-DQA2/GNLY/CCL19/C1QB/CD86/IL4/CCL21/FASLG
REACTOME_TNFR2_NON_CANONICAL_NF_KB_PATHWAY	REACTOME_TNFR2_NON_CANONICAL_NF_KB_PATHWAY	99	0.600716	2.66652	4.72083e-14	5.11697e-12	3.48931e-12	4470	tags=61%, list=23%, signal=47%	TNFRSF6B/TNFRSF4/TNF/TNFRSF12A/TNFRSF18/PSMB1/PSMA3/CD27/EDARADD/BIRC3/PSMB9/PSME2/CD40/PSMB5/TNFSF14/PSMA1/PSMB6/NFKB2/PSME1/PSMA5/PSMD14/PSMA6/TNFRSF8/PSMD4/PSMB10/PSMC2/PSMB4/CD70/TNFSF13B/TNFSF13/PSME4/TNFRSF9/LTB/PSMC1/TNFSF15/TNFRSF11B/TNFRSF17/PSMB8/TNFSF11/TNFRSF13C/PSMC4/PSMD1/PSMA4/TNFSF12/PSMD6/TRAF3/PSMC6/PSMA7/PSMD5/TNFRSF1B/TNFRSF1A/CUL1/LTA/TNFRSF14/PSMD7/TRAF2/PSMA2/PSMB7/FASLG/UBC
REACTOME_INTEGRIN_CELL_SURFACE_INTERACTIONS	REACTOME_INTEGRIN_CELL_SURFACE_INTERACTIONS	85	0.624444	2.69734	5.07099e-14	5.26749e-12	3.59195e-12	4566	tags=67%, list=23%, signal=52%	ITGAX/ICAM1/COL7A1/COL4A1/COL23A1/ICAM2/COL6A3/CD44/PECAM1/COL5A3/COL5A2/COL4A2/COL1A1/ITGB2/VWF/SPP1/ITGA5/ITGA4/FBN1/COL18A1/ITGAL/COL6A2/COL3A1/COL1A2/COL16A1/ITGA1/LUM/ITGA11/ITGA6/CD47/JAM3/ITGAM/ITGAV/ITGA7/ITGB7/COL9A2/MADCAM1/ICAM3/KDR/ITGA8/FN1/COL5A1/COL6A1/VCAM1/COL8A2/ICAM4/COL8A1/TNC/FGG/COL9A3/JAM2/COMP/AGRN/ITGA2/FGB/ITGB6/ITGB3
REACTOME_CELL_SURFACE_INTERACTIONS_AT_THE_VASCULAR_WALL	REACTOME_CELL_SURFACE_INTERACTIONS_AT_THE_VASCULAR_WALL	137	0.536944	2.5026	7.48496e-14	7.464e-12	5.08977e-12	3099	tags=46%, list=16%, signal=39%	ITGAX/TREM1/MMP1/MIF/LYN/TNFRSF10B/THBD/IGLV6-57/SLC16A3/TNFRSF10A/SELPLG/CD44/SIRPA/PECAM1/ANGPT2/COL1A1/TGFB1/GYPC/ITGB2/FCER1G/SPN/CEACAM6/SELP/ITGA5/ITGA4/SDC2/FYN/IGHA1/IGLL1/LCK/ITGAL/COL1A2/SIRPG/CD74/PROCR/CAV1/ITGA6/CD48/DOK2/CD47/JAM3/SLC3A2/INPP5D/ITGAM/ITGAV/PF4/SELE/SDC1/CD2/TEK/CD84/CD244/SLC7A5/SHC1/SELL/CEACAM3/ESAM/FN1/SDC3/SLC7A7/PLCG1/PTPN6/SLC7A11
WP_VEGFAVEGFR2_SIGNALING_PATHWAY	WP_VEGFAVEGFR2_SIGNALING_PATHWAY	418	0.387198	2.05882	8.07117e-14	7.73901e-12	5.27731e-12	3581	tags=35%, list=18%, signal=30%	PTGS2/PLAU/SH2D2A/LMAN1/DNAJB9/ICAM1/F3/ATF4/MMP10/CCL2/DUSP5/NCF2/GPX1/HERPUD1/CALR/TXNDC5/FJX1/SLC2A14/PNP/ATF6/TEAD4/CALU/SOD2/ACOT9/LIMK1/STAT1/PGD/MMRN2/FHL2/ANXA1/NOTCH4/SDCBP/ADAMTS1/ADAMTS9/P4HB/CDH5/ADAM9/TNFRSF10C/SDF2L1/EGR3/PLAUR/CRIP2/SSR4/IGFBP7/CHAC1/ENG/ETS1/ADRB2/EPHA2/NFKBIA/MAP2K3/RND1/SND1/HDAC7/RCN1/SHC2/FYN/PSMD4/NFATC1/CYBB/GRB10/HBEGF/MAP3K5/ERG/SHB/RELA/FGD5/HLX/HTRA1/MAP…
REACTOME_CHEMOKINE_RECEPTORS_BIND_CHEMOKINES	REACTOME_CHEMOKINE_RECEPTORS_BIND_CHEMOKINES	52	0.706513	2.79095	8.70441e-14	8.03708e-12	5.48056e-12	4290	tags=75%, list=22%, signal=59%	CCL3/CCL3L3/CXCL3/CXCL1/CXCL6/CCL2/CXCL2/CCL20/CXCL10/CXCR6/CXCL16/CXCL9/CXCR1/CXCR2/CCR5/CXCL11/PPBP/CCL11/CXCR4/CCR2/CX3CL1/CCR6/CXCL5/CCL25/CCL17/PF4/CCR10/CXCR3/CCL7/CCR7/CCR3/CXCL13/CXCR5/CX3CR1/CCL19/CCL28/CCL5/CCR1/CCL21
KEGG_INTESTINAL_IMMUNE_NETWORK_FOR_IGA_PRODUCTION	KEGG_INTESTINAL_IMMUNE_NETWORK_FOR_IGA_PRODUCTION	48	0.727683	2.81934	1.02834e-13	9.15591e-12	6.2435e-12	4131	tags=77%, list=21%, signal=61%	IL15RA/HLA-DMB/HLA-DMA/CD40/HLA-DQB1/HLA-DRB1/TGFB1/ICOS/IL6/ITGA4/HLA-DOB/HLA-DRA/CXCR4/HLA-DRB5/HLA-DOA/TNFSF13B/TNFSF13/CCL25/CD28/HLA-DRB4/ITGB7/TNFRSF17/HLA-DRB3/MADCAM1/TNFRSF13C/CCR10/HLA-DPA1/CD80/IL10/HLA-DPB1/HLA-DQA1/IL15/HLA-DQA2/CCL28/CD86/AICDA/IL4
KEGG_SYSTEMIC_LUPUS_ERYTHEMATOSUS	KEGG_SYSTEMIC_LUPUS_ERYTHEMATOSUS	54	0.705447	2.80934	1.21752e-13	1.04664e-11	7.13717e-12	3992	tags=70%, list=20%, signal=56%	FCGR3A/C2/TNF/FCGR3B/HLA-DMB/IFNG/FCGR2A/HLA-DMA/CD40/HLA-DQB1/HLA-DRB1/SNRPD1/HLA-DOB/C4B/HLA-DRA/C1R/HLA-DRB5/HLA-DOA/C1S/TRIM21/CD28/C1QA/HLA-DRB4/C3/HLA-DRB3/HLA-DPA1/ACTN3/CD80/IL10/HLA-DPB1/CTSG/HLA-DQA1/FCGR2B/SSB/HLA-DQA2/SNRPD3/C1QB/CD86
PID_INTEGRIN1_PATHWAY	PID_INTEGRIN1_PATHWAY	66	0.664285	2.72276	1.48547e-13	1.23442e-11	8.41764e-12	3897	tags=65%, list=20%, signal=52%	PLAU/COL7A1/COL4A1/TGM2/COL6A3/TGFBI/NID1/PLAUR/COL5A2/COL1A1/SPP1/ITGA5/ITGA4/FBN1/COL18A1/COL6A2/LAMC1/COL3A1/COL1A2/CSPG4/ITGA1/ITGA11/CD81/ITGA6/MDK/LAMC2/ITGAV/LAMB2/VEGFA/ITGA7/LAMA5/THBS2/ITGA8/FN1/LAMA4/COL5A1/COL6A1/VCAM1/LAMB1/LAMA3/TNC/FGG/JAM2
WP_TYPE_II_INTERFERON_SIGNALING	WP_TYPE_II_INTERFERON_SIGNALING	36	0.783454	2.85129	1.71665e-13	1.38052e-11	9.41388e-12	2180	tags=69%, list=11%, signal=62%	SOCS3/IL1B/SOCS1/ICAM1/REG1A/CIITA/PSMB9/TAP1/JAK2/IFNG/STAT1/CXCL10/CXCL9/NOS2/GBP1/IRF1/IRF9/SPI1/CYBB/IFNGR1/IRF4/ISG15/HLA-B/IFI6/STAT2
KEGG_HEMATOPOIETIC_CELL_LINEAGE	KEGG_HEMATOPOIETIC_CELL_LINEAGE	86	0.61103	2.64628	1.91681e-13	1.49331e-11	1.0183e-11	4617	tags=70%, list=24%, signal=54%	IL1B/CD55/CD38/TNF/IL1A/CD44/IL2RA/HLA-DRB1/CSF2/CD59/CSF3/IL6/ITGA5/ITGA4/IL11/IL1R1/CD1B/CSF3R/FLT3LG/HLA-DRA/CD3D/HLA-DRB5/IL7R/CD19/CD34/ITGA1/CD3G/CD37/KIT/ITGA6/ITGAM/CD8A/CD5/HLA-DRB4/CD2/HLA-DRB3/CSF1R/MS4A1/IL3RA/CD4/IL5RA/TPO/CD3E/CSF2RA/MME/CD33/GP1BA/CD1C/IL4R/IL7/CD22/GP1BB/CD8B/CR1/IL4/CR2/ITGA2/CD1A/ITGB3/IL9R
PID_IL12_2PATHWAY	PID_IL12_2PATHWAY	61	0.677939	2.75405	2.13468e-13	1.61265e-11	1.09968e-11	4332	tags=72%, list=22%, signal=56%	CCL3/IL1B/GZMB/SOCS1/IL18RAP/JAK2/IFNG/STAT1/IL18R1/IL2RA/NOS2/STAT5A/TBX21/MAP2K3/NFKB2/RIPK2/CCR5/IL1R1/HLA-DRA/STAT4/CD3D/LCK/RELA/IL2RB/HLX/HLA-A/CD3G/CD8A/B2M/STAT3/GZMA/IL18/CD247/EOMES/CD4/CD3E/STAT6/IL12RB1/FOS/PPP3R1/CD8B/IL4/PPP3CB/FASLG
NABA_ECM_REGULATORS	NABA_ECM_REGULATORS	229	0.454158	2.24671	6.66949e-13	4.89031e-11	3.33475e-11	3606	tags=35%, list=18%, signal=29%	MMP12/PLAU/MMP25/MMP1/MMP9/MMP3/ADAM8/MMP10/MMP19/LOXL2/SERPINB8/HYAL2/CSTA/TGM2/CTSK/AGT/PI3/TIMP1/ADAMTS1/ADAMTS9/ADAM9/SERPINA3/HTRA3/FAM20C/MMP7/ADAM19/CST7/CTSH/CTSB/SERPINB1/LOXL1/SERPINB3/HTRA1/HTRA4/SULF1/ITIH3/SLPI/SERPINB4/OGFOD1/MMP2/HYAL1/SERPINA1/P4HA3/ADAMTS5/PAPPA/MMP14/LOX/SERPINB5/PLOD1/CST6/SERPINB6/SERPINF1/TIMP3/SERPINE1/SERPING1/ADAM33/CD109/SERPINH1/SERPINE2/LOXL3/P4HA1/ITIH…
WP_TYROBP_CAUSAL_NETWORK_IN_MICROGLIA	WP_TYROBP_CAUSAL_NETWORK_IN_MICROGLIA	59	0.676881	2.73719	7.50659e-13	5.34683e-11	3.64606e-11	3714	tags=71%, list=19%, signal=58%	ITGAX/SAMSN1/CREB3L2/NCF2/GPX1/RGS1/PLEK/TCIRG1/IL10RA/CXCL16/RUNX3/STAT5A/PPP1R18/ITGB2/SPP1/APBB1IP/HCLS1/NCKAP1L/HLX/CAPG/CD37/KCNE3/ITGAM/FKBP15/C3/LYL1/NPC2/LOXL3/CD84/GIMAP2/SFT2D2/IL18/DPYD/SLC7A7/IGSF6/CD4/ADAP2/RNASE6/TGFBR1/GAPT/TNFRSF1B/TYROBP
WP_IL18_SIGNALING_PATHWAY	WP_IL18_SIGNALING_PATHWAY	264	0.432912	2.18143	1.36349e-12	9.44217e-11	6.43871e-11	4441	tags=44%, list=23%, signal=34%	CCL3/ZC3H12A/SOCS3/IL1B/PTGS2/NFKBIZ/CXCL3/MMP1/MMP9/TNFAIP2/ICAM1/MMP3/BID/IL18RAP/TNF/TNIP3/CCL2/CXCL2/NCF2/FAM110A/S1PR4/IER3/KLF2/CCL20/PLA2G7/TGM2/BIRC3/TMEM165/ENO1/IFNG/TIMP1/CXCL16/IL18R1/IL2RA/RGS16/TNFAIP3/NOS2/FBXW7/COL1A1/IRF1/TBX21/NFKBIE/SPP1/NFKBIA/NFKB2/RFX5/IL6/ZNF143/CEBPB/PTPN7/CD83/CLDN1/IL18BP/LCK/ATF3/RELA/COL3A1/COL1A2/CCL18/MMP2/KIFC3/APBA2/NCF1/ADAMTS5/MMP14/CD81/RUNX2/LT…
REACTOME_TCR_SIGNALING	REACTOME_TCR_SIGNALING	116	0.546673	2.47803	2.65205e-12	1.78691e-10	1.21851e-10	3736	tags=54%, list=19%, signal=44%	LCP2/PSMB1/PSMA3/PSMB9/PSME2/HLA-DQB1/PSMB5/HLA-DRB1/PSMA1/NFKBIA/PSMB6/PSME1/RIPK2/CARD11/PSMA5/PSMD14/PSMA6/PSMD4/PTPRC/HLA-DRA/PSMB10/CD3D/LCK/PSMC2/RELA/PSMB4/HLA-DRB5/HLA-DQB2/PLCG2/PSME4/CD3G/PRKCQ/WAS/INPP5D/PSMC1/GRAP2/ITK/HLA-DRB4/PSMB8/HLA-DRB3/PSMC4/HLA-DPA1/ZAP70/PSMD1/PTPN22/CD247/PSMA4/HLA-DPB1/TRAT1/PSMD6/PLCG1/HLA-DQA1/CD4/CD3E/PSMC6/PSMA7/CSK/IKBKG/PTPRJ/LAT/PSMD5/HLA-DQA2/CUL1
REACTOME_COLLAGEN_FORMATION	REACTOME_COLLAGEN_FORMATION	81	0.599892	2.56206	3.10359e-12	2.03612e-10	1.38845e-10	4158	tags=58%, list=21%, signal=46%	PPIB/MMP9/MMP3/COL7A1/LOXL2/COL4A1/COL23A1/COL6A3/PXDN/P4HB/COL5A3/COL5A2/MMP7/COL15A1/COL4A2/COL1A1/CTSB/LOXL1/COL18A1/COL6A2/COL3A1/COL1A2/PCOLCE/COL12A1/COL27A1/COL16A1/P4HA3/LOX/ITGA6/PLOD1/LAMC2/COL9A2/SERPINH1/LOXL3/P4HA1/COL14A1/COL5A1/COL6A1/ADAMTS2/COL8A2/COL24A1/COL8A1/PLOD3/LAMA3/COL9A3/ADAMTS3/TLL2
KEGG_ALLOGRAFT_REJECTION	KEGG_ALLOGRAFT_REJECTION	37	0.749862	2.76118	4.41692e-12	2.77924e-10	1.89519e-10	4332	tags=84%, list=22%, signal=65%	GZMB/TNF/HLA-DMB/IFNG/HLA-DMA/CD40/HLA-DQB1/HLA-DRB1/HLA-DOB/HLA-DRA/PRF1/HLA-DRB5/HLA-DOA/HLA-A/HLA-F/CD28/HLA-G/HLA-B/HLA-C/HLA-DRB4/HLA-DRB3/HLA-E/HLA-DPA1/CD80/IL10/HLA-DPB1/HLA-DQA1/HLA-DQA2/CD86/IL4/FASLG
REACTOME_PROTEIN_LOCALIZATION	REACTOME_PROTEIN_LOCALIZATION	151	-0.483076	-2.40131	4.45927e-12	2.77924e-10	1.89519e-10	4265	tags=50%, list=22%, signal=39%	TIMM8A/VDAC1/TIMM13/TIMM44/GRPEL1/PEX3/BAG6/ECI2/DDO/NDUFB8/ACBD5/CYB5A/ALDH3A2/HSPA9/PEX5/PEX12/CHCHD4/ACOT2/IDH3G/PEX7/ACOT4/GSTK1/MTX2/PEX16/LDHD/DHRS4/NUDT19/GET4/OTC/CHCHD3/PEX14/IDH1/ZFAND6/BCS1L/CHCHD10/SLC25A13/CS/EHHADH/ATAD1/SLC25A4/SCP2/ACAA1/PEX1/GNPAT/MLYCD/ACOX1/DAO/PEX11B/PEX19/CYC1/ABCD3/SLC25A12/CRAT/SAMM50/CROT/CAT/PHYH/ACO2/UBE2D3/PEX26/ACOT8/ECH1/DECR2/TYSND1/HMGCL/PXMP2/PMPCB…
REACTOME_DEGRADATION_OF_THE_EXTRACELLULAR_MATRIX	REACTOME_DEGRADATION_OF_THE_EXTRACELLULAR_MATRIX	135	0.519305	2.40777	4.86642e-12	2.95902e-10	2.01778e-10	3839	tags=47%, list=20%, signal=38%	MMP12/MMP25/MMP1/MMP9/MMP3/ADAM8/MMP10/MMP19/COL7A1/COL4A1/COL23A1/CTSK/COL6A3/CD44/TIMP1/ADAMTS1/ADAMTS9/COL5A3/NID1/ADAM9/COL5A2/MMP7/COL15A1/COL4A2/COL1A1/SPP1/FBN1/CTSB/COL18A1/COL6A2/LAMC1/COL3A1/HTRA1/COL1A2/CAPN12/COL12A1/MMP2/COL16A1/FURIN/ADAMTS5/MMP14/CTRB2/LAMC2/COL9A2/DCN/TIMP2/LAMA5/CAPN10/COL14A1/FN1/COL5A1/COL6A1/CTSG/COL8A2/LAMB1/A2M/COL8A1/TPSAB1/CAPN14/LAMA3/ADAM17/CAPN6/COL9A3
REACTOME_PEROXISOMAL_PROTEIN_IMPORT	REACTOME_PEROXISOMAL_PROTEIN_IMPORT	63	-0.625185	-2.66593	1.12638e-11	6.68585e-10	4.55914e-10	3133	tags=56%, list=16%, signal=47%	PEX5/PEX12/ACOT2/PEX7/ACOT4/GSTK1/DHRS4/NUDT19/PEX14/IDH1/ZFAND6/EHHADH/SCP2/ACAA1/PEX1/GNPAT/MLYCD/ACOX1/DAO/CRAT/CROT/CAT/PHYH/UBE2D3/PEX26/ACOT8/ECH1/DECR2/TYSND1/HMGCL/AMACR/PECR/NUDT7/EPHX2/ACOX2
REACTOME_COLLAGEN_DEGRADATION	REACTOME_COLLAGEN_DEGRADATION	61	0.649945	2.64032	1.32253e-11	7.49336e-10	5.10979e-10	3037	tags=54%, list=15%, signal=46%	MMP12/MMP1/MMP9/MMP3/MMP10/MMP19/COL7A1/COL4A1/COL23A1/CTSK/COL6A3/COL5A3/ADAM9/COL5A2/MMP7/COL15A1/COL4A2/COL1A1/CTSB/COL18A1/COL6A2/COL3A1/COL1A2/COL12A1/MMP2/COL16A1/FURIN/MMP14/COL9A2/COL14A1/COL5A1/COL6A1/COL8A2
REACTOME_INTERFERON_SIGNALING	REACTOME_INTERFERON_SIGNALING	192	0.465939	2.26164	1.31941e-11	7.49336e-10	5.10979e-10	3304	tags=40%, list=17%, signal=33%	ISG20/SOCS3/GBP5/SOCS1/EIF4A1/IFITM2/ICAM1/IFITM3/IFITM1/UBE2L6/PML/CIITA/JAK2/IFNG/STAT1/CD44/SEC13/HLA-DQB1/TRIM22/HLA-DRB1/IFIT3/PTAFR/GBP1/IRF1/IFI30/IFIT5/GBP4/KPNA2/IRF9/TRIM29/IRF7/USP18/HLA-DRA/HLA-DRB5/HLA-DQB2/IFNGR1/USP41/EIF4E/HLA-A/HLA-F/TRIM21/IRF4/FLNA/MX2/TRIM8/OAS3/OAS2/ISG15/HLA-G/HLA-B/IFI6/EGR1/B2M/HLA-C/HLA-DRB4/XAF1/PSMB8/STAT2/HLA-DRB3/GBP2/HLA-E/HLA-DPA1/IFI35/PTPN1/TRIM26…
REACTOME_INTERLEUKIN_10_SIGNALING	REACTOME_INTERLEUKIN_10_SIGNALING	43	0.721774	2.7275	1.8136e-11	1.00474e-09	6.85138e-10	4205	tags=81%, list=21%, signal=64%	CCL3/IL1B/PTGS2/CCL3L3/CXCL1/ICAM1/FPR1/TNF/CCL2/CXCL2/IL1A/CCL20/IL1RN/IL10RA/TIMP1/CXCL10/PTAFR/CSF2/CSF3/IL6/CCR5/IL1R1/CCR2/LIF/STAT3/IL18/CD80/IL10/JAK1/TNFRSF1B/TNFRSF1A/CCL19/CCL5/CD86/CCR1
REACTOME_CLASS_A_1_RHODOPSIN_LIKE_RECEPTORS	REACTOME_CLASS_A_1_RHODOPSIN_LIKE_RECEPTORS	310	0.402327	2.06926	2.28069e-11	1.23604e-09	8.42864e-10	3982	tags=33%, list=20%, signal=27%	CCL3/CCL3L3/HCAR3/CXCL3/CXCL1/P2RY6/FPR1/CXCL6/PROK2/CCL2/CXCL2/SAA1/PNOC/S1PR4/CCL20/ADORA2A/GPR4/FPR2/GPR68/ANXA1/AGT/CXCL10/CXCR6/CXCL16/POMC/GPR183/CXCL9/CXCR1/NMB/PTAFR/F2R/ADRB2/CXCR2/C3AR1/CCR5/CXCL11/PPBP/GPR65/EDNRA/CCL11/PTGIR/OXT/GAL/CXCR4/CCR2/CX3CL1/GHRL/FFAR2/CCR6/CMKLR1/ADRA2C/SUCNR1/RRH/CXCL5/INSL3/S1PR1/CCL25/P2RY14/HRH4/CCL17/PTGER1/PF4/C5AR1/CYSLTR1/P2RY2/C3/NPSR1/PTGFR/GPR132/…
WP_TH17_CELL_DIFFERENTIATION_PATHWAY	WP_TH17_CELL_DIFFERENTIATION_PATHWAY	69	0.617866	2.55741	2.62577e-11	1.36419e-09	9.30254e-10	4131	tags=59%, list=21%, signal=47%	SOCS3/IL1B/HIF1A/IL23A/RUNX1/JAK2/IFNG/STAT1/HLA-DMA/IL2RA/TGFB1/AHR/STAT5A/IL21R/TBX21/NFKBIA/IL6/NFATC1/CD3D/LCK/IL27RA/IFNGR1/IRF4/CD3G/PRKCQ/STAT3/ZAP70/CD247/IL17F/PLCG1/CD4/CD3E/JAK1/IL21/STAT6/IL4R/LAT/TGFBR1/FOS/GATA3/IL4
KEGG_CHEMOKINE_SIGNALING_PATHWAY	KEGG_CHEMOKINE_SIGNALING_PATHWAY	182	0.465616	2.2489	2.6266e-11	1.36419e-09	9.30254e-10	3067	tags=40%, list=16%, signal=34%	CCL3/CCL3L3/FGR/CXCL3/CXCL1/CXCL6/CCL2/LYN/CXCL2/RAC2/GRK5/CCL20/JAK2/STAT1/CXCL10/CXCR6/CXCL16/CXCL9/CXCR1/GNB4/GNGT2/NFKBIA/CXCR2/CCR5/SHC2/ADCY4/PREX1/GNG11/CXCL11/PIK3CD/PPBP/GNB5/CCL11/GNAI2/CXCR4/CCR2/RELA/CX3CL1/MAP2K1/CCR6/CCL18/DOCK2/RAP1B/NCF1/CXCL5/CCL25/WAS/VAV1/CCL17/PRKCB/PLCB2/RASGRP2/PF4/ITK/GNG7/PLCB1/GRK6/STAT2/STAT3/ARRB2/CCR10/CXCR3/CCL7/ADCY3/TIAM2/ADCY7/HCK/SHC1/CCR7/CCR3/ST…
REACTOME_SIGNALING_BY_THE_B_CELL_RECEPTOR_BCR	REACTOME_SIGNALING_BY_THE_B_CELL_RECEPTOR_BCR	110	0.537278	2.40659	5.63482e-11	2.86686e-09	1.95494e-09	5570	tags=65%, list=28%, signal=47%	DAPP1/LYN/PSMB1/IGLV6-57/PSMA3/PSMB9/PSME2/CD79A/PSMB5/NFKBIE/PSMA1/NFKBIA/PSMB6/PSME1/CARD11/PSMA5/FYN/PSMD14/PIK3CD/PSMA6/PSMD4/BTK/NFATC1/PSMB10/PSMC2/RELA/PSMB4/CD19/RASGRP1/ITPR1/PLCG2/PSME4/VAV1/PRKCB/ORAI2/PSMC1/PSMB8/PIK3AP1/PSMC4/RASGRP3/PSMD1/SYK/BLK/PSMA4/CD79B/PSMD6/PTPN6/PSMC6/PSMA7/IKBKG/ORAI1/PSMD5/CUL1/PPP3R1/CD22/PSMD7/PPP3CB/PSMA2/PSMB7/UBC/IGHD/PSMC3/PPP3CA/NFATC3/NCK1/AHCYL1/P…
REACTOME_INTERFERON_GAMMA_SIGNALING	REACTOME_INTERFERON_GAMMA_SIGNALING	92	0.563862	2.45337	8.52608e-11	4.2511e-09	2.89887e-09	3471	tags=54%, list=18%, signal=45%	SOCS3/GBP5/SOCS1/ICAM1/PML/CIITA/JAK2/IFNG/STAT1/CD44/HLA-DQB1/TRIM22/HLA-DRB1/PTAFR/GBP1/IRF1/IFI30/GBP4/IRF9/TRIM29/IRF7/HLA-DRA/HLA-DRB5/HLA-DQB2/IFNGR1/HLA-A/HLA-F/TRIM21/IRF4/TRIM8/OAS3/OAS2/HLA-G/HLA-B/B2M/HLA-C/HLA-DRB4/HLA-DRB3/GBP2/HLA-E/HLA-DPA1/PTPN1/TRIM26/HLA-DPB1/VCAM1/HLA-DQA1/PTPN6/HLA-H/JAK1/PTPN2
REACTOME_INTERLEUKIN_1_SIGNALING	REACTOME_INTERLEUKIN_1_SIGNALING	112	0.529627	2.38365	1.09656e-10	5.28775e-09	3.60577e-09	4266	tags=52%, list=22%, signal=41%	IL1B/S100A12/SAA1/IL1A/IRAK3/PSMB1/PSMA3/MAP3K8/IL1RN/PSMB9/PSME2/PSMB5/NOD2/MAP3K3/PSMA1/NFKBIA/PSMB6/NFKB2/PSME1/RIPK2/IL1R1/PSMA5/PSMD14/PSMA6/USP18/PSMD4/PSMB10/PSMC2/RELA/PSMB4/MAP2K1/PSME4/NKIRAS1/PSMC1/NLRC5/S100B/PSMB8/IKBIP/PSMC4/LRRC14/PELI3/PSMD1/PSMA4/IRAK1/PSMD6/IL1RAP/PSMC6/PSMA7/IKBKG/PSMD5/IRAK2/RBX1/CUL1/AGER/PSMD7/TRAF2/PSMA2/PSMB7
REACTOME_GPCR_LIGAND_BINDING	REACTOME_GPCR_LIGAND_BINDING	433	0.360446	1.91918	1.10294e-10	5.28775e-09	3.60577e-09	3982	tags=30%, list=20%, signal=24%	CCL3/CCL3L3/CD55/HCAR3/CXCL3/CXCL1/P2RY6/FPR1/CXCL6/PROK2/CCL2/CXCL2/SAA1/PNOC/S1PR4/CCL20/ADORA2A/GPR4/WNT5A/FPR2/GPR68/ANXA1/AGT/CXCL10/CXCR6/CXCL16/RAMP3/POMC/GPR183/CXCL9/CXCR1/GNB4/NMB/PTAFR/F2R/ADRB2/GNGT2/FZD10/ADM/CXCR2/C3AR1/CCR5/GNG11/CXCL11/PPBP/GNB5/GPR65/EDNRA/CCL11/PTGIR/OXT/GAL/CXCR4/CCR2/CX3CL1/GHRL/FFAR2/CCR6/CMKLR1/ADRA2C/SUCNR1/RRH/CXCL5/CALCRL/SMO/INSL3/S1PR1/CCL25/WNT2/P2RY14…
KEGG_AUTOIMMUNE_THYROID_DISEASE	KEGG_AUTOIMMUNE_THYROID_DISEASE	47	0.687533	2.64313	1.28539e-10	6.04619e-09	4.12295e-09	4332	tags=68%, list=22%, signal=53%	GZMB/HLA-DMB/HLA-DMA/CD40/HLA-DQB1/HLA-DRB1/HLA-DOB/TG/HLA-DRA/PRF1/HLA-DRB5/HLA-DOA/HLA-A/HLA-F/CD28/HLA-G/HLA-B/HLA-C/HLA-DRB4/HLA-DRB3/HLA-E/HLA-DPA1/CD80/CTLA4/IL10/HLA-DPB1/HLA-DQA1/TPO/HLA-DQA2/CD86/IL4/FASLG
REACTOME_METABOLISM_OF_POLYAMINES	REACTOME_METABOLISM_OF_POLYAMINES	56	0.634951	2.55178	2.68699e-10	1.24049e-08	8.45904e-09	4266	tags=64%, list=22%, signal=50%	PSMB1/PSMA3/SMOX/PSMB9/PSME2/SRM/OAZ1/PSMB5/ODC1/PSMA1/PSMB6/PSME1/PSMA5/PSMD14/PSMA6/PSMD4/PSMB10/PSMC2/PSMB4/PSME4/PSMC1/PSMB8/PSMC4/PSMD1/PAOX/PSMA4/PSMD6/OAZ2/AMD1/PSMC6/PSMA7/PSMD5/OAZ3/PSMD7/PSMA2/PSMB7
KEGG_TYPE_I_DIABETES_MELLITUS	KEGG_TYPE_I_DIABETES_MELLITUS	43	0.700714	2.64792	3.30974e-10	1.50021e-08	1.02301e-08	3992	tags=70%, list=20%, signal=56%	IL1B/GZMB/TNF/IL1A/HLA-DMB/IFNG/HLA-DMA/HLA-DQB1/HLA-DRB1/HLA-DOB/HLA-DRA/PRF1/HLA-DRB5/HLA-DOA/HLA-A/HLA-F/CD28/HLA-G/HLA-B/HLA-C/HLA-DRB4/HLA-DRB3/HLA-E/HLA-DPA1/CD80/HLA-DPB1/HLA-DQA1/HLA-DQA2/LTA/CD86
REACTOME_COMPLEX_I_BIOGENESIS	REACTOME_COMPLEX_I_BIOGENESIS	47	-0.667271	-2.69054	3.64436e-10	1.62239e-08	1.10632e-08	3628	tags=70%, list=19%, signal=57%	NDUFC1/NDUFB8/TMEM126B/NDUFA6/NDUFA11/NDUFA13/NDUFB6/NDUFA8/NDUFS7/NDUFS4/NDUFC2/NDUFAB1/NDUFA1/NDUFV3/NDUFB7/NDUFB2/NDUFA9/NDUFAF4/NDUFA12/NDUFA10/NDUFA2/NDUFB1/NDUFB10/TMEM186/NDUFB9/ECSIT/NDUFV1/NDUFS1/NDUFS2/NDUFB5/NDUFS3/NUBPL/NDUFA5
KEGG_ECM_RECEPTOR_INTERACTION	KEGG_ECM_RECEPTOR_INTERACTION	84	0.569596	2.45546	3.77214e-10	1.64982e-08	1.12502e-08	4676	tags=57%, list=24%, signal=44%	COL4A1/COL6A3/CD44/COL5A3/COL5A2/COL4A2/COL1A1/VWF/SPP1/ITGA5/ITGA4/SDC2/COL6A2/LAMC1/COL3A1/COL1A2/ITGA1/ITGA11/ITGA6/CD47/LAMC2/ITGAV/LAMB2/ITGA7/ITGB7/SDC1/LAMA5/THBS2/ITGA8/FN1/SDC3/LAMA4/COL5A1/COL6A1/LAMB1/GP1BA/LAMC3/LAMA3/TNC/COMP/GP1BB/THBS4/AGRN/ITGA2/ITGB6/ITGB4/ITGB3/THBS3
KEGG_GRAFT_VERSUS_HOST_DISEASE	KEGG_GRAFT_VERSUS_HOST_DISEASE	39	0.716963	2.66512	4.70639e-10	2.02294e-08	1.37946e-08	3038	tags=72%, list=16%, signal=61%	IL1B/GZMB/TNF/IL1A/HLA-DMB/IFNG/HLA-DMA/HLA-DQB1/HLA-DRB1/IL6/HLA-DOB/HLA-DRA/PRF1/HLA-DRB5/HLA-DOA/HLA-A/HLA-F/CD28/HLA-G/HLA-B/HLA-C/HLA-DRB4/HLA-DRB3/HLA-E/HLA-DPA1/CD80/HLA-DPB1/HLA-DQA1
WP_PROSTAGLANDIN_SIGNALING	WP_PROSTAGLANDIN_SIGNALING	31	0.759098	2.6679	6.34308e-10	2.63555e-08	1.79721e-08	2221	tags=68%, list=11%, signal=60%	CCL3/IL1B/MMP9/CXCL1/TNF/CCL2/AREG/IL1A/CASP1/IFNG/CXCL10/CXCL9/TGFB1/AHR/IL6/IRF7/CCR2/NLRP3/CD28/VEGFA/PTGES
REACTOME_PEPTIDE_LIGAND_BINDING_RECEPTORS	REACTOME_PEPTIDE_LIGAND_BINDING_RECEPTORS	184	0.436433	2.10311	6.25973e-10	2.63555e-08	1.79721e-08	3875	tags=36%, list=20%, signal=29%	CCL3/CCL3L3/CXCL3/CXCL1/FPR1/CXCL6/PROK2/CCL2/CXCL2/SAA1/PNOC/CCL20/FPR2/ANXA1/AGT/CXCL10/CXCR6/CXCL16/POMC/CXCL9/CXCR1/NMB/F2R/CXCR2/C3AR1/CCR5/CXCL11/PPBP/EDNRA/CCL11/OXT/GAL/CXCR4/CCR2/CX3CL1/GHRL/CCR6/CXCL5/INSL3/CCL25/CCL17/PF4/C5AR1/C3/NPSR1/CCR10/CXCR3/F2RL3/CCL7/NPY2R/CCR7/APLNR/CCR3/OPRL1/UTS2R/MLN/CXCL13/TACR3/KEL/GALR3/PROKR1/CXCR5/KISS1R/CX3CR1/CCL19/CCL28
REACTOME_ASSEMBLY_OF_COLLAGEN_FIBRILS_AND_OTHER_MULTIMERIC_STRUCTURES	REACTOME_ASSEMBLY_OF_COLLAGEN_FIBRILS_AND_OTHER_MULTIMERIC_STRUCTURES	59	0.624734	2.52632	7.10868e-10	2.90523e-08	1.98111e-08	3839	tags=59%, list=20%, signal=48%	MMP9/MMP3/COL7A1/LOXL2/COL4A1/COL6A3/PXDN/COL5A3/COL5A2/MMP7/COL15A1/COL4A2/COL1A1/CTSB/LOXL1/COL18A1/COL6A2/COL3A1/COL1A2/PCOLCE/COL12A1/COL27A1/LOX/ITGA6/LAMC2/COL9A2/LOXL3/COL14A1/COL5A1/COL6A1/COL8A2/COL24A1/COL8A1/LAMA3/COL9A3
PID_IL23_PATHWAY	PID_IL23_PATHWAY	37	0.710345	2.61566	7.43239e-10	2.98854e-08	2.03791e-08	3547	tags=68%, list=18%, signal=55%	SOCS3/IL1B/CXCL1/IL18RAP/TNF/CCL2/IL23A/JAK2/IFNG/STAT1/IL18R1/CXCL9/NOS2/STAT5A/NFKBIA/IL6/IL19/STAT4/RELA/STAT3/IL18/IL17F/CD4/CD3E/IL12RB1
NABA_ECM_GLYCOPROTEINS	NABA_ECM_GLYCOPROTEINS	179	0.441199	2.12032	8.35681e-10	3.30691e-08	2.25501e-08	5088	tags=46%, list=26%, signal=34%	CRELD2/EMILIN2/SPON2/NTNG2/SRPX2/CTHRC1/TGFBI/PXDN/MMRN2/VWA1/NID1/IGFBP7/IGFBP5/EMILIN1/SPARC/LRG1/EMID1/VWF/AEBP1/SPP1/EFEMP2/FBN1/TNFAIP6/VWCE/DMBT1/MGP/LAMC1/PCOLCE/PAPLN/MXRA5/ECM1/FBLN5/MFAP2/LAMC2/LAMB2/LTBP2/SPARCL1/NID2/LGI2/LAMA5/THBS2/FBLN1/FN1/MMRN1/LAMA4/IGFBP6/RSPO1/FGL2/LAMB1/EGFLAM/RSPO3/LAMC3/SMOC2/MATN4/LAMA3/TNC/FGG/CRISPLD2/MFAP5/FBN3/COMP/THBS4/AGRN/FGL1/EFEMP1/DPT/IGFALS/LTB…
WP_MALIGNANT_PLEURAL_MESOTHELIOMA	WP_MALIGNANT_PLEURAL_MESOTHELIOMA	430	0.352343	1.87549	8.73075e-10	3.4009e-08	2.3191e-08	4753	tags=38%, list=24%, signal=29%	IL1B/PLAU/MMP9/CXCL1/LATS2/MMP3/CCL2/AREG/RASSF5/IDO1/HIF1A/COL4A1/CTHRC1/CASP1/ACTB/WNT5A/CD274/TEAD4/STAT1/CD44/CXCL10/MCL1/ADAMTS1/CDH5/ANGPT2/CDH3/MAP3K3/CDH11/SPARC/COL4A2/PDGFRB/TGFB1/CSF2/ITGB2/CSF3/MAP4K1/EPHA2/EFNA2/MAP2K3/FZD10/IL6/MAP3K10/BAG2/SOX17/ITGA4/PIK3CD/CCNE1/PORCN/FLT3LG/WNT5B/HBEGF/MAP3K5/ATF3/LAMC1/MAP3K6/FGF7/MAP2K1/AJUBA/MMP2/FGF2/ITGA1/CXCL5/MAPKAPK2/SLC2A1/MMP14/WNT2/KI…
WP_PROTEASOME_DEGRADATION	WP_PROTEASOME_DEGRADATION	59	0.621526	2.51335	9.73122e-10	3.7323e-08	2.54509e-08	4582	tags=66%, list=23%, signal=51%	PSMB1/PSMA3/RPN1/PSMB9/IFNG/PSME2/PSMB5/PSMA1/PSMB6/PSME1/PSMA5/PSMA6/PSMD4/PSMB10/PSMC2/PSMB4/HLA-A/HLA-F/PSMC1/HLA-G/HLA-B/HLA-C/PSMB8/HLA-E/PSMC4/PSMD1/UCHL1/RPN2/PSMA4/PSMD6/PSMC6/PSMA7/PSMD5/PSMD7/PSMA2/PSMB7/UBA7/UBC/NEDD4
KEGG_PARKINSONS_DISEASE	KEGG_PARKINSONS_DISEASE	97	-0.518051	-2.40036	1.24153e-09	4.68958e-08	3.19787e-08	4506	tags=59%, list=23%, signal=45%	PPID/NDUFS6/NDUFB3/APAF1/VDAC1/COX8A/UQCRB/SDHC/COX7A2L/NDUFC1/NDUFB8/COX6B1/NDUFA6/COX7C/UQCRH/NDUFB6/NDUFA8/COX6A1/NDUFS7/NDUFS4/NDUFC2/COX7B/NDUFAB1/SDHA/UQCRFS1/CYCS/NDUFA1/NDUFV3/NDUFB7/NDUFB2/NDUFA9/NDUFA10/NDUFA2/NDUFB1/COX6C/SLC25A4/COX5A/SLC25A5/VDAC3/NDUFB10/UQCRC1/NDUFB9/CYC1/UQCRC2/NDUFV1/SDHB/NDUFS1/NDUFS2/NDUFB5/SDHD/COX5B/PINK1/UQCR10/NDUFS3/COX4I1/NDUFA5/SLC25A6
KEGG_OXIDATIVE_PHOSPHORYLATION	KEGG_OXIDATIVE_PHOSPHORYLATION	99	-0.512867	-2.37421	1.40662e-09	5.23389e-08	3.56904e-08	3900	tags=56%, list=20%, signal=45%	UQCRB/SDHC/COX7A2L/ATP6V0D1/NDUFC1/ATP6V1C1/NDUFB8/COX6B1/NDUFA6/COX7C/LHPP/NDUFA11/UQCRH/ATP6V1D/NDUFB6/NDUFA8/COX6A1/NDUFS7/NDUFS4/NDUFC2/COX7B/NDUFAB1/SDHA/UQCRFS1/PPA2/NDUFA1/NDUFV3/NDUFB7/COX11/NDUFB2/NDUFA9/NDUFA10/NDUFA2/NDUFB1/COX6C/COX10/COX5A/NDUFB10/ATP6V1C2/UQCRC1/NDUFB9/CYC1/UQCRC2/NDUFV1/SDHB/NDUFS1/NDUFS2/NDUFB5/SDHD/COX5B/UQCR10/NDUFS3/COX4I1/COX15/NDUFA5
KEGG_NATURAL_KILLER_CELL_MEDIATED_CYTOTOXICITY	KEGG_NATURAL_KILLER_CELL_MEDIATED_CYTOTOXICITY	125	0.492141	2.25432	2.21982e-09	8.13826e-08	5.54955e-08	4332	tags=48%, list=22%, signal=38%	GZMB/FCGR3A/LCP2/HCST/ICAM1/BID/TNF/TNFRSF10B/FCGR3B/RAC2/ICAM2/TNFRSF10A/IFNG/TNFRSF10C/CSF2/ITGB2/FCER1G/SH3BP2/SHC2/SH2D1B/FYN/PIK3CD/NFATC1/LCK/ITGAL/PRF1/IFNGR1/MAP2K1/MICB/PLCG2/HLA-A/CD48/VAV1/PRKCB/HLA-G/HLA-B/HLA-C/RAET1E/HLA-E/SH2D1A/ZAP70/NCR3/CD244/SYK/SHC1/CD247/KLRK1/PRKCG/PLCG1/PTPN6/LAT/TYROBP/ULBP2/PPP3CC/PPP3R1/IFNAR2/PPP3CB/SHC3/PRKCA/FASLG
WP_CHEMOKINE_SIGNALING_PATHWAY	WP_CHEMOKINE_SIGNALING_PATHWAY	163	0.447051	2.1304	2.40292e-09	8.68185e-08	5.92024e-08	3067	tags=40%, list=16%, signal=34%	CCL3/FGR/CXCL3/LYN/RAC2/GRK5/CCL20/JAK2/STAT1/CXCL10/CXCR6/CXCL16/CXCL9/GNB4/GNGT2/NFKBIA/CXCR2/SHC2/ADCY4/PREX1/GNG11/CXCL11/PIK3CD/PPBP/GNB5/CCL11/GNAI2/CXCR4/CCR2/RELA/CX3CL1/MAP2K1/CCR6/DOCK2/RAP1B/NCF1/CXCL5/CCL25/WAS/VAV1/CCL17/PRKCB/PLCB2/RASGRP2/PF4/ITK/GNG7/PLCB1/GRK6/STAT2/STAT3/ARRB2/CCR10/CXCR3/CCL7/ADCY3/TIAM2/ADCY7/HCK/SHC1/CCR7/CCR3/STAT5B/ELMO1/CXCL13
KEGG_HUNTINGTONS_DISEASE	KEGG_HUNTINGTONS_DISEASE	156	-0.44172	-2.2028	2.68052e-09	9.54648e-08	6.50984e-08	4506	tags=49%, list=23%, signal=38%	PPID/NDUFS6/NDUFB3/DNAI1/APAF1/VDAC1/POLR2J/COX8A/UQCRB/SDHC/COX7A2L/NDUFC1/NDUFB8/POLR2F/DNAL4/COX6B1/NDUFA6/COX7C/SIN3A/POLR2I/UQCRH/POLR2H/NDUFB6/NDUFA8/COX6A1/NDUFS7/NDUFS4/NDUFC2/COX7B/NDUFAB1/SDHA/HTT/UQCRFS1/CYCS/NDUFA1/NDUFV3/NDUFB7/NDUFB2/NDUFA9/DCTN2/POLR2A/NDUFA10/NDUFA2/NDUFB1/COX6C/TP53/TAF4/SLC25A4/COX5A/SLC25A5/VDAC3/NDUFB10/DNAH1/UQCRC1/PPARG/NDUFB9/CYC1/DCTN4/UQCRC2/NDUFV1/SDHB/T…
REACTOME_INTERFERON_ALPHA_BETA_SIGNALING	REACTOME_INTERFERON_ALPHA_BETA_SIGNALING	68	0.587451	2.43329	2.94213e-09	1.03306e-07	7.04454e-08	3304	tags=53%, list=17%, signal=44%	ISG20/SOCS3/SOCS1/IFITM2/IFITM3/IFITM1/STAT1/IFIT3/IRF1/IFIT5/IRF9/IRF7/USP18/HLA-A/HLA-F/IRF4/MX2/OAS3/OAS2/ISG15/HLA-G/HLA-B/IFI6/EGR1/HLA-C/XAF1/PSMB8/STAT2/GBP2/HLA-E/IFI35/PTPN1/KPNB1/PTPN6/HLA-H/JAK1
KEGG_VIRAL_MYOCARDITIS	KEGG_VIRAL_MYOCARDITIS	70	0.584746	2.43727	2.99198e-09	1.03597e-07	7.06441e-08	4080	tags=59%, list=21%, signal=47%	CD55/ICAM1/BID/RAC2/ACTB/HLA-DMB/HLA-DMA/CD40/HLA-DQB1/HLA-DRB1/ITGB2/FYN/HLA-DOB/HLA-DRA/ITGAL/PRF1/HLA-DRB5/HLA-DOA/CAV1/HLA-A/HLA-F/CD28/HLA-G/HLA-B/HLA-C/HLA-DRB4/HLA-DRB3/HLA-E/HLA-DPA1/CD80/SGCB/SGCD/HLA-DPB1/CCND1/HLA-DQA1/EIF4G1/MYH11/HLA-DQA2/MYH13/CD86/ACTG1
KEGG_VALINE_LEUCINE_AND_ISOLEUCINE_DEGRADATION	KEGG_VALINE_LEUCINE_AND_ISOLEUCINE_DEGRADATION	43	-0.657261	-2.59401	4.01885e-09	1.35392e-07	9.23249e-08	2201	tags=63%, list=11%, signal=56%	PCCA/ALDH3A2/ACAA2/ECHS1/DBT/IVD/BCKDHB/HIBCH/EHHADH/ACAA1/DLD/HADH/MCCC1/ACADS/ACADSB/HADHB/ACADM/HADHA/ALDH7A1/BCAT2/ALDH6A1/ACAT1/AUH/HMGCL/ALDH9A1/ABAT/HMGCS2
WP_EBOLA_VIRUS_INFECTION_IN_HOST	WP_EBOLA_VIRUS_INFECTION_IN_HOST	127	0.481212	2.21859	3.99411e-09	1.35392e-07	9.23249e-08	4251	tags=46%, list=22%, signal=37%	SOCS3/HAVCR2/ICAM2/ACTB/HLA-DMB/STAT1/HLA-DMA/HLA-DQB1/HLA-DRB1/ASGR1/NFKB2/ITGA5/ITGA4/PIK3CD/IRF7/CTSB/HLA-DOB/CD300A/HLA-DRA/RELA/HLA-DRB5/HLA-DQB2/HLA-DOA/ITGA1/CAV1/HLA-A/HLA-F/FLNA/ITGA6/TBK1/TLR4/ITGAV/HLA-G/HLA-B/HLA-C/NPC2/HLA-E/HLA-DPA1/NPC1/ICAM3/FLNC/TOP1/TYRO3/HLA-DPB1/VPS18/HLA-DQA1/RASA2/HLA-DQA2/RHOB/TFAP2A/ADAM17/CAV2/CLTB/ACTG1/EIF2S1/CLEC4M/IL4/VPS33A/ITGA2
WP_SARSCOV2_INNATE_IMMUNITY_EVASION_AND_CELLSPECIFIC_IMMUNE_RESPONSE	WP_SARSCOV2_INNATE_IMMUNITY_EVASION_AND_CELLSPECIFIC_IMMUNE_RESPONSE	64	0.591599	2.40656	4.30737e-09	1.42761e-07	9.73503e-08	4211	tags=61%, list=21%, signal=48%	CCL3/CXCL3/CXCL1/CXCL6/TNF/CCL2/CXCL2/IFITM1/HAVCR2/STAT1/CXCL10/LAG3/CXCL9/TGFB1/CSF2/CXCR2/IL6/CXCL11/PPBP/IRF7/CXCL5/TBK1/TRADD/PF4/DHX58/STAT2/SMAD3/RIPK1/IL10/TRAF3/CXCL13/TANK/JAK1/CXCL17/TRAF5/TFAP2A/CCL5/IFNAR2/TRAF2
REACTOME_C_TYPE_LECTIN_RECEPTORS_CLRS	REACTOME_C_TYPE_LECTIN_RECEPTORS_CLRS	136	0.468637	2.17628	4.35213e-09	1.42761e-07	9.73503e-08	5894	tags=57%, list=30%, signal=40%	IL1B/CLEC4E/LYN/CLEC4A/PSMB1/PSMA3/ICAM2/PSMB9/PSME2/PSMB5/FCER1G/PSMA1/NFKBIA/PSMB6/NFKB2/PSME1/CARD11/PSMA5/FYN/PSMD14/PSMA6/PSMD4/MUC1/NFATC1/PSMB10/PSMC2/RELA/PSMB4/ITPR1/PLCG2/PSME4/CCL17/PSMC1/CLEC4D/PSMB8/PSMC4/PSMD1/ICAM3/SYK/MUC4/MUC5AC/PSMA4/PSMD6/CLEC7A/PSMC6/PSMA7/IKBKG/PSMD5/CUL1/MUC5B/MUCL1/PPP3R1/PSMD7/PPP3CB/MUC13/PSMA2/PSMB7/PAK2/UBC/PSMC3/MUC6/RELB/CD209/PPP3CA/NFATC3/MAP3K14/AH…
KEGG_ANTIGEN_PROCESSING_AND_PRESENTATION	KEGG_ANTIGEN_PROCESSING_AND_PRESENTATION	77	0.565547	2.39322	4.60772e-09	1.49182e-07	1.01729e-07	3763	tags=52%, list=19%, signal=42%	CALR/HLA-DMB/CIITA/TAP1/PSME2/HLA-DMA/HLA-DQB1/HLA-DRB1/IFI30/PSME1/RFX5/HSPA6/CTSB/HLA-DOB/HLA-DRA/PDIA3/HLA-DRB5/CD74/HLA-DOA/HLA-A/HLA-F/CD8A/HSPA5/HLA-G/HLA-B/B2M/HLA-C/HLA-DRB4/HLA-DRB3/HLA-E/HLA-DPA1/TAP2/CANX/HLA-DPB1/HLA-DQA1/CD4/TAPBP/HLA-DQA2/HSPA8/LTA
REACTOME_LEISHMANIA_INFECTION	REACTOME_LEISHMANIA_INFECTION	247	0.394434	1.96973	5.73467e-09	1.83289e-07	1.24986e-07	3485	tags=32%, list=18%, signal=27%	IL1B/FCGR3A/FGR/WIPF1/LYN/IL1A/RHBDF2/IGLV6-57/ADORA2A/CASP1/ACTB/WNT5A/FCGR2A/RAMP3/POMC/GNB4/GPR84/ARPC1B/ADRB2/GNGT2/NFKB2/ADM/C3AR1/IL6/ARPC3/ADCY4/GNG11/FYN/GNB5/BTK/PTGIR/GNAI2/PRKAR2B/ENTPD1/NCKAP1L/RELA/PLK2/GGT5/PSTPIP1/ITPR1/FURIN/CALCRL/PLCG2/GSDMD/INSL3/CD3G/WAS/NLRP3/VAV1/MYO5A/CYSLTR1/GNG7/CYBA/C3/NPSR1/DVL1/MYO9B/ARPC2/CYSLTR2/ARPC5/IL18/ADCY3/SYK/ADCY7/HCK/CD247/IL10/PLCG1/RAMP2/C…
WP_NUCLEOTIDEBINDING_OLIGOMERIZATION_DOMAIN_NOD_PATHWAY	WP_NUCLEOTIDEBINDING_OLIGOMERIZATION_DOMAIN_NOD_PATHWAY	40	0.676346	2.51512	5.86965e-09	1.85228e-07	1.26309e-07	1835	tags=48%, list=9%, signal=43%	PRDM1/IL1B/CASP5/NLRC4/CASP1/DUOX2/NOD2/NFKBIA/AIM2/CARD6/RIPK2/ACAP1/RELA/NLRP12/NLRP7/CARD8/NLRP1/NLRP3/COPS6
WP_MITOCHONDRIAL_COMPLEX_I_ASSEMBLY_MODEL_OXPHOS_SYSTEM	WP_MITOCHONDRIAL_COMPLEX_I_ASSEMBLY_MODEL_OXPHOS_SYSTEM	45	-0.639139	-2.55265	6.4516e-09	1.99083e-07	1.35757e-07	3628	tags=67%, list=19%, signal=54%	NDUFC1/NDUFB8/TMEM126B/NDUFA6/NDUFA13/NDUFB6/NDUFA8/NDUFS4/NDUFC2/NDUFAB1/NDUFA1/NDUFV3/NDUFB7/NDUFB2/NDUFAF4/NDUFA12/NDUFA10/NDUFA2/NDUFB1/NDUFB10/TMEM186/NDUFB9/ECSIT/NDUFV1/NDUFS1/NDUFS2/NDUFB5/NDUFS3/NUBPL/NDUFA5
WP_INFLAMMATORY_RESPONSE_PATHWAY	WP_INFLAMMATORY_RESPONSE_PATHWAY	30	0.723793	2.51655	6.46841e-09	1.99083e-07	1.35757e-07	4131	tags=77%, list=21%, signal=61%	IFNG/CD40/IL2RA/COL1A1/LCK/LAMC1/IL2RB/COL3A1/COL1A2/CD28/LAMC2/LAMB2/ZAP70/LAMA5/CD80/FN1/LAMB1/IL5RA/IL4R/TNFRSF1B/TNFRSF1A/CD86/IL4
WP_SPINAL_CORD_INJURY	WP_SPINAL_CORD_INJURY	115	0.484576	2.19046	8.13652e-09	2.4737e-07	1.68684e-07	5110	tags=54%, list=26%, signal=40%	MMP12/IL1B/PTGS2/LILRB3/MMP9/CXCL1/E2F5/ICAM1/MIF/TNF/CCL2/CXCL2/CHST11/IL1A/COL4A1/IFNG/FCGR2A/ANXA1/CXCL10/NOS2/TGFB1/AIF1/SELP/IL6/IL1R1/ZFP36/VCAN/VIM/CCR2/CSPG4/TNFSF13B/TNFSF13/CD47/LTB/PLA2G2A/RTN4R/TLR4/BTG2/EGR1/PLA2G5/CCND1/KLK8/NOX4/E2F1/RHOB/C1QB/FOS/IL4/PRKCA/RGMA/PTPRZ1/RB1/OMG/CDK2/NTN1/ACAN/BDNF/GDNF/NR4A1/SLIT1/PPP3CA/PRB2
WP_IL1_AND_MEGAKARYOCYTES_IN_OBESITY	WP_IL1_AND_MEGAKARYOCYTES_IN_OBESITY	24	0.77166	2.55905	8.4927e-09	2.55088e-07	1.73947e-07	2807	tags=75%, list=14%, signal=64%	IL1B/S100A9/TLR2/MMP9/ICAM1/CCL2/PLA2G7/IFNG/TIMP1/F2R/IL1R1/TLR1/HBEGF/NLRP3/TIMP2/IL18/CCR3/IRAK1
REACTOME_COMPLEMENT_CASCADE	REACTOME_COMPLEMENT_CASCADE	56	0.60091	2.41498	9.48635e-09	2.81541e-07	1.91986e-07	2822	tags=45%, list=14%, signal=38%	CD55/C2/FCN3/C4BPB/CFB/IGLV6-57/CFP/CFI/FCN1/CD59/C3AR1/C4B/GZMM/C1R/CD19/C4BPA/C1S/FCN2/CD81/C5AR1/C1QA/SERPING1/C3/CFH/CLU
REACTOME_APC_C_CDH1_MEDIATED_DEGRADATION_OF_CDC20_AND_OTHER_APC_C_CDH1_TARGETED_PROTEINS_IN_LATE_MITOSIS_EARLY_G1	REACTOME_APC_C_CDH1_MEDIATED_DEGRADATION_OF_CDC20_AND_OTHER_APC_C_CDH1_TARGETED_PROTEINS_IN_LATE_MITOSIS_EARLY_G1	71	0.561238	2.33651	9.78897e-09	2.87105e-07	1.95779e-07	5570	tags=59%, list=28%, signal=42%	PSMB1/PSMA3/PSMB9/PSME2/PSMB5/PSMA1/PSMB6/PSME1/PSMA5/PSMD14/PSMA6/PSMD4/CDC27/PSMB10/PSMC2/PSMB4/PSME4/PSMC1/PSMB8/PSMC4/CDC26/PSMD1/PSMA4/UBE2S/PSMD6/ANAPC16/PSMC6/PSMA7/PSMD5/PSMD7/PSMA2/PSMB7/UBC/RB1/SKP2/ANAPC11/PSMC3/ANAPC10/PSMD8/PSMD2/PSMA8/PSMC5
BIOCARTA_MHC_PATHWAY	BIOCARTA_MHC_PATHWAY	14	0.873091	2.51983	1.08798e-08	3.15387e-07	2.15066e-07	2499	tags=100%, list=13%, signal=87%	PSMB9/TAP1/PSMB5/HLA-DRB1/PSMB6/HLA-DRA/HLA-DRB5/CD74/HLA-A/B2M/HLA-DRB4/PSMB8/HLA-DRB3/TAP2
KEGG_PATHWAYS_IN_CANCER	KEGG_PATHWAYS_IN_CANCER	321	0.362932	1.87153	1.14947e-08	3.29384e-07	2.2461e-07	4720	tags=40%, list=24%, signal=31%	PTGS2/MMP1/MMP9/BID/RASSF5/HSP90B1/HIF1A/COL4A1/RAC2/STK4/RUNX1/PML/BIRC3/WNT5A/GSTP1/STAT1/NOS2/COL4A2/PDGFRB/TGFB1/STAT5A/ETS1/NFKBIA/NFKB2/FZD10/IL6/PIK3CD/CSF3R/TGFB3/CCNE1/SPI1/RALGDS/FLT3LG/WNT5B/LAMC1/RELA/FGF7/MAP2K1/NKX3-1/MMP2/FGF2/PLCG2/SLC2A1/SMO/WNT2/KIT/CBL/ITGA6/PGF/BCR/LAMC2/PRKCB/TGFBR2/WNT3/BCL2/ITGAV/TGFB2/LAMB2/TPM3/VEGFA/TRAF1/WNT4/DVL1/STAT3/TCF7L1/VEGFC/FZD4/RASSF1/WNT2B/LA…
REACTOME_DECTIN_1_MEDIATED_NONCANONICAL_NF_KB_SIGNALING	REACTOME_DECTIN_1_MEDIATED_NONCANONICAL_NF_KB_SIGNALING	60	0.595741	2.41525	1.35676e-08	3.84364e-07	2.62101e-07	5570	tags=67%, list=28%, signal=48%	PSMB1/PSMA3/PSMB9/PSME2/PSMB5/PSMA1/PSMB6/NFKB2/PSME1/PSMA5/PSMD14/PSMA6/PSMD4/PSMB10/PSMC2/RELA/PSMB4/PSME4/CCL17/PSMC1/PSMB8/PSMC4/PSMD1/PSMA4/PSMD6/PSMC6/PSMA7/PSMD5/CUL1/PSMD7/PSMA2/PSMB7/UBC/PSMC3/RELB/MAP3K14/PSMD8/PSMD2/PSMA8/PSMC5
REACTOME_ECM_PROTEOGLYCANS	REACTOME_ECM_PROTEOGLYCANS	76	0.554718	2.33797	1.38605e-08	3.88251e-07	2.64752e-07	4722	tags=55%, list=24%, signal=42%	ITGAX/COL4A1/COL6A3/COL5A3/COL5A2/SPARC/COL4A2/COL1A1/TGFB1/TGFB3/VCAN/BGN/COL6A2/LAMC1/COL3A1/COL1A2/LUM/ITGAV/TGFB2/LAMB2/SERPINE1/ITGA7/COL9A2/DCN/LAMA5/ITGA8/FN1/LAMA4/COL5A1/COL6A1/LAMB1/MATN4/LAMA3/TNC/ASPN/COL9A3/COMP/AGRN/ITGA2/ITGB6/ITGB3/ACAN
REACTOME_PD_1_SIGNALING	REACTOME_PD_1_SIGNALING	23	0.777954	2.55338	1.45935e-08	4.0424e-07	2.75655e-07	3657	tags=91%, list=19%, signal=74%	CD274/HLA-DQB1/HLA-DRB1/PDCD1/HLA-DRA/CD3D/LCK/HLA-DRB5/HLA-DQB2/CD3G/HLA-DRB4/HLA-DRB3/HLA-DPA1/CD247/HLA-DPB1/HLA-DQA1/PTPN6/CD4/CD3E/CSK/HLA-DQA2
KEGG_NOD_LIKE_RECEPTOR_SIGNALING_PATHWAY	KEGG_NOD_LIKE_RECEPTOR_SIGNALING_PATHWAY	60	0.595191	2.41302	1.49357e-08	4.09173e-07	2.79019e-07	2469	tags=45%, list=13%, signal=39%	IL1B/CXCL1/TNF/CCL2/CXCL2/HSP90B1/CASP5/NLRC4/CASP1/BIRC3/NOD2/TNFAIP3/NFKBIA/CARD6/RIPK2/IL6/CCL11/MAPK11/RELA/CARD8/NLRP1/PSTPIP1/TRIP6/NLRP3/MAPK12/IL18/CCL7
PID_IL12_STAT4_PATHWAY	PID_IL12_STAT4_PATHWAY	32	0.709596	2.50784	1.53974e-08	4.17235e-07	2.84517e-07	5062	tags=84%, list=26%, signal=63%	IL18RAP/IFNG/IL18R1/IL2RA/TGFB1/IRF1/TBX21/HLA-DRA/STAT4/CD3D/PRF1/CD3G/CD28/STAT3/IL18/CD80/CD247/CD4/CD3E/PIAS2/FOS/PPP3R1/CD86/PPP3CB/ETV5/IL13/PPP3CA
WP_INFLAMMATORY_BOWEL_DISEASE_SIGNALING	WP_INFLAMMATORY_BOWEL_DISEASE_SIGNALING	43	0.661324	2.49907	1.67385e-08	4.48701e-07	3.05973e-07	4131	tags=63%, list=21%, signal=50%	TLR2/IL18RAP/TNF/IL1A/IL23A/IFNG/STAT1/HLA-DMA/NOD2/TGFB1/IL21R/TBX21/IL6/NFATC1/STAT4/IFNGR1/TLR4/STAT3/IL18/IL10/IL17F/IL21/STAT6/IL4R/IL12RB1/GATA3/IL4
REACTOME_GENERATION_OF_SECOND_MESSENGER_MOLECULES	REACTOME_GENERATION_OF_SECOND_MESSENGER_MOLECULES	33	0.706323	2.51799	1.77481e-08	4.70702e-07	3.20976e-07	3657	tags=76%, list=19%, signal=62%	LCP2/HLA-DQB1/HLA-DRB1/HLA-DRA/CD3D/LCK/HLA-DRB5/HLA-DQB2/PLCG2/CD3G/WAS/GRAP2/ITK/HLA-DRB4/HLA-DRB3/HLA-DPA1/ZAP70/CD247/HLA-DPB1/PLCG1/HLA-DQA1/CD4/CD3E/LAT/HLA-DQA2
REACTOME_TRANSCRIPTIONAL_REGULATION_BY_RUNX1	REACTOME_TRANSCRIPTIONAL_REGULATION_BY_RUNX1	165	0.423416	2.0232	1.80381e-08	4.73358e-07	3.22787e-07	4908	tags=45%, list=25%, signal=34%	SOCS3/TNFRSF18/PSMB1/NFE2/PSMA3/RUNX1/PML/CTSK/SIN3B/PSMB9/IFNG/PSME2/PSMB5/IL2RA/LMO2/CSF2/SMARCD3/PSMA1/PSMB6/PSME1/PSMA5/PSMD14/PSMA6/CBX4/SPI1/PSMD4/PSMB10/PSMC2/PSMB4/YAF2/PSME4/PRKCQ/RUNX2/PRKCB/MYL9/PSMC1/PF4/PSMB8/PSMC4/PSMD1/BLK/PSMA4/CTLA4/MNAT1/CCND1/PSMD6/WDR5/ARID1B/CCND2/CLDN5/RSPO3/GP1BA/PSMC6/PSMA7/PSMD5/SMARCC2/CBFB/RING1/CR1/GATA3/PSMD7/HDAC1/CBX6/PSMA2/PSMB7/ZFPM1/UBC/KCTD6/MOV…
REACTOME_IRE1ALPHA_ACTIVATES_CHAPERONES	REACTOME_IRE1ALPHA_ACTIVATES_CHAPERONES	46	0.638683	2.43693	1.86521e-08	4.84372e-07	3.30298e-07	3011	tags=48%, list=15%, signal=41%	EDEM1/DNAJB11/DNAJB9/SRPRB/XBP1/WFS1/PREB/SSR1/DNAJC3/PPP2R5B/KDELR3/SEC31A/FKBP14/PDIA6/HSPA5/PDIA5/LMNA/SYVN1/HYOU1/SHC1/SERP1/YIF1A
REACTOME_REGULATION_OF_INSULIN_LIKE_GROWTH_FACTOR_IGF_TRANSPORT_AND_UPTAKE_BY_INSULIN_LIKE_GROWTH_FACTOR_BINDING_PROTEINS_IGFBPS	REACTOME_REGULATION_OF_INSULIN_LIKE_GROWTH_FACTOR_IGF_TRANSPORT_AND_UPTAKE_BY_INSULIN_LIKE_GROWTH_FACTOR_BINDING_PROTEINS_IGFBPS	119	0.476233	2.17135	2.12251e-08	5.45508e-07	3.71987e-07	5316	tags=52%, list=27%, signal=38%	MMP1/GZMH/LGALS1/HSP90B1/CALU/TIMP1/VWA1/P4HB/APOL1/IGFBP7/FSTL1/WFS1/IGFBP5/FAM20C/TMEM132A/SPP1/RCN1/IL6/FBN1/SDC2/DNAJC3/PCSK9/VCAN/LAMC1/MMP2/PDIA6/SERPINA1/PAPPA/LAMB2/CKAP4/C3/SPARCL1/MXRA8/QSOX1/FAM20A/ALB/FSTL3/AHSG/BPIFB2/FN1/IGFBP6/CTSG/LAMB1/APOA1/APOE/SHISA5/TNC/FGG/GPC3/IGFALS/CHRDL1/LTBP1/IGFBP2/SERPIND1/CDH2/KLK3/IGFBP3/APOB/APOA2/AFP/PAPPA2/IGF2
KEGG_ASTHMA	KEGG_ASTHMA	30	0.707136	2.45864	2.70887e-08	6.86036e-07	4.67815e-07	4441	tags=77%, list=23%, signal=59%	TNF/HLA-DMB/HLA-DMA/CD40/HLA-DQB1/HLA-DRB1/FCER1G/HLA-DOB/CCL11/HLA-DRA/HLA-DRB5/HLA-DOA/HLA-DRB4/HLA-DRB3/HLA-DPA1/RNASE3/IL10/HLA-DPB1/HLA-DQA1/MS4A2/HLA-DQA2/IL4/IL9
REACTOME_CROSS_PRESENTATION_OF_SOLUBLE_EXOGENOUS_ANTIGENS_ENDOSOMES	REACTOME_CROSS_PRESENTATION_OF_SOLUBLE_EXOGENOUS_ANTIGENS_ENDOSOMES	46	0.635045	2.42305	2.72433e-08	6.86036e-07	4.67815e-07	5570	tags=76%, list=28%, signal=55%	PSMB1/PSMA3/PSMB9/PSME2/PSMB5/PSMA1/PSMB6/PSME1/PSMA5/PSMD14/PSMA6/PSMD4/PSMB10/PSMC2/PSMB4/PSME4/PSMC1/PSMB8/PSMC4/PSMD1/PSMA4/PSMD6/PSMC6/PSMA7/MRC1/PSMD5/PSMD7/PSMA2/PSMB7/MRC2/PSMC3/PSMD8/PSMD2/PSMA8/PSMC5
REACTOME_NEGATIVE_REGULATION_OF_NOTCH4_SIGNALING	REACTOME_NEGATIVE_REGULATION_OF_NOTCH4_SIGNALING	53	0.614878	2.44263	3.52697e-08	8.79274e-07	5.99585e-07	5570	tags=72%, list=28%, signal=51%	PSMB1/PSMA3/PSMB9/PSME2/NOTCH4/PSMB5/FBXW7/PSMA1/PSMB6/PSME1/PSMA5/PSMD14/PSMA6/PSMD4/PSMB10/PSMC2/PSMB4/TACC3/PSMC1/PSMB8/PSMC4/PSMD1/PSMA4/PSMD6/PSMC6/PSMA7/PSMD5/RBX1/CUL1/PSMD7/PSMA2/PSMB7/UBC/PSMC3/AKT1/PSMD8/PSMD2/PSMC5
KEGG_PROTEASOME	KEGG_PROTEASOME	42	0.646857	2.42596	3.71564e-08	9.17137e-07	6.25404e-07	4266	tags=69%, list=22%, signal=54%	PSMB1/PSMA3/PSMB9/IFNG/PSME2/PSMB5/PSMA1/PSMB6/PSME1/PSMA5/PSMD14/PSMA6/POMP/PSMD4/PSMB10/PSMC2/PSMB4/PSME4/PSMC1/PSMB8/PSMC4/PSMD1/PSMA4/PSMD6/PSMC6/PSMA7/PSMD7/PSMA2/PSMB7
BIOCARTA_GRANULOCYTES_PATHWAY	BIOCARTA_GRANULOCYTES_PATHWAY	14	0.86033	2.483	4.01074e-08	9.80273e-07	6.68457e-07	2639	tags=93%, list=13%, signal=80%	ICAM1/TNF/IL1A/ICAM2/IFNG/SELPLG/PECAM1/ITGB2/CSF3/SELP/ITGAL/ITGAM/SELL
REACTOME_COLLAGEN_BIOSYNTHESIS_AND_MODIFYING_ENZYMES	REACTOME_COLLAGEN_BIOSYNTHESIS_AND_MODIFYING_ENZYMES	60	0.583686	2.36638	4.14764e-08	1.00389e-06	6.84562e-07	4158	tags=58%, list=21%, signal=46%	PPIB/COL7A1/COL4A1/COL23A1/COL6A3/P4HB/COL5A3/COL5A2/COL15A1/COL4A2/COL1A1/COL18A1/COL6A2/COL3A1/COL1A2/PCOLCE/COL12A1/COL27A1/COL16A1/P4HA3/PLOD1/COL9A2/SERPINH1/P4HA1/COL14A1/COL5A1/COL6A1/ADAMTS2/COL8A2/COL24A1/COL8A1/PLOD3/COL9A3/ADAMTS3/TLL2
REACTOME_ASPARAGINE_N_LINKED_GLYCOSYLATION	REACTOME_ASPARAGINE_N_LINKED_GLYCOSYLATION	295	0.361759	1.85346	4.21453e-08	1.01027e-06	6.88913e-07	4536	tags=39%, list=23%, signal=30%	EDEM1/CD55/LMAN1/COL7A1/AREG/NUS1/CALR/BET1L/ST3GAL5/RPN1/ST3GAL1/VCP/FUT8/SEC13/ARFGAP3/ST3GAL2/TUBB6/STT3A/CD59/PREB/ASGR1/SEC22C/SEC24D/TUBB2A/SRD5A3/DERL2/MGAT1/DAD1/COPZ1/DERL1/GFPT2/PDIA3/KDELR3/CAPZA1/SEC31A/ACTR1A/MCFD2/ASGR2/STX5/GMPPB/YKT6/SERPINA1/TMED7/DYNC1LI1/ST8SIA4/DYNLL2/B4GALT3/ST6GALNAC4/SEC24A/TBC1D20/TUBA1C/GNPNAT1/COPB2/PSMC1/DOLK/DPAGT1/ST8SIA1/EDEM2/GMDS/SYVN1/SEC23IP/COPZ…
REACTOME_G1_S_DNA_DAMAGE_CHECKPOINTS	REACTOME_G1_S_DNA_DAMAGE_CHECKPOINTS	65	0.570764	2.32853	4.39228e-08	1.04285e-06	7.11131e-07	5570	tags=63%, list=28%, signal=45%	PSMB1/PSMA3/PSMB9/PSME2/PSMB5/PSMA1/PSMB6/PSME1/PSMA5/PSMD14/PSMA6/CCNE1/PSMD4/ZNF385A/PSMB10/PSMC2/PSMB4/PSME4/PSMC1/PSMB8/PSMC4/PSMD1/PSMA4/PCBP4/PSMD6/PSMC6/PSMA7/CDKN1A/PSMD5/PSMD7/PSMA2/PSMB7/CHEK1/UBC/CDK2/PSMC3/MDM2/PSMD8/PSMD2/PSMA8/PSMC5
KEGG_PEROXISOME	KEGG_PEROXISOME	78	-0.518466	-2.33119	4.98564e-08	1.17257e-06	7.99584e-07	3133	tags=50%, list=16%, signal=42%	PEX5/PEX11G/PEX12/NUDT12/PEX7/GSTK1/MPV17L/PEX16/DHRS4/NUDT19/PEX14/IDH1/EHHADH/SCP2/ACAA1/PEX1/PEX11A/GNPAT/PRDX5/MLYCD/ACOX1/DAO/PEX11B/PEX19/ABCD3/CRAT/CROT/CAT/PHYH/PEX26/ACOT8/ECH1/DECR2/HMGCL/PXMP2/AMACR/PECR/EPHX2/ACOX2
REACTOME_DOWNSTREAM_SIGNALING_EVENTS_OF_B_CELL_RECEPTOR_BCR	REACTOME_DOWNSTREAM_SIGNALING_EVENTS_OF_B_CELL_RECEPTOR_BCR	79	0.539869	2.28919	5.18614e-08	1.20832e-06	8.23966e-07	5570	tags=63%, list=28%, signal=45%	PSMB1/PSMA3/PSMB9/PSME2/PSMB5/NFKBIE/PSMA1/NFKBIA/PSMB6/PSME1/CARD11/PSMA5/PSMD14/PSMA6/PSMD4/NFATC1/PSMB10/PSMC2/RELA/PSMB4/RASGRP1/PSME4/PRKCB/PSMC1/PSMB8/PSMC4/RASGRP3/PSMD1/PSMA4/PSMD6/PSMC6/PSMA7/IKBKG/PSMD5/CUL1/PPP3R1/PSMD7/PPP3CB/PSMA2/PSMB7/UBC/PSMC3/PPP3CA/NFATC3/PSMD8/BCL10/PSMD2/PSMA8/NFATC2/PSMC5
WP_INTERACTIONS_BETWEEN_IMMUNE_CELLS_AND_MICRORNAS_IN_TUMOR_MICROENVIRONMENT	WP_INTERACTIONS_BETWEEN_IMMUNE_CELLS_AND_MICRORNAS_IN_TUMOR_MICROENVIRONMENT	28	0.728496	2.50676	5.40133e-08	1.24681e-06	8.5021e-07	4131	tags=79%, list=21%, signal=62%	SOCS1/CCL2/CD274/CXCL10/IL2RA/TGFB1/NFKB2/PDCD1/TGFB3/IL2RB/TGFBR2/TLR4/TGFB2/TLR8/STAT3/CD80/CTLA4/STAT6/IL4R/CCL5/CD86/IL4
REACTOME_TOLL_LIKE_RECEPTOR_CASCADES	REACTOME_TOLL_LIKE_RECEPTOR_CASCADES	160	0.432857	2.05661	5.47278e-08	1.25171e-06	8.53553e-07	4211	tags=41%, list=21%, signal=32%	S100A8/S100A9/SOCS1/TLR2/S100A12/SAA1/LY96/IRAK3/HSP90B1/DUSP6/DUSP7/MAP3K8/CTSK/BIRC3/NOD2/RPS6KA2/ITGB2/NFKBIA/DUSP4/MAP2K3/NFKB2/RIPK2/IRF7/CTSB/USP18/TLR1/BTK/MAPK11/RELA/MAP2K1/MAPKAPK2/PLCG2/GSDMD/TBK1/TLR9/NKIRAS1/ITGAM/TLR4/DUSP3/NLRC5/TLR8/S100B/IKBIP/LRRC14/DNM3/PELI3/CD180/RIPK1/TLR6/IRAK1/TRAF3/LY86/TANK/UNC93B1/IKBKG/MEF2C/IRAK2/MEF2A/CUL1/FGG/FOS/MAPK7/AGER/DNM1/TRAF2
PID_IL4_2PATHWAY	PID_IL4_2PATHWAY	61	0.575129	2.33639	6.39062e-08	1.44835e-06	9.87641e-07	4758	tags=61%, list=24%, signal=46%	SOCS3/SOCS1/EGR2/JAK2/IL13RA2/COL1A1/STAT5A/ETS1/PARP14/SELP/THY1/FES/CEBPB/SPI1/CCL11/BCL6/COL1A2/GTF3A/IRF4/CBL/DOK2/CCL17/SHC1/IL10/STAT5B/SP1/PTPN6/JAK1/STAT6/IL4R/LTA/AICDA/IL4/CCL26/IRS1/ITGB3/HMGA1
REACTOME_UNFOLDED_PROTEIN_RESPONSE_UPR	REACTOME_UNFOLDED_PROTEIN_RESPONSE_UPR	85	0.522852	2.25851	6.67411e-08	1.49897e-06	1.02216e-06	3011	tags=40%, list=15%, signal=34%	EDEM1/DNAJB11/DNAJB9/ATF4/CCL2/CREB3L2/SRPRB/HERPUD1/HSP90B1/CALR/XBP1/ATF6/WFS1/PREB/SSR1/CEBPB/DNAJC3/PPP2R5B/ATF3/KDELR3/SEC31A/FKBP14/PDIA6/ASNS/HSPA5/PDIA5/CREB3/LMNA/SYVN1/HYOU1/SHC1/EXOSC9/SERP1/YIF1A
REACTOME_PYRUVATE_METABOLISM_AND_CITRIC_ACID_TCA_CYCLE	REACTOME_PYRUVATE_METABOLISM_AND_CITRIC_ACID_TCA_CYCLE	53	-0.594002	-2.45693	7.08902e-08	1.57794e-06	1.07601e-06	4240	tags=72%, list=22%, signal=56%	VDAC1/DLAT/SDHC/PPARD/PDK3/DLST/HAGH/PDK4/IDH3G/IDH3A/SDHA/PDP2/GSTZ1/D2HGDH/CS/ADHFE1/IDH3B/L2HGDH/DLD/PDHX/BSG/SDHB/NNT/FH/PDHA1/ME2/SUCLA2/FAHD1/ME3/PDHB/ACO2/SDHD/SUCLG2/SLC16A1/RXRA/SUCLG1/MDH2/PDK2
PID_CD8_TCR_DOWNSTREAM_PATHWAY	PID_CD8_TCR_DOWNSTREAM_PATHWAY	61	0.57198	2.3236	8.96521e-08	1.9779e-06	1.34875e-06	5917	tags=67%, list=30%, signal=47%	GZMB/TNFRSF4/TNF/JUNB/TNFRSF18/IFNG/IL2RA/PTPN7/NFATC1/STAT4/CD3D/IL2RB/PRF1/MAP2K1/HLA-A/CD3G/PRKCQ/TNFRSF9/PRKCB/CD8A/EGR1/B2M/CD247/EOMES/CD3E/FOS/PPP3R1/CD8B/IFNAR2/PPP3CB/PRKCA/FASLG/EGR4/PPP3CA/NFATC3/IFNAR1/NFATC2/HRAS/IFNA8/IFNA2/FOSL1
REACTOME_REGULATION_OF_RUNX3_EXPRESSION_AND_ACTIVITY	REACTOME_REGULATION_OF_RUNX3_EXPRESSION_AND_ACTIVITY	54	0.596982	2.37739	9.66858e-08	2.11437e-06	1.44181e-06	5570	tags=67%, list=28%, signal=48%	PSMB1/PSMA3/PSMB9/PSME2/PSMB5/RUNX3/TGFB1/PSMA1/PSMB6/PSME1/PSMA5/PSMD14/PSMA6/PSMD4/PSMB10/PSMC2/PSMB4/PSMC1/PSMB8/PSMC4/PSMD1/PSMA4/PSMD6/PSMC6/PSMA7/PSMD5/CBFB/PSMD7/PSMA2/PSMB7/UBC/PSMC3/MDM2/PSMD8/PSMD2/PSMC5
WP_LEUCINE_ISOLEUCINE_AND_VALINE_METABOLISM	WP_LEUCINE_ISOLEUCINE_AND_VALINE_METABOLISM	23	-0.745215	-2.54451	9.91887e-08	2.15024e-06	1.46627e-06	2201	tags=74%, list=11%, signal=66%	ACAD8/PCCB/PCCA/ECHS1/DBT/IVD/BCKDHB/HIBCH/ACSF3/MLYCD/DLD/MCCC1/ACADSB/BCAT2/ALDH6A1/ACAT1/AUH
KEGG_CITRATE_CYCLE_TCA_CYCLE	KEGG_CITRATE_CYCLE_TCA_CYCLE	30	-0.68973	-2.51582	1.01618e-07	2.18391e-06	1.48923e-06	2669	tags=80%, list=14%, signal=69%	DLAT/SDHC/DLST/IDH3G/IDH3A/SDHA/IDH1/CS/IDH3B/OGDHL/DLD/SDHB/FH/PDHA1/SUCLA2/PDHB/ACO2/SDHD/SUCLG2/MDH1/PCK1/PCK2/SUCLG1/MDH2
REACTOME_ELASTIC_FIBRE_FORMATION	REACTOME_ELASTIC_FIBRE_FORMATION	44	0.627291	2.36973	1.0629e-07	2.26479e-06	1.54438e-06	4872	tags=66%, list=25%, signal=50%	EMILIN2/LOXL2/EMILIN1/TGFB1/EFEMP2/ITGA5/FBN1/TGFB3/LOXL1/FBLN5/FURIN/MFAP2/LOX/ITGAV/TGFB2/LTBP2/LOXL3/ITGA8/FBLN1/FN1/MFAP5/FBN3/EFEMP1/BMP7/LTBP1/ITGB6/MFAP4/ITGB3/MFAP3
WP_TCELL_ACTIVATION_SARSCOV2	WP_TCELL_ACTIVATION_SARSCOV2	88	0.501364	2.17822	1.14371e-07	2.41632e-06	1.64771e-06	4131	tags=52%, list=21%, signal=41%	LCP2/TNF/IL23A/JAK2/IFNG/IL18R1/HLA-DRB1/ICOS/NFKBIA/CARD11/FYN/PIK3CD/PTPRC/NFATC1/HLA-DRA/STAT4/CD3D/LCK/RELA/MAP2K1/RASGRP1/ITPR1/CD3G/PRKCQ/CD28/GRAP2/ZAP70/CD80/CD247/CTLA4/CCND1/PLCG1/CD4/CD3E/IKBKG/CDKN1A/IL12RB1/LAT/LTA/CCL19/PPP3CC/CCL28/FOS/CD86/IFNAR2/IL4
KEGG_TOLL_LIKE_RECEPTOR_SIGNALING_PATHWAY	KEGG_TOLL_LIKE_RECEPTOR_SIGNALING_PATHWAY	94	0.497639	2.17418	1.1937e-07	2.50075e-06	1.70528e-06	4852	tags=46%, list=25%, signal=35%	CCL3/IL1B/TLR2/TNF/LY96/MAP3K8/CTSK/STAT1/CXCL10/CD40/CXCL9/SPP1/NFKBIA/MAP2K3/IL6/CXCL11/PIK3CD/IRF7/TLR1/MAPK11/RELA/MAP2K1/TBK1/TLR9/TLR4/TLR8/MAPK12/RIPK1/CD80/TLR6/IRAK1/TRAF3/IKBKG/FOS/CCL5/CD86/IFNAR2/AKT3/PIK3R5/PIK3CG/IRF3/IRF5/LBP
KEGG_PRIMARY_IMMUNODEFICIENCY	KEGG_PRIMARY_IMMUNODEFICIENCY	35	0.668682	2.41201	1.26392e-07	2.62579e-06	1.79055e-06	4083	tags=66%, list=21%, signal=52%	ADA/CIITA/TAP1/CD40/CD79A/ICOS/RFX5/IGLL1/BTK/PTPRC/CD3D/LCK/IL7R/CD19/CD8A/TNFRSF13C/ZAP70/TAP2/CD4/CD3E/IKBKG/AICDA/CD8B
NABA_ECM_AFFILIATED	NABA_ECM_AFFILIATED	153	0.429469	2.03302	1.33395e-07	2.74838e-06	1.87415e-06	5068	tags=45%, list=26%, signal=34%	CLEC4E/LMAN1/FCN3/LGALS1/CLEC4A/REG1A/REG3A/REG1B/ANXA1/REG3G/FCN1/CLEC2B/ANXA5/ANXA2/C1QTNF5/SDC2/ANXA3/SEMA6B/MUC1/REG4/ANXA6/PLXNC1/CSPG4/ANXA4/FCN2/SEMA5B/CLEC14A/CLEC1A/ITLN2/SEMA4F/C1QA/CLEC4D/SEMA3G/SDC1/GREM1/SEMA7A/C1QTNF1/CLEC11A/LGALS12/SEMA4B/MUC4/MUC5AC/EMCN/SDC3/SEMA4D/CLEC7A/SEMA4C/CLEC3B/SFTA2/LGALS7/MUC5B/GPC3/MUCL1/C1QB/PLXND1/C1QTNF6/CLEC12B/CLEC4M/CLEC12A/MUC13/CLC/COLEC12/PLX…
PID_IL27_PATHWAY	PID_IL27_PATHWAY	26	0.729314	2.46562	1.35541e-07	2.76971e-06	1.88869e-06	3547	tags=65%, list=18%, signal=54%	IL1B/TNF/JAK2/IFNG/STAT1/TGFB1/STAT5A/TBX21/EBI3/IL6/STAT4/IL27RA/STAT2/STAT3/IL18/JAK1/IL12RB1
WP_COMPLEMENT_SYSTEM_IN_NEURONAL_DEVELOPMENT_AND_PLASTICITY	WP_COMPLEMENT_SYSTEM_IN_NEURONAL_DEVELOPMENT_AND_PLASTICITY	102	0.485457	2.15638	1.37979e-07	2.7966e-06	1.90703e-06	4566	tags=50%, list=23%, signal=39%	ITGAX/CD55/C2/BID/FCN3/C4BPB/CFB/CFP/IFNG/CFI/CASP10/FCN1/TGFB1/CD59/ITGB2/C3AR1/PLSCR3/TGFB3/C4B/C1R/CX3CL1/C4BPA/C1S/FCN2/PARD6A/ITGAM/ITGAV/TGFB2/C5AR1/C1QA/ATP10A/SERPING1/ATP11C/C3/ATP8B3/TYRO3/CFH/CLU/ATP8B2/PLSCR1/PARD6G/ATP11A/DEDD/BAK1/CX3CR1/C1QB/CR1/CR2/FASLG/COLEC12/ITGB3
REACTOME_DEFECTIVE_CFTR_CAUSES_CYSTIC_FIBROSIS	REACTOME_DEFECTIVE_CFTR_CAUSES_CYSTIC_FIBROSIS	59	0.572047	2.31326	1.39902e-07	2.81271e-06	1.91801e-06	4470	tags=59%, list=23%, signal=46%	DERL3/PSMB1/PSMA3/VCP/PSMB9/PSME2/PSMB5/PSMA1/PSMB6/DERL2/PSME1/PSMA5/PSMD14/PSMA6/DERL1/PSMD4/PSMB10/PSMC2/PSMB4/ERLEC1/PSME4/PSMC1/PSMB8/PSMC4/PSMD1/SEL1L/PSMA4/PSMD6/PSMC6/PSMA7/PSMD5/PSMD7/PSMA2/PSMB7/UBC
REACTOME_THE_ROLE_OF_GTSE1_IN_G2_M_PROGRESSION_AFTER_G2_CHECKPOINT	REACTOME_THE_ROLE_OF_GTSE1_IN_G2_M_PROGRESSION_AFTER_G2_CHECKPOINT	74	0.528347	2.21131	1.63391e-07	3.25868e-06	2.22212e-06	5570	tags=62%, list=28%, signal=45%	PSMB1/PSMA3/PSMB9/PSME2/PSMB5/TUBB6/PSMA1/TUBB2A/PSMB6/PSME1/PSMA5/PSMD14/PSMA6/PSMD4/PSMB10/PSMC2/PSMB4/PSME4/TUBA1C/PSMC1/PSMB8/PSMC4/PSMD1/TUBA1B/PSMA4/TUBB3/PSMD6/TUBB2B/PSMC6/PSMA7/CDKN1A/PSMD5/TUBB4B/TUBA4A/PSMD7/PSMA2/PSMB7/UBC/HSP90AA1/PSMC3/TUBA3D/PSMD8/PSMD2/PSMA8/TUBA1A/PSMC5
REACTOME_AUF1_HNRNP_D0_BINDS_AND_DESTABILIZES_MRNA	REACTOME_AUF1_HNRNP_D0_BINDS_AND_DESTABILIZES_MRNA	53	0.596915	2.37127	1.75566e-07	3.45443e-06	2.35561e-06	5570	tags=70%, list=28%, signal=50%	PSMB1/PSMA3/PSMB9/PSME2/PSMB5/PSMA1/PSMB6/PSME1/PSMA5/PSMD14/PSMA6/PSMD4/PSMB10/PSMC2/PSMB4/PSME4/PSMC1/PSMB8/PSMC4/PSMD1/PSMA4/PSMD6/EIF4G1/PSMC6/PSMA7/PSMD5/HSPA8/PSMD7/PSMA2/PSMB7/HNRNPD/UBC/PSMC3/PSMD8/PSMD2/PSMA8/PSMC5
REACTOME_SCF_SKP2_MEDIATED_DEGRADATION_OF_P27_P21	REACTOME_SCF_SKP2_MEDIATED_DEGRADATION_OF_P27_P21	59	0.569704	2.30379	1.80135e-07	3.45443e-06	2.35561e-06	5570	tags=66%, list=28%, signal=47%	PSMB1/PSMA3/PSMB9/PSME2/PSMB5/PSMA1/PSMB6/PSME1/PSMA5/PSMD14/PSMA6/CCNE1/PSMD4/PSMB10/PSMC2/PSMB4/PSMC1/PSMB8/PSMC4/PSMD1/PSMA4/CCND1/PSMD6/PSMC6/PSMA7/CDKN1A/PSMD5/CUL1/PSMD7/PSMA2/PSMB7/UBC/CDK2/SKP2/PSMC3/PSMD8/PSMD2/CDK4/PSMC5
KEGG_COMPLEMENT_AND_COAGULATION_CASCADES	KEGG_COMPLEMENT_AND_COAGULATION_CASCADES	68	0.548747	2.27297	1.79463e-07	3.45443e-06	2.35561e-06	4420	tags=51%, list=23%, signal=40%	PLAU/CD55/C2/F3/C4BPB/THBD/CFB/CFI/PLAUR/F2R/CD59/VWF/C3AR1/TFPI/C4B/C1R/C4BPA/SERPINA1/C1S/SERPINE1/C5AR1/C1QA/SERPING1/C3/F11/CFH/PLAT/A2M/FGG/F10/C1QB/CR1/CR2/SERPINA5/FGB
REACTOME_GLYCOSAMINOGLYCAN_METABOLISM	REACTOME_GLYCOSAMINOGLYCAN_METABOLISM	120	0.462116	2.10114	1.79371e-07	3.45443e-06	2.35561e-06	4780	tags=44%, list=24%, signal=34%	CHST2/CHST11/CHSY1/HYAL2/DSE/ST3GAL1/CD44/CHST15/CHPF2/ST3GAL2/NDST2/B3GALT6/SDC2/VCAN/PAPSS1/BGN/CHST12/HS3ST1/ARSB/SLC35B2/CSGALNACT1/CSPG4/HYAL1/LUM/B4GALT3/SDC1/DCN/HYAL3/CHST3/CHPF/HS6ST1/CHST7/SDC3/HS3ST3A1/HPSE/B3GAT1/LYVE1/EXT2/CHSY3/NAGLU/GPC3/B4GALT1/CHST14/CHST1/AGRN/HAS1/B4GALT7/B4GALT2/ST3GAL6/HS2ST1/ST3GAL4/ACAN/XYLT2
KEGG_JAK_STAT_SIGNALING_PATHWAY	KEGG_JAK_STAT_SIGNALING_PATHWAY	146	0.434571	2.04968	1.7611e-07	3.45443e-06	2.35561e-06	4691	tags=45%, list=24%, signal=34%	SOCS3/OSM/PIM1/SOCS1/IL15RA/IL23A/IL26/IL10RA/JAK2/IFNG/STAT1/IL13RA2/IL2RA/STAT5A/IL21R/CSF2/CLCF1/CSF3/IL6/IL11/CSF2RB/IRF9/PIK3CD/CSF3R/IL19/STAT4/IL2RB/LIF/IL7R/IFNGR1/CBL/STAT2/STAT3/OSMR/IL10/CCND1/STAT5B/PTPN6/IL15/IL3RA/IL5RA/IFNE/TPO/CCND2/CSF2RA/IL22RA2/JAK1/IL21/STAT6/IL4R/IL12RB1/SPRED1/PIAS2/IL7/SPRY4/IFNAR2/IL4/AKT3/IL9/SPRY2/IL9R/PIK3R5/SOCS7/IL24/PIK3CG
WP_PLATELETMEDIATED_INTERACTIONS_WITH_VASCULAR_AND_CIRCULATING_CELLS	WP_PLATELETMEDIATED_INTERACTIONS_WITH_VASCULAR_AND_CIRCULATING_CELLS	17	0.801364	2.43322	1.89026e-07	3.59727e-06	2.45301e-06	1986	tags=76%, list=10%, signal=69%	IL1B/TLR2/ICAM1/CCL2/SELPLG/CD40/TGFB1/SELP/TGFB3/TLR4/PF4/TGFB2/SELE
REACTOME_HEDGEHOG_LIGAND_BIOGENESIS	REACTOME_HEDGEHOG_LIGAND_BIOGENESIS	62	0.561512	2.28249	2.08355e-07	3.93507e-06	2.68336e-06	4470	tags=58%, list=23%, signal=45%	PSMB1/PSMA3/VCP/PSMB9/PSME2/P4HB/PSMB5/PSMA1/PSMB6/DERL2/PSME1/PSMA5/PSMD14/PSMA6/PSMD4/PSMB10/PSMC2/PSMB4/ERLEC1/PSME4/PSMC1/PSMB8/PSMC4/SYVN1/PSMD1/SEL1L/PSMA4/PSMD6/PSMC6/PSMA7/PSMD5/ADAM17/PSMD7/PSMA2/PSMB7/UBC
REACTOME_REGULATION_OF_MRNA_STABILITY_BY_PROTEINS_THAT_BIND_AU_RICH_ELEMENTS	REACTOME_REGULATION_OF_MRNA_STABILITY_BY_PROTEINS_THAT_BIND_AU_RICH_ELEMENTS	85	0.509902	2.20257	2.22563e-07	4.1718e-06	2.84479e-06	5570	tags=61%, list=28%, signal=44%	PSMB1/PSMA3/PSMB9/PSME2/PSMB5/PSMA1/PSMB6/PSME1/PSMA5/ZFP36/PSMD14/PSMA6/PSMD4/MAPK11/PSMB10/PSMC2/PSMB4/TNFSF13/MAPKAPK2/PSME4/PSMC1/PSMB8/PSMC4/PSMD1/ZFP36L1/PSMA4/EXOSC9/PSMD6/EIF4G1/PSMC6/PSMA7/PSMD5/XPO1/HSPA8/EXOSC3/EXOSC7/PSMD7/PSMA2/PSMB7/PRKCA/HNRNPD/UBC/SET/DCP1A/EXOSC6/PSMC3/XRN1/AKT1/PSMD8/PSMD2/PSMA8/PSMC5
REACTOME_SCF_BETA_TRCP_MEDIATED_DEGRADATION_OF_EMI1	REACTOME_SCF_BETA_TRCP_MEDIATED_DEGRADATION_OF_EMI1	53	0.594525	2.36178	2.30935e-07	4.29642e-06	2.92977e-06	5570	tags=66%, list=28%, signal=47%	PSMB1/PSMA3/PSMB9/PSME2/PSMB5/PSMA1/PSMB6/PSME1/PSMA5/PSMD14/PSMA6/PSMD4/PSMB10/PSMC2/PSMB4/PSME4/PSMC1/PSMB8/PSMC4/PSMD1/PSMA4/PSMD6/PSMC6/PSMA7/PSMD5/CUL1/PSMD7/PSMA2/PSMB7/UBC/PSMC3/PSMD8/PSMD2/PSMA8/PSMC5
REACTOME_CITRIC_ACID_CYCLE_TCA_CYCLE	REACTOME_CITRIC_ACID_CYCLE_TCA_CYCLE	22	-0.748344	-2.51643	2.47814e-07	4.55172e-06	3.10386e-06	2669	tags=91%, list=14%, signal=79%	SDHC/DLST/IDH3G/IDH3A/SDHA/CS/IDH3B/DLD/SDHB/NNT/FH/ME2/SUCLA2/FAHD1/ME3/ACO2/SDHD/SUCLG2/SUCLG1/MDH2
REACTOME_PLATELET_ACTIVATION_SIGNALING_AND_AGGREGATION	REACTOME_PLATELET_ACTIVATION_SIGNALING_AND_AGGREGATION	254	0.366801	1.84468	2.48309e-07	4.55172e-06	3.10386e-06	4756	tags=43%, list=24%, signal=33%	MANF/PDPN/LCP2/SRGN/LYN/GNA15/RAC2/PLEK/CALU/TIMP1/PECAM1/GNB4/SERPINA3/GNA12/SPARC/COL1A1/TGFB1/F2R/VWF/FCER1G/GNGT2/APBB1IP/ANXA5/SELP/GNG11/FYN/TGFB3/PPBP/GNB5/GNAI2/LCK/COL1A2/RHOG/ITIH3/RASGRP1/PRKCH/ADRA2C/SERPINA1/ECM1/ITPR1/RAP1B/PLCG2/DGKZ/PRKCQ/FLNA/VAV1/PRKCB/RASGRP2/PF4/TGFB2/HSPA5/TIMP3/SERPINE1/VEGFA/GNG7/SERPING1/ARRB2/CD109/VEGFC/A1BG/HABP4/ITIH4/F2RL3/PTPN1/QSOX1/PDGFB/HGF/SYK/SH…
WP_OXIDATIVE_PHOSPHORYLATION	WP_OXIDATIVE_PHOSPHORYLATION	37	-0.638403	-2.44001	2.63146e-07	4.78849e-06	3.26532e-06	3628	tags=68%, list=19%, signal=55%	NDUFC1/NDUFB8/NDUFA6/NDUFA11/NDUFB6/NDUFA8/NDUFS7/NDUFS4/NDUFC2/NDUFAB1/NDUFV3/NDUFB7/NDUFB2/NDUFA9/NDUFA10/NDUFA2/NDUFB1/NDUFB10/NDUFB9/NDUFV1/NDUFS1/NDUFS2/NDUFB5/NDUFS3/NDUFA5
REACTOME_CHONDROITIN_SULFATE_BIOSYNTHESIS	REACTOME_CHONDROITIN_SULFATE_BIOSYNTHESIS	20	0.762941	2.4459	2.83494e-07	4.908e-06	3.34681e-06	3483	tags=70%, list=18%, signal=58%	CHST11/CHSY1/CHST15/CHPF2/VCAN/BGN/CHST12/CSGALNACT1/CSPG4/DCN/CHST3/CHPF/CHST7/CHSY3
BIOCARTA_TCRA_PATHWAY	BIOCARTA_TCRA_PATHWAY	14	0.836474	2.41415	2.78839e-07	4.908e-06	3.34681e-06	3216	tags=100%, list=16%, signal=84%	HLA-DRB1/FYN/PTPRC/HLA-DRA/CD3D/LCK/HLA-DRB5/CD3G/HLA-DRB4/HLA-DRB3/ZAP70/CD247/CD4/CD3E
NABA_COLLAGENS	NABA_COLLAGENS	42	0.624514	2.34216	2.78619e-07	4.908e-06	3.34681e-06	3340	tags=55%, list=17%, signal=46%	COL7A1/COL4A1/COL23A1/COL6A3/COL5A3/COL5A2/COL15A1/COL4A2/COL1A1/COL18A1/COL6A2/COL3A1/COL1A2/COL12A1/COL27A1/COL16A1/COL9A2/COL14A1/COL5A1/COL6A1/COL8A2/COL24A1/COL8A1
REACTOME_COLLAGEN_CHAIN_TRIMERIZATION	REACTOME_COLLAGEN_CHAIN_TRIMERIZATION	42	0.624514	2.34216	2.78619e-07	4.908e-06	3.34681e-06	3340	tags=55%, list=17%, signal=46%	COL7A1/COL4A1/COL23A1/COL6A3/COL5A3/COL5A2/COL15A1/COL4A2/COL1A1/COL18A1/COL6A2/COL3A1/COL1A2/COL12A1/COL27A1/COL16A1/COL9A2/COL14A1/COL5A1/COL6A1/COL8A2/COL24A1/COL8A1
REACTOME_CHONDROITIN_SULFATE_DERMATAN_SULFATE_METABOLISM	REACTOME_CHONDROITIN_SULFATE_DERMATAN_SULFATE_METABOLISM	50	0.592693	2.33112	2.8143e-07	4.908e-06	3.34681e-06	4924	tags=58%, list=25%, signal=44%	CHST11/CHSY1/DSE/CHST15/CHPF2/B3GALT6/SDC2/VCAN/BGN/CHST12/ARSB/CSGALNACT1/CSPG4/HYAL1/SDC1/DCN/HYAL3/CHST3/CHPF/CHST7/SDC3/B3GAT1/CHSY3/GPC3/CHST14/AGRN/B4GALT7/XYLT2/GPC1
WP_LUNG_FIBROSIS	WP_LUNG_FIBROSIS	58	0.557169	2.25217	2.83381e-07	4.908e-06	3.34681e-06	2759	tags=48%, list=14%, signal=42%	CCL3/IL1B/PLAU/RTEL1/MMP9/TNF/CCL2/CXCL2/SKIL/TIMP1/TGFB1/CSF2/CSF3/SPP1/IL6/CEBPB/CCL11/CCR2/DPP9/FGF7/MMP2/SERPINA1/FGF2/GREM1/CYSLTR2/PDGFB/HGF/CCR3
WP_TCELL_RECEPTOR_SIGNALING_PATHWAY	WP_TCELL_RECEPTOR_SIGNALING_PATHWAY	89	0.514973	2.22806	2.72884e-07	4.908e-06	3.34681e-06	4101	tags=52%, list=21%, signal=41%	IL1B/LCP2/IL15RA/IL1A/MAP3K8/TGFB1/ICOS/MAP4K1/NFKBIA/RIPK2/IL6/CCR5/CARD11/FYN/NFATC1/CD83/VIM/CD3D/LCK/RELA/MAP2K1/SKAP1/PSTPIP1/ITPR1/IRF4/CD3G/PRKCQ/CBL/WAS/VAV1/TNFRSF9/CD28/CD8A/GRAP2/ITK/ZAP70/SHC1/CD247/PLCG1/CD4/CD3E/IKBKG/LAT/DBNL/FOS/GATA3
WP_MATRIX_METALLOPROTEINASES	WP_MATRIX_METALLOPROTEINASES	30	0.681163	2.36833	3.0168e-07	5.18647e-06	3.5367e-06	2438	tags=50%, list=12%, signal=44%	MMP12/MMP25/MMP1/MMP9/MMP3/TNF/MMP10/MMP19/TIMP1/MMP7/MMP2/MMP14/TIMP3/MMP23B/TIMP2
WP_ACUTE_VIRAL_MYOCARDITIS	WP_ACUTE_VIRAL_MYOCARDITIS	84	0.514995	2.22009	3.0374e-07	5.18647e-06	3.5367e-06	3304	tags=44%, list=17%, signal=37%	CD55/SOCS1/MMP9/BID/TNF/RAC2/CASP1/ACTB/IFNG/STAT1/HLA-DMA/NOD2/TGFB1/ITGB2/AIF1/NFKB2/IL6/CCR5/BNIP2/FYN/CXCR4/ITGAL/CAV1/PARP1/TLR4/BCL2/STAT3/DFFA/CD80/SGCB/CCR3/SGCD/IL10/CCND1/EIF4G1/CD4/JAK1
REACTOME_ANTIMICROBIAL_PEPTIDES	REACTOME_ANTIMICROBIAL_PEPTIDES	69	0.529303	2.19084	3.32066e-07	5.63156e-06	3.84022e-06	3720	tags=41%, list=19%, signal=33%	S100A8/S100A9/TLR2/REG3A/PI3/REG3G/LCN2/DEFB4A/ATOX1/DEFA6/DEFA5/DEFA3/TLR1/CCR2/DEFB103B/CCR6/SEMG1/SLC11A1/PLA2G2A/LYZ/RNASE3/BPIFB2/LTF/CLU/CTSG/CD4/RNASE6/GNLY
WP_SELECTIVE_EXPRESSION_OF_CHEMOKINE_RECEPTORS_DURING_TCELL_POLARIZATION	WP_SELECTIVE_EXPRESSION_OF_CHEMOKINE_RECEPTORS_DURING_TCELL_POLARIZATION	28	0.706724	2.43184	3.47208e-07	5.81089e-06	3.9625e-06	4205	tags=71%, list=21%, signal=56%	CCL3/IFNG/IL18R1/TGFB1/CSF2/CCR5/TGFB3/CXCR4/CCR2/IFNGR1/CD28/TGFB2/CXCR3/CCR7/CCR3/CD4/IL4R/IL12RB1/IL4/CCR1
REACTOME_FCERI_MEDIATED_NF_KB_ACTIVATION	REACTOME_FCERI_MEDIATED_NF_KB_ACTIVATION	80	0.512735	2.17602	3.47301e-07	5.81089e-06	3.9625e-06	5668	tags=61%, list=29%, signal=44%	LYN/PSMB1/IGLV6-57/PSMA3/PSMB9/PSME2/PSMB5/FCER1G/PSMA1/NFKBIA/PSMB6/PSME1/CARD11/PSMA5/PSMD14/PSMA6/PSMD4/PSMB10/PSMC2/RELA/PSMB4/RASGRP1/PSME4/PRKCQ/RASGRP2/PSMC1/PSMB8/PSMC4/PSMD1/PSMA4/PSMD6/PSMC6/PSMA7/MS4A2/IKBKG/PSMD5/CUL1/PSMD7/PSMA2/PSMB7/UBC/RASGRP4/PSMC3/PSMD8/BCL10/PSMD2/PSMA8/PSMC5/CDC34
PID_INTEGRIN2_PATHWAY	PID_INTEGRIN2_PATHWAY	28	0.706232	2.43015	3.58592e-07	5.95979e-06	4.06404e-06	3891	tags=75%, list=20%, signal=60%	PLAU/ITGAX/ICAM1/SPON2/ICAM2/TGFBI/FCGR2A/PLAUR/ITGB2/THY1/ITGAL/JAM3/ITGAM/C3/ICAM3/VCAM1/PLAT/ICAM4/GP1BA/FGG/F10
REACTOME_STABILIZATION_OF_P53	REACTOME_STABILIZATION_OF_P53	54	0.581957	2.31756	3.75694e-07	6.20268e-06	4.22967e-06	5570	tags=65%, list=28%, signal=47%	PSMB1/PSMA3/PSMB9/PSME2/PSMB5/PSMA1/PSMB6/PSME1/PSMA5/PSMD14/PSMA6/PSMD4/PSMB10/PSMC2/PSMB4/PSME4/PSMC1/PSMB8/PSMC4/PSMD1/PSMA4/PSMD6/PSMC6/PSMA7/PSMD5/PSMD7/PSMA2/PSMB7/UBC/PSMC3/MDM2/PSMD8/PSMD2/PSMA8/PSMC5
KEGG_BUTANOATE_METABOLISM	KEGG_BUTANOATE_METABOLISM	33	-0.666485	-2.4823	3.89755e-07	6.3925e-06	4.3591e-06	2201	tags=52%, list=11%, signal=46%	ECHS1/BDH1/EHHADH/L2HGDH/HADH/BDH2/PDHA1/PDHB/ACADS/HADHA/ALDH7A1/ACAT1/HMGCL/ALDH9A1/ABAT/ALDH5A1/HMGCS2
WP_PHOTODYNAMIC_THERAPYINDUCED_NFKB_SURVIVAL_SIGNALING	WP_PHOTODYNAMIC_THERAPYINDUCED_NFKB_SURVIVAL_SIGNALING	34	0.656406	2.36029	3.9365e-07	6.41418e-06	4.37389e-06	2028	tags=53%, list=10%, signal=48%	IL1B/PTGS2/BCL2A1/MMP1/MMP9/ICAM1/MMP3/TNF/CXCL2/IL1A/BIRC3/CSF2/NFKB2/IL6/RELA/MMP2/SELE/VEGFA
REACTOME_NUCLEAR_EVENTS_MEDIATED_BY_NFE2L2	REACTOME_NUCLEAR_EVENTS_MEDIATED_BY_NFE2L2	78	0.52277	2.20826	4.1886e-07	6.78063e-06	4.62378e-06	4470	tags=51%, list=23%, signal=40%	MAFG/ATF4/PSMB1/PSMA3/PSMB9/PGD/PSME2/PSMB5/SRXN1/PSMA1/ME1/PSMB6/PSME1/PSMA5/PSMD14/PSMA6/PSMD4/PSMB10/PSMC2/PSMB4/TKT/PRDX1/PSMC1/PSMB8/PSMC4/PSMD1/PSMA4/PSMD6/SLC7A11/PSMC6/PSMA7/PSMD5/RBX1/CUL1/TXNRD1/PSMD7/PSMA2/PSMB7/BACH1/UBC
REACTOME_GLUCURONIDATION	REACTOME_GLUCURONIDATION	17	-0.783584	-2.41145	4.61376e-07	7.42071e-06	5.06025e-06	4255	tags=100%, list=22%, signal=78%	UGT3A1/ABHD10/UGT2B17/UGT2B15/UGT2B10/UGT2A1/UGDH/UGT2B11/UGT2B4/SLC35D1/UGP2/UGT1A8/UGT2B7/UGT2B28/UGT1A6/UGT2A3
WP_COMPLEMENT_AND_COAGULATION_CASCADES	WP_COMPLEMENT_AND_COAGULATION_CASCADES	58	0.549927	2.2229	4.96069e-07	7.92757e-06	5.40588e-06	4420	tags=53%, list=23%, signal=42%	PLAU/CD55/LMAN1/C2/F3/THBD/CFB/CFI/PLAUR/F2R/VWF/C3AR1/TFPI/C4B/C1R/SERPINA1/C1S/SERPINE1/C5AR1/C1QA/SERPING1/C3/CFH/CLU/PLAT/F10/C1QB/CR1/CR2/SERPINA5/FGB
REACTOME_CLEC7A_DECTIN_1_SIGNALING	REACTOME_CLEC7A_DECTIN_1_SIGNALING	98	0.473892	2.09207	4.99952e-07	7.93874e-06	5.4135e-06	5894	tags=60%, list=30%, signal=42%	IL1B/PSMB1/PSMA3/PSMB9/PSME2/PSMB5/PSMA1/NFKBIA/PSMB6/NFKB2/PSME1/CARD11/PSMA5/PSMD14/PSMA6/PSMD4/NFATC1/PSMB10/PSMC2/RELA/PSMB4/ITPR1/PLCG2/PSME4/CCL17/PSMC1/PSMB8/PSMC4/PSMD1/SYK/PSMA4/PSMD6/CLEC7A/PSMC6/PSMA7/IKBKG/PSMD5/CUL1/PPP3R1/PSMD7/PPP3CB/PSMA2/PSMB7/UBC/PSMC3/RELB/PPP3CA/NFATC3/MAP3K14/AHCYL1/PSMD8/BCL10/PSMD2/PSMA8/NFATC2/PSMC5/CDC34/CARD9/UBE2M
WP_MIRNA_TARGETS_IN_ECM_AND_MEMBRANE_RECEPTORS	WP_MIRNA_TARGETS_IN_ECM_AND_MEMBRANE_RECEPTORS	22	0.747631	2.43619	5.24148e-07	8.27026e-06	5.63957e-06	2991	tags=82%, list=15%, signal=69%	COL4A1/COL6A3/COL5A3/COL5A2/COL4A2/SDC2/COL6A2/LAMC1/COL3A1/COL1A2/ITGA1/ITGA11/LAMB2/THBS2/FN1/LAMA4/COL5A1/COL6A1
PID_SYNDECAN_1_PATHWAY	PID_SYNDECAN_1_PATHWAY	46	0.600003	2.28935	5.43358e-07	8.51944e-06	5.80948e-06	4198	tags=65%, list=21%, signal=51%	PPIB/MMP1/MMP9/COL7A1/COL4A1/COL6A3/SDCBP/COL5A2/MMP7/COL15A1/COL1A1/TGFB1/COL6A2/COL3A1/COL1A2/COL12A1/COL16A1/SDC1/COL9A2/LAMA5/HGF/COL14A1/COL5A1/COL6A1/HPSE/COL8A2/COL8A1/COL9A3/CCL5/MET
PID_GLYPICAN_1PATHWAY	PID_GLYPICAN_1PATHWAY	27	0.703762	2.39609	5.48271e-07	8.54274e-06	5.82537e-06	3618	tags=67%, list=18%, signal=54%	FGR/LYN/TGFB1/FYN/TGFB3/NRG1/LCK/FGF2/PLA2G2A/TGFBR2/TGFB2/FLT1/VEGFA/HCK/BLK/PRNP/FGFR1/TGFBR1
WP_AMINO_ACID_METABOLISM	WP_AMINO_ACID_METABOLISM	84	-0.477561	-2.16988	5.77792e-07	8.9468e-06	6.10091e-06	2691	tags=45%, list=14%, signal=39%	PDK4/PPM1L/SDHA/FAH/OTC/IDH1/GSS/CS/HIBCH/EHHADH/OAT/GOT1/ACAA1/GLS/DLD/PDHX/HADH/MPST/ADH5/FH/PDHA1/MCCC1/ACO2/ALDH18A1/HNMT/CTH/MAOA/ACADM/MDH1/ALDH7A1/PCK1/SUCLG1/ADH1C/DDC/AUH/HMGCL/MDH2/HMGCS2
WP_VITAMIN_B12_METABOLISM	WP_VITAMIN_B12_METABOLISM	49	0.579711	2.2545	6.23378e-07	9.59309e-06	6.54162e-06	3398	tags=49%, list=17%, signal=41%	IL1B/ICAM1/TNF/CCL2/SAA1/TCN1/SAA2/SOD2/IFNG/SERPINA3/NFKB2/SAA3P/IL6/SHMT2/RELA/SAA4/SOD3/SERPINE1/MTHFR/ALB/SOD1/PLAT/APOA1/APOE
KEGG_METABOLISM_OF_XENOBIOTICS_BY_CYTOCHROME_P450	KEGG_METABOLISM_OF_XENOBIOTICS_BY_CYTOCHROME_P450	62	-0.531001	-2.26482	6.69802e-07	1.02443e-05	6.98566e-06	4759	tags=56%, list=24%, signal=43%	GSTM2/MGST1/CYP2C19/CYP3A5/CYP3A7/GSTT1/DHDH/CYP3A4/MGST3/UGT2B17/UGT2B15/GSTK1/UGT2B10/UGT2A1/GSTZ1/UGT2B11/UGT2B4/GSTA3/CYP2S1/CYP2B6/GSTO2/GSTA1/UGT1A8/GSTA2/GSTA5/EPHX1/ADH5/UGT2B7/UGT2B28/GSTM4/UGT1A6/ADH1A/ADH1C/ADH6/UGT2A3
REACTOME_PROGRAMMED_CELL_DEATH	REACTOME_PROGRAMMED_CELL_DEATH	196	0.387244	1.87577	6.7749e-07	1.02987e-05	7.02276e-06	5505	tags=48%, list=28%, signal=35%	IL1B/GZMB/BID/TNFRSF10B/IL1A/LY96/PSMB1/CASP4/PSMA3/CASP5/CASP1/TNFRSF10A/BIRC3/PSMB9/PSME2/MLKL/SDCBP/PSMB5/IRF1/PSMA1/PSMB6/PSME1/PMAIP1/PSMA5/PSMD14/PSMA6/PSMD4/VIM/NMT1/PSMB10/PSMC2/PSMB4/CARD8/ARHGAP10/GSDMD/PSME4/PRKCQ/DYNLL2/TRADD/TLR4/BCL2/PSMC1/PSMB8/TP63/STAT3/PSMC4/DFFA/LMNA/IL18/PSMD1/RIPK1/PSMA4/AVEN/PSMD6/KPNB1/BCAP31/PSMC6/PSMA7/E2F1/DSG3/DAPK1/PSMD5/BAK1/CDC37/PPP3CC/DBNL/PPP3R1/B…
PID_INTEGRIN3_PATHWAY	PID_INTEGRIN3_PATHWAY	42	0.613497	2.30085	6.99019e-07	1.05615e-05	7.20201e-06	3759	tags=60%, list=19%, signal=48%	PLAU/SPHK1/COL4A1/TGFBI/PECAM1/PLAUR/COL1A1/PDGFRB/SPP1/THY1/FBN1/LAMC1/COL1A2/CD47/TGFBR2/ITGAV/VEGFA/SDC1/PDGFB/KDR/FN1/LAMA4/LAMB1/TNC/FGG
PID_FRA_PATHWAY	PID_FRA_PATHWAY	36	0.642065	2.33672	7.09327e-07	1.06527e-05	7.26419e-06	2923	tags=47%, list=15%, signal=40%	PLAU/MMP1/MMP9/ATF4/CCL2/JUNB/THBD/PLAUR/IL6/NFATC1/MGP/COL1A2/LIF/MMP2/DCN/CCND1/SP1
WP_MITOCHONDRIAL_COMPLEX_IV_ASSEMBLY	WP_MITOCHONDRIAL_COMPLEX_IV_ASSEMBLY	24	-0.702535	-2.42971	7.38457e-07	1.09852e-05	7.49091e-06	4077	tags=83%, list=21%, signal=66%	COX8A/COX18/COX6B1/COX7C/COX6A1/COX7B/CMC1/SURF1/COX11/COX6C/HIGD1A/COX10/COX5A/TACO1/COX5B/TMEM177/PNKD/COX4I1/COX15/COX19
REACTOME_G_ALPHA_I_SIGNALLING_EVENTS	REACTOME_G_ALPHA_I_SIGNALLING_EVENTS	300	0.343418	1.7608	7.40278e-07	1.09852e-05	7.49091e-06	5731	tags=42%, list=29%, signal=30%	HCAR3/CXCL3/CXCL1/FPR1/CXCL6/CXCL2/SAA1/GNA15/RGS1/PNOC/S1PR4/CCL20/FPR2/ANXA1/AGT/CXCL10/CXCR6/CXCL16/POMC/GPR183/CXCL9/CXCR1/GNB4/RGS16/RGS18/GNGT2/CXCR2/C3AR1/CCR5/ADCY4/KPNA2/GNG11/CXCL11/PPBP/GNB5/GNAI2/PRKAR2B/GAL/RGS5/CXCR4/CCR2/RGS19/CX3CL1/CCR6/ADRA2C/SUCNR1/ITPR1/RRH/CXCL5/CCL25/RGS14/P2RY14/HRH4/PLCB2/PF4/C5AR1/GNG7/PLCB1/C3/P2RY13/CCR10/CXCR3/ADCY3/ADCY7/NPY2R/CCR7/APLNR/CCR3/OPRL1/PR…
WP_NONALCOHOLIC_FATTY_LIVER_DISEASE	WP_NONALCOHOLIC_FATTY_LIVER_DISEASE	146	-0.404085	-1.99088	7.63712e-07	1.12659e-05	7.68231e-06	4077	tags=47%, list=21%, signal=38%	COX8A/NR1H4/UQCRB/SDHC/COX7A2L/PKLR/CDC42/NDUFC1/NDUFB8/COX6B1/NDUFA6/COX7C/GSK3B/NDUFA11/UQCRH/MLX/INSR/PIK3R2/NDUFA13/NDUFB6/NDUFA8/COX6A1/NDUFS7/NDUFS4/NDUFC2/COX7B/NDUFAB1/SDHA/UQCRFS1/CYCS/NDUFA1/NDUFV3/NDUFB7/CEBPA/NDUFB2/NDUFA9/PRKAB1/NDUFA12/IL6R/NDUFA10/NDUFA2/NDUFB1/COX6C/BCL2L11/COX5A/NDUFB10/PRKAB2/MLXIP/ADIPOR2/UQCRC1/NDUFB9/CYC1/UQCRC2/NDUFV1/SDHB/NDUFS1/NDUFS2/NDUFB5/SMAD7/PIK3R1/S…
REACTOME_DNA_REPLICATION	REACTOME_DNA_REPLICATION	125	0.446178	2.04378	7.75453e-07	1.13718e-05	7.75453e-06	5725	tags=49%, list=29%, signal=35%	PSMB1/PSMA3/PSMB9/PSME2/PSMB5/POLD3/PSMA1/PSMB6/PSME1/PSMA5/PSMD14/PSMA6/CCNE1/PSMD4/CDC27/PSMB10/PSMC2/PSMB4/PSME4/PSMC1/FEN1/PSMB8/PSMC4/CDC6/CDC26/PSMD1/PSMA4/CDC45/UBE2S/PSMD6/KPNB1/ANAPC16/PSMC6/PSMA7/PSMD5/RBX1/CUL1/POLA2/PSMD7/MCM10/PSMA2/PSMB7/RPA4/UBC/KPNA6/CDK2/SKP2/POLD2/ANAPC11/CDC7/PSMC3/RFC1/ANAPC10/PSMD8/PSMD2/RFC4/MCM6/PSMA8/PSMC5/MCM5/MCM3
REACTOME_FC_EPSILON_RECEPTOR_FCERI_SIGNALING	REACTOME_FC_EPSILON_RECEPTOR_FCERI_SIGNALING	130	0.438174	2.02503	7.84443e-07	1.14364e-05	7.79855e-06	5570	tags=55%, list=28%, signal=39%	LCP2/LYN/PSMB1/IGLV6-57/PSMA3/PSMB9/PSME2/PSMB5/FCER1G/PSMA1/NFKBIA/PSMB6/PSME1/LAT2/CARD11/PSMA5/FYN/PSMD14/PSMA6/PSMD4/BTK/NFATC1/PSMB10/PSMC2/RELA/PSMB4/RASGRP1/ITPR1/PLCG2/PSME4/PRKCQ/VAV1/RASGRP2/PSMC1/GRAP2/ITK/PSMB8/PSMC4/PSMD1/SYK/SHC1/PSMA4/PSMD6/PLCG1/PSMC6/PSMA7/MS4A2/IKBKG/TXK/LAT/PSMD5/CUL1/FOS/PPP3R1/PSMD7/PPP3CB/PSMA2/PSMB7/PAK2/UBC/RASGRP4/PSMC3/PPP3CA/NFATC3/AHCYL1/PSMD8/BCL10/PS…
KEGG_FATTY_ACID_METABOLISM	KEGG_FATTY_ACID_METABOLISM	41	-0.611576	-2.38361	7.90354e-07	1.14555e-05	7.81164e-06	1609	tags=46%, list=8%, signal=43%	EHHADH/ACAA1/ACOX1/HADH/ADH5/CPT1A/ACADS/ACADSB/CPT2/HADHB/ACADM/HADHA/ALDH7A1/ACAT1/ADH1A/ADH1C/ADH6/ALDH9A1/ECI1
REACTOME_ORC1_REMOVAL_FROM_CHROMATIN	REACTOME_ORC1_REMOVAL_FROM_CHROMATIN	69	0.518644	2.14672	8.0782e-07	1.1641e-05	7.93811e-06	5725	tags=61%, list=29%, signal=43%	PSMB1/PSMA3/PSMB9/PSME2/PSMB5/PSMA1/PSMB6/PSME1/PSMA5/PSMD14/PSMA6/PSMD4/PSMB10/PSMC2/PSMB4/PSME4/PSMC1/PSMB8/PSMC4/CDC6/PSMD1/PSMA4/PSMD6/PSMC6/PSMA7/PSMD5/RBX1/CUL1/PSMD7/PSMA2/PSMB7/UBC/CDK2/SKP2/PSMC3/PSMD8/PSMD2/MCM6/PSMA8/PSMC5/MCM5/MCM3
REACTOME_CLASS_I_MHC_MEDIATED_ANTIGEN_PROCESSING_PRESENTATION	REACTOME_CLASS_I_MHC_MEDIATED_ANTIGEN_PROCESSING_PRESENTATION	361	0.327545	1.71498	8.24172e-07	1.18084e-05	8.05226e-06	4624	tags=36%, list=24%, signal=28%	SOCS3/S100A8/FBXO6/S100A9/SOCS1/TLR2/SEC61B/UBE2J1/NCF2/TRIM69/LY96/PSMB1/CALR/PSMA3/RLIM/UBE2L6/PSMB9/TAP1/PSME2/UBE2F/SEC13/PSMB5/FBXW7/UBA5/SEC24D/PSMA1/PSMB6/KLHL5/PSME1/UBE2H/FBXO2/PSMA5/PSMD14/PSMA6/RNF213/PSMD4/TLR1/SEC61G/BTK/CYBB/CDC27/PSMB10/PDIA3/SEC31A/PSMC2/UBE2W/PSMB4/ASB2/NCF4/PJA1/NCF1/SEC61A1/HLA-A/HLA-F/PSME4/TRIM21/KLHL3/FBXO10/FBXO41/SEC24A/TLR4/BLMH/ITGAV/PSMC1/HSPA5/FBXL5/HL…
BIOCARTA_INFLAM_PATHWAY	BIOCARTA_INFLAM_PATHWAY	27	0.697659	2.37531	9.32427e-07	1.32831e-05	9.05786e-06	4131	tags=74%, list=21%, signal=59%	TNF/IL1A/IFNG/HLA-DRB1/TGFB1/CSF2/CSF3/IL6/IL11/TGFB3/HLA-DRA/HLA-DRB5/TGFB2/HLA-DRB4/HLA-DRB3/IL10/IL15/CD4/IL7/IL4
REACTOME_TRANSCRIPTIONAL_REGULATION_BY_RUNX3	REACTOME_TRANSCRIPTIONAL_REGULATION_BY_RUNX3	94	0.47519	2.0761	1.02836e-06	1.45665e-05	9.93304e-06	5599	tags=57%, list=29%, signal=41%	PSMB1/PSMA3/RUNX1/TEAD4/PSMB9/PSME2/PSMB5/RUNX3/TGFB1/PSMA1/SPP1/PSMB6/PSME1/ITGA4/PSMA5/PSMD14/PSMA6/PSMD4/PSMB10/ITGAL/PSMC2/PSMB4/BRD2/PSMC1/PSMB8/TCF7L1/PSMC4/PSMD1/SMAD3/PSMA4/CCND1/PSMD6/JAG1/PSMC6/PSMA7/TCF7/CDKN1A/PSMD5/CBFB/PSMD7/PSMA2/PSMB7/UBC/MAMLD1/TEAD2/TEAD1/PSMC3/MDM2/KAT2B/CTNNB1/PSMD8/PSMD2/PSMC5/WWTR1
REACTOME_ACTIVATION_OF_MATRIX_METALLOPROTEINASES	REACTOME_ACTIVATION_OF_MATRIX_METALLOPROTEINASES	32	0.658289	2.32651	1.04598e-06	1.45742e-05	9.93832e-06	3476	tags=50%, list=18%, signal=41%	MMP25/MMP1/MMP9/MMP3/MMP10/CTSK/TIMP1/MMP7/COL18A1/MMP2/FURIN/MMP14/CTRB2/TIMP2/CTSG/TPSAB1
REACTOME_DEGRADATION_OF_AXIN	REACTOME_DEGRADATION_OF_AXIN	53	0.57435	2.28163	1.05229e-06	1.45742e-05	9.93832e-06	5570	tags=66%, list=28%, signal=47%	PSMB1/PSMA3/PSMB9/PSME2/PSMB5/PSMA1/PSMB6/PSME1/PSMA5/PSMD14/PSMA6/PSMD4/PSMB10/PSMC2/PSMB4/PSME4/PSMC1/PSMB8/PSMC4/PSMD1/TNKS2/PSMA4/PSMD6/PSMC6/PSMA7/PSMD5/PSMD7/PSMA2/PSMB7/UBC/PSMC3/PSMD8/PSMD2/PSMA8/PSMC5
REACTOME_DEGRADATION_OF_DVL	REACTOME_DEGRADATION_OF_DVL	55	0.555756	2.23094	1.03596e-06	1.45742e-05	9.93832e-06	4470	tags=58%, list=23%, signal=45%	PSMB1/PSMA3/PSMB9/PSME2/PSMB5/PSMA1/PSMB6/PSME1/PSMA5/PSMD14/PSMA6/PSMD4/PSMB10/PSMC2/PSMB4/PSME4/PSMC1/PSMB8/DVL1/PSMC4/PSMD1/PSMA4/PSMD6/PSMC6/PSMA7/PSMD5/RBX1/PSMD7/PSMA2/PSMB7/DACT1/UBC
KEGG_FOCAL_ADHESION	KEGG_FOCAL_ADHESION	197	0.381613	1.85397	1.04971e-06	1.45742e-05	9.93832e-06	4718	tags=44%, list=24%, signal=33%	COL4A1/RAC2/ACTB/BIRC3/COL6A3/COL5A3/COL5A2/COL4A2/COL1A1/PDGFRB/VWF/SPP1/ITGA5/SHC2/ITGA4/PARVB/FYN/PIK3CD/ZYX/COL6A2/LAMC1/COL3A1/COL1A2/DIAPH1/MAP2K1/RAP1B/ITGA1/PARVG/CAV1/ITGA11/FLNA/ITGA6/PGF/VAV1/LAMC2/PRKCB/BCL2/MYL9/ITGAV/LAMB2/FLT1/VEGFA/ITGA7/ITGB7/VEGFC/ACTN3/LAMA5/PDGFRA/PDGFB/HGF/THBS2/KDR/FLNC/ITGA8/SHC1/FN1/LAMA4/CCND1/COL5A1/PRKCG/COL6A1/LAMB1/CCND2/PPP1R12A/LAMC3/LAMA3/TNC/COMP/…
REACTOME_CELLULAR_RESPONSE_TO_HYPOXIA	REACTOME_CELLULAR_RESPONSE_TO_HYPOXIA	70	0.52095	2.17136	1.05987e-06	1.45981e-05	9.95458e-06	4470	tags=51%, list=23%, signal=40%	PSMB1/HIF1A/PSMA3/PSMB9/PSME2/PSMB5/PSMA1/PSMB6/PSME1/PSMA5/PSMD14/PSMA6/PSMD4/PSMB10/PSMC2/PSMB4/AJUBA/PSME4/PSMC1/VEGFA/PSMB8/PSMC4/CA9/PSMD1/VHL/PSMA4/EGLN3/PSMD6/PSMC6/PSMA7/PSMD5/RBX1/PSMD7/PSMA2/PSMB7/UBC
REACTOME_APC_C_MEDIATED_DEGRADATION_OF_CELL_CYCLE_PROTEINS	REACTOME_APC_C_MEDIATED_DEGRADATION_OF_CELL_CYCLE_PROTEINS	85	0.492802	2.1287	1.11834e-06	1.53189e-05	1.04461e-05	5570	tags=52%, list=28%, signal=37%	PSMB1/PSMA3/PSMB9/PSME2/PSMB5/PSMA1/PSMB6/PSME1/PSMA5/PSMD14/PSMA6/PSMD4/CDC27/PSMB10/PSMC2/PSMB4/PSME4/PSMC1/PSMB8/PSMC4/CDC26/PSMD1/PSMA4/UBE2S/PSMD6/ANAPC16/PSMC6/PSMA7/PSMD5/CUL1/PSMD7/PSMA2/PSMB7/UBC/RB1/CDK2/SKP2/ANAPC11/PSMC3/ANAPC10/PSMD8/PSMD2/PSMA8/PSMC5
WP_CCL18_SIGNALING_PATHWAY	WP_CCL18_SIGNALING_PATHWAY	34	0.639171	2.29831	1.16719e-06	1.59005e-05	1.08427e-05	3008	tags=62%, list=15%, signal=52%	MMP9/HIF1A/SNAI1/TEAD4/STAT1/CD44/CSF2/VIM/ATF3/COL1A2/MMP2/SLC2A1/MTDH/LDHA/MIAT/VEGFC/FZD4/ACTA2/ZEB2/FN1/VCAM1
REACTOME_PEROXISOMAL_LIPID_METABOLISM	REACTOME_PEROXISOMAL_LIPID_METABOLISM	28	-0.679544	-2.42352	1.21345e-06	1.6441e-05	1.12113e-05	3717	tags=68%, list=19%, signal=55%	ECI2/ACBD5/ALDH3A2/ACOT4/NUDT19/EHHADH/SCP2/ACAA1/MLYCD/ACOX1/CRAT/CROT/PHYH/ACOT8/DECR2/AMACR/PECR/NUDT7/ACOX2
KEGG_PENTOSE_AND_GLUCURONATE_INTERCONVERSIONS	KEGG_PENTOSE_AND_GLUCURONATE_INTERCONVERSIONS	20	-0.734297	-2.41283	1.30184e-06	1.7521e-05	1.19477e-05	4733	tags=95%, list=24%, signal=72%	AKR1B1/XYLB/DHDH/GUSB/UGT2B17/UGT2B15/UGT2B10/UGT2A1/UGDH/UGT2B11/UGT2B4/CRYL1/DCXR/UGP2/UGT1A8/UGT2B7/UGT2B28/UGT1A6/UGT2A3
REACTOME_DEGRADATION_OF_GLI1_BY_THE_PROTEASOME	REACTOME_DEGRADATION_OF_GLI1_BY_THE_PROTEASOME	58	0.54054	2.18495	1.30722e-06	1.7521e-05	1.19477e-05	5570	tags=64%, list=28%, signal=46%	PSMB1/PSMA3/PSMB9/PSME2/PSMB5/PSMA1/PSMB6/PSME1/PSMA5/PSMD14/PSMA6/PSMD4/PSMB10/PSMC2/PSMB4/PSME4/PSMC1/PSMB8/PSMC4/PSMD1/PSMA4/PSMD6/PSMC6/PSMA7/PSMD5/RBX1/CUL1/PSMD7/PSMA2/PSMB7/UBC/GLI1/PSMC3/PSMD8/PSMD2/PSMA8/PSMC5
BIOCARTA_TCYTOTOXIC_PATHWAY	BIOCARTA_TCYTOTOXIC_PATHWAY	12	0.836389	2.29729	1.37285e-06	1.82049e-05	1.24141e-05	3216	tags=100%, list=16%, signal=84%	ICAM1/ITGB2/THY1/PTPRC/CD3D/ITGAL/CD3G/CD28/CD8A/CD2/CD247/CD3E
BIOCARTA_THELPER_PATHWAY	BIOCARTA_THELPER_PATHWAY	12	0.836389	2.29729	1.37285e-06	1.82049e-05	1.24141e-05	3216	tags=100%, list=16%, signal=84%	ICAM1/ITGB2/THY1/PTPRC/CD3D/ITGAL/CD3G/CD28/CD2/CD247/CD4/CD3E
REACTOME_SIGNALING_BY_NOTCH4	REACTOME_SIGNALING_BY_NOTCH4	81	0.488966	2.08831	1.41802e-06	1.87043e-05	1.27546e-05	5402	tags=58%, list=28%, signal=42%	PSMB1/PSMA3/APH1B/PSMB9/PSME2/NOTCH4/PSMB5/FBXW7/PSMA1/PSMB6/PSME1/PSMA5/PSMD14/PSMA6/PSMD4/PSMB10/PSMC2/PSMB4/TACC3/PSMC1/PSMB8/PSMC4/ACTA2/PSMD1/SMAD3/PSMA4/PSMD6/JAG1/PSMC6/PSMA7/PSENEN/PSMD5/RBX1/CUL1/PSMD7/PSMA2/PSMB7/UBC/MAMLD1/PSEN2/PSMC3/FLT4/HEY2/KAT2B/AKT1/PSMD8/PSMD2
PID_AMB2_NEUTROPHILS_PATHWAY	PID_AMB2_NEUTROPHILS_PATHWAY	40	0.609721	2.26736	1.45416e-06	1.90801e-05	1.30109e-05	2631	tags=52%, list=13%, signal=46%	PLAU/FGR/MMP9/ICAM1/TNF/LYN/SELPLG/PLAUR/ITGB2/SELP/IL6/THY1/FYN/LCK/MMP2/RAP1B/JAM3/ITGAM/HCK/BLK/MST1R
KEGG_RETINOL_METABOLISM	KEGG_RETINOL_METABOLISM	52	-0.563986	-2.32019	1.46302e-06	1.90958e-05	1.30216e-05	4702	tags=52%, list=24%, signal=40%	CYP2C19/ALDH1A1/CYP3A5/CYP3A7/DHRS3/CYP3A4/DGAT1/UGT2B17/UGT2B15/UGT2B10/DHRS4/UGT2A1/UGT2B11/UGT2B4/CYP2B6/RETSAT/UGT1A8/ADH5/RDH5/UGT2B7/PNPLA4/UGT2B28/UGT1A6/ADH1A/ADH1C/ADH6/UGT2A3
REACTOME_DNA_REPLICATION_PRE_INITIATION	REACTOME_DNA_REPLICATION_PRE_INITIATION	98	0.459796	2.02984	1.5184e-06	1.97155e-05	1.34442e-05	5725	tags=51%, list=29%, signal=36%	PSMB1/PSMA3/PSMB9/PSME2/PSMB5/PSMA1/PSMB6/PSME1/PSMA5/PSMD14/PSMA6/PSMD4/CDC27/PSMB10/PSMC2/PSMB4/PSMC1/PSMB8/PSMC4/CDC6/CDC26/PSMD1/PSMA4/CDC45/UBE2S/PSMD6/KPNB1/ANAPC16/PSMC6/PSMA7/PSMD5/POLA2/PSMD7/MCM10/PSMA2/PSMB7/RPA4/UBC/KPNA6/CDK2/ANAPC11/CDC7/PSMC3/ANAPC10/PSMD8/PSMD2/MCM6/PSMC5/MCM5/MCM3
REACTOME_MITOCHONDRIAL_TRANSLATION	REACTOME_MITOCHONDRIAL_TRANSLATION	92	-0.454469	-2.09648	1.53772e-06	1.98629e-05	1.35447e-05	5198	tags=50%, list=27%, signal=37%	MRPL21/GFM1/MRPL41/MRPL18/MRPL38/MRPL2/MRPS25/MRPS11/MRPL22/MRPL43/MRPL42/MRPL37/ERAL1/MRPS18A/MRPL24/MRPS28/MRPL13/MRPS7/MRPL11/MRPS36/MRPL27/MRPS22/MRPL16/MRPS30/MRPL12/MRPS6/PTCD3/MRPL45/MRPL1/MRPL23/MRPL48/MRPL34/MTRF1L/GFM2/MRPL50/MRPL15/MRRF/MRPL46/MRPS18B/MRPS9/MRPS35/MRPS33/MRPS5/OXA1L/MTIF2/MRPL35
REACTOME_ABC_TRANSPORTER_DISORDERS	REACTOME_ABC_TRANSPORTER_DISORDERS	76	0.505727	2.13149	1.57196e-06	2.02005e-05	1.37749e-05	4470	tags=55%, list=23%, signal=43%	DERL3/PSMB1/PSMA3/VCP/PSMB9/PSME2/PSMB5/ABCB6/PSMA1/PSMB6/DERL2/PSME1/PSMA5/PSMD14/PSMA6/DERL1/PSMD4/PSMB10/PSMC2/PSMB4/ERLEC1/ABCA12/PSME4/PSMC1/PSMB8/PSMC4/PSMD1/SEL1L/PSMA4/PSMD6/ABCG5/APOA1/PSMC6/PSMA7/ABCD1/ABCC9/PSMD5/PSMD7/PSMA2/PSMB7/ABCA3/UBC
REACTOME_REGULATION_OF_RAS_BY_GAPS	REACTOME_REGULATION_OF_RAS_BY_GAPS	65	0.531372	2.16782	1.59172e-06	2.03495e-05	1.38765e-05	5570	tags=65%, list=28%, signal=46%	PSMB1/PSMA3/PSMB9/PSME2/PSMB5/RASAL3/PSMA1/PSMB6/PSME1/RASAL1/PSMA5/PSMD14/PSMA6/PSMD4/PSMB10/PSMC2/PSMB4/PSME4/PSMC1/PSMB8/PSMC4/PSMD1/PSMA4/PSMD6/PSMC6/PSMA7/RASA4/RASA2/PSMD5/RBX1/SPRED1/PSMD7/PSMA2/PSMB7/UBC/RASA3/PSMC3/PSMD8/PSMD2/PSMA8/SYNGAP1/PSMC5
WP_GPCRS_OTHER	WP_GPCRS_OTHER	74	0.497391	2.08175	1.62362e-06	2.06514e-05	1.40824e-05	2950	tags=34%, list=15%, signal=29%	ADORA2A/OR2H1/GPR183/CXCR1/GPR84/F2R/ADRB2/CXCR2/CCR5/EDNRA/SMO/S1PR1/HRH4/OR1E1/CELSR1/PTGFR/GPR132/P2RY13/CXCR3/LTB4R2/OR7E24/GPR62/GPR162/UTS2R/DRD4
KEGG_ASCORBATE_AND_ALDARATE_METABOLISM	KEGG_ASCORBATE_AND_ALDARATE_METABOLISM	18	-0.755069	-2.38016	1.68386e-06	2.1309e-05	1.45308e-05	3330	tags=83%, list=17%, signal=69%	ALDH3A2/UGT2B17/UGT2B15/UGT2B10/UGT2A1/UGDH/UGT2B11/UGT2B4/UGT1A8/UGT2B7/UGT2B28/UGT1A6/ALDH7A1/ALDH9A1/UGT2A3
REACTOME_MITOTIC_G1_PHASE_AND_G1_S_TRANSITION	REACTOME_MITOTIC_G1_PHASE_AND_G1_S_TRANSITION	148	0.406919	1.92428	1.71299e-06	2.15681e-05	1.47075e-05	5731	tags=48%, list=29%, signal=34%	E2F5/LYN/PSMB1/PSMA3/PSMB9/JAK2/PSME2/PSMB5/PSMA1/PSMB6/PSME1/PSMA5/PSMD14/PSMA6/CCNE1/PSMD4/PSMB10/PSMC2/PSMB4/E2F6/PSMC1/PSMB8/PSMC4/CDC6/CDKN1C/MYBL2/PSMD1/TK1/PSMA4/CDC45/E2F3/MNAT1/CCND1/PSMD6/CCND2/PSMC6/PSMA7/E2F1/CDKN1A/PSMD5/CUL1/POLA2/PSMD7/HDAC1/RBBP4/MCM10/PSMA2/PSMB7/RPA4/AKT3/UBC/RB1/CDKN2D/CDK2/PPP2R3B/SKP2/RRM2/CDC7/PSMC3/AKT1/PSMD8/PSMD2/CDK4/CDKN2C/CCND3/MCM6/PPP2R1B/PSMC5/MCM5/…
WP_TOLLLIKE_RECEPTOR_SIGNALING_PATHWAY	WP_TOLLLIKE_RECEPTOR_SIGNALING_PATHWAY	95	0.470148	2.0646	1.75125e-06	2.18293e-05	1.48856e-05	4852	tags=44%, list=25%, signal=33%	CCL3/IL1B/TLR2/TNF/LY96/MAP3K8/STAT1/CXCL10/CD40/CXCL9/SPP1/NFKBIA/MAP2K3/IL6/CXCL11/PIK3CD/IRF7/TLR1/MAPK11/RELA/MAP2K1/TBK1/TLR9/TLR4/TLR8/MAPK12/RIPK1/CD80/TLR6/IRAK1/TRAF3/IKBKG/FOS/CCL5/CD86/IFNAR2/AKT3/PIK3R5/PIK3CG/IRF3/IRF5/LBP
REACTOME_HOST_INTERACTIONS_OF_HIV_FACTORS	REACTOME_HOST_INTERACTIONS_OF_HIV_FACTORS	123	0.434352	1.98782	1.74418e-06	2.18293e-05	1.48856e-05	4470	tags=43%, list=23%, signal=33%	PSMB1/PSMA3/PACS1/PSMB9/PSME2/SEC13/PSMB5/APOBEC3G/PSMA1/PSMB6/PSME1/PSMA5/FYN/PSMD14/PSMA6/PSMD4/PSMB10/AP1M1/LCK/PSMC2/PSMB4/AP1S3/DOCK2/HLA-A/PSME4/CD28/PSMC1/B2M/PSMB8/PSMC4/PSMD1/HCK/CD247/PSMA4/NUP62/PSMD6/NUP210/KPNB1/ELMO1/CD4/PSMC6/PSMA7/PSMD5/RBX1/XPO1/RANGAP1/RANBP1/CD8B/PSMD7/PSMA2/PSMB7/PAK2/UBC
REACTOME_SYNTHESIS_OF_DNA	REACTOME_SYNTHESIS_OF_DNA	118	0.442956	2.01305	1.82814e-06	2.26744e-05	1.54619e-05	5725	tags=47%, list=29%, signal=34%	PSMB1/PSMA3/PSMB9/PSME2/PSMB5/POLD3/PSMA1/PSMB6/PSME1/PSMA5/PSMD14/PSMA6/CCNE1/PSMD4/CDC27/PSMB10/PSMC2/PSMB4/PSME4/PSMC1/FEN1/PSMB8/PSMC4/CDC6/CDC26/PSMD1/PSMA4/CDC45/UBE2S/PSMD6/ANAPC16/PSMC6/PSMA7/PSMD5/RBX1/CUL1/POLA2/PSMD7/PSMA2/PSMB7/UBC/CDK2/SKP2/POLD2/ANAPC11/PSMC3/RFC1/ANAPC10/PSMD8/PSMD2/RFC4/MCM6/PSMA8/PSMC5/MCM5/MCM3
REACTOME_BRANCHED_CHAIN_AMINO_ACID_CATABOLISM	REACTOME_BRANCHED_CHAIN_AMINO_ACID_CATABOLISM	21	-0.720228	-2.38897	1.85398e-06	2.28811e-05	1.56028e-05	2201	tags=57%, list=11%, signal=51%	ECHS1/DBT/IVD/BCKDHB/HIBCH/DLD/MCCC1/ACADSB/BCAT2/ALDH6A1/ACAT1/AUH
REACTOME_INITIAL_TRIGGERING_OF_COMPLEMENT	REACTOME_INITIAL_TRIGGERING_OF_COMPLEMENT	22	0.729278	2.37638	1.92631e-06	2.35792e-05	1.60789e-05	2102	tags=59%, list=11%, signal=53%	C2/FCN3/CFB/IGLV6-57/CFP/FCN1/C4B/GZMM/C1R/C1S/FCN2/C1QA/C3
WP_CYTOKINES_AND_INFLAMMATORY_RESPONSE	WP_CYTOKINES_AND_INFLAMMATORY_RESPONSE	26	0.694854	2.34911	1.92946e-06	2.35792e-05	1.60789e-05	4131	tags=69%, list=21%, signal=55%	IL1B/CXCL1/TNF/CXCL2/IL1A/IFNG/HLA-DRB1/TGFB1/CSF2/CSF3/IL6/IL11/HLA-DRA/IL10/IL15/CD4/IL7/IL4
REACTOME_FCGR_ACTIVATION	REACTOME_FCGR_ACTIVATION	12	0.832477	2.28654	2.0256e-06	2.46332e-05	1.67976e-05	2665	tags=83%, list=14%, signal=72%	FCGR3A/FGR/LYN/IGLV6-57/FCGR2A/FYN/CD3G/SYK/HCK/CD247
WP_MIRNAS_INVOLVEMENT_IN_THE_IMMUNE_RESPONSE_IN_SEPSIS	WP_MIRNAS_INVOLVEMENT_IN_THE_IMMUNE_RESPONSE_IN_SEPSIS	36	0.628536	2.28749	2.0512e-06	2.48235e-05	1.69274e-05	3387	tags=56%, list=17%, signal=46%	CCL3/GZMB/ICAM1/TNF/IL1A/LCN2/IRF1/NFKBIA/NFKB2/IL6/IRF7/RELA/TLR4/TLR8/MIR155HG/IL10/IRAK1/TRAF3/VCAM1/IKBKG
BIOCARTA_LYM_PATHWAY	BIOCARTA_LYM_PATHWAY	13	0.816356	2.28383	2.10903e-06	2.5278e-05	1.72373e-05	3008	tags=85%, list=15%, signal=72%	ICAM1/IL1A/ICAM2/PECAM1/ITGB2/ITGA4/ITGAL/CD34/MADCAM1/SELL/VCAM1
WP_MODULATORS_OF_TCR_SIGNALING_AND_T_CELL_ACTIVATION	WP_MODULATORS_OF_TCR_SIGNALING_AND_T_CELL_ACTIVATION	59	0.538099	2.17598	2.10392e-06	2.5278e-05	1.72373e-05	3571	tags=54%, list=18%, signal=44%	LCP2/SOCS1/MAP3K8/RHOH/TNFAIP3/MAP4K1/NFKBIA/CARD11/CD3D/LCK/RELA/UBASH3A/CD3G/DGKZ/PRKCQ/VAV1/CD28/CD8A/GRAP2/ITK/CD5/SH2D1A/ZAP70/MEF2D/ZFP36L1/CD247/PLCG1/PTPN6/CD3E/RASA2/IKBKG/LAT
BIOCARTA_NKT_PATHWAY	BIOCARTA_NKT_PATHWAY	25	0.709938	2.37573	2.37206e-06	2.81598e-05	1.92024e-05	4205	tags=76%, list=21%, signal=60%	CCL3/IFNG/IL18R1/TGFB1/CSF2/CCR5/TGFB3/CXCR4/IFNGR1/CD28/TGFB2/CXCR3/CCR7/CCR3/CD4/IL4R/IL12RB1/IL4/CCR1
WP_B_CELL_RECEPTOR_SIGNALING_PATHWAY	WP_B_CELL_RECEPTOR_SIGNALING_PATHWAY	97	0.462375	2.03714	2.36121e-06	2.81598e-05	1.92024e-05	3066	tags=38%, list=16%, signal=32%	DAPP1/LYN/RAC2/CD79A/ETS1/SH3BP2/MAP4K1/NFKBIA/HCLS1/LAT2/CARD11/FYN/BTK/PTPRC/LCK/RELA/BCL6/CD19/MAP2K1/ILF2/PLCG2/IRF4/CD81/CBL/VAV1/PRKCB/INPP5D/PIK3AP1/RASGRP3/MEF2D/SYK/SHC1/BLK/CD79B/E2F3/PLCG1/PTPN6
WP_FIBRIN_COMPLEMENT_RECEPTOR_3_SIGNALING_PATHWAY	WP_FIBRIN_COMPLEMENT_RECEPTOR_3_SIGNALING_PATHWAY	42	0.593522	2.22593	2.41814e-06	2.85707e-05	1.94826e-05	5200	tags=57%, list=27%, signal=42%	CXCL3/TNF/CCL2/RASSF5/LY96/CXCL10/NOS2/ITGB2/IL6/RELA/ITGAM/TLR4/SYK/IRAK1/PLAT/IKBKG/IRAK2/TYROBP/FGG/FGB/IRF3/LBP/TIRAP/AKT1
PID_CD8_TCR_PATHWAY	PID_CD8_TCR_PATHWAY	53	0.562643	2.23512	2.44497e-06	2.86165e-05	1.95138e-05	4288	tags=66%, list=22%, signal=52%	LCP2/RASSF5/MAP3K8/CARD11/FYN/PTPRC/CD3D/LCK/PRF1/RASGRP1/HLA-A/CD3G/PRKCQ/CBL/VAV1/CD28/PRKCB/RASGRP2/CD8A/GRAP2/B2M/ZAP70/CD80/SHC1/CD247/PLCG1/PTPN6/CD3E/CSK/IKBKG/ORAI1/LAT/CD86/CD8B/PRKCA
WP_PI3KAKT_SIGNALING_PATHWAY	WP_PI3KAKT_SIGNALING_PATHWAY	330	0.328115	1.70096	2.43423e-06	2.86165e-05	1.95138e-05	4720	tags=38%, list=24%, signal=29%	OSM/TLR2/ATF4/DDIT4/CREB3L2/HSP90B1/COL4A1/COL6A3/JAK2/MCL1/ANGPT2/IL2RA/GNB4/COL4A2/COL1A1/PDGFRB/F2R/VWF/CSF3/EPHA2/EFNA2/GNGT2/SPP1/IL6/ITGA5/ITGA4/GNG11/PIK3CD/CSF3R/GNB5/CCNE1/FLT3LG/PPP2R5B/COL6A2/LAMC1/RELA/IL2RB/COL1A2/IL7R/CD19/FGF7/MAP2K1/FGF2/ITGA1/EIF4E/ITGA11/KIT/ITGA6/PGF/LAMC2/TLR4/BCL2/ITGAV/LAMB2/FLT1/VEGFA/GNG7/ITGA7/ITGB7/COL9A2/TEK/PIK3AP1/CREB3/PKN3/VEGFC/PKN1/LAMA5/PDGFRA/PD…
REACTOME_REGULATION_OF_RUNX2_EXPRESSION_AND_ACTIVITY	REACTOME_REGULATION_OF_RUNX2_EXPRESSION_AND_ACTIVITY	71	0.506818	2.10995	2.48754e-06	2.89787e-05	1.97608e-05	5570	tags=63%, list=28%, signal=46%	PSMB1/PSMA3/PSMB9/STAT1/PSME2/PSMB5/FBXW7/PSMA1/PSMB6/PSME1/HIVEP3/PSMA5/PSMD14/PSMA6/PSMD4/PSMB10/PSMC2/PSMB4/PSME4/RUNX2/PSMC1/PSMB8/PSMC4/PSMD1/PSMA4/PSMD6/PSMC6/PSMA7/PSMD5/RBX1/CBFB/CUL1/PSMD7/PSMA2/PSMB7/UBC/SKP2/TWIST1/PSMC3/PSMD8/PSMD2/NKX3-2/PSMA8/MSX2/PSMC5
KEGG_PROXIMAL_TUBULE_BICARBONATE_RECLAMATION	KEGG_PROXIMAL_TUBULE_BICARBONATE_RECLAMATION	23	-0.697362	-2.38112	2.59153e-06	3.00497e-05	2.04912e-05	3422	tags=57%, list=17%, signal=47%	ATP1A1/GLUD2/GLUD1/SLC25A10/ATP1A3/ATP1B3/ATP1A4/GLS/CA2/MDH1/PCK1/PCK2/SLC4A4
REACTOME_ASYMMETRIC_LOCALIZATION_OF_PCP_PROTEINS	REACTOME_ASYMMETRIC_LOCALIZATION_OF_PCP_PROTEINS	61	0.53423	2.17024	2.88009e-06	3.30879e-05	2.25629e-05	4470	tags=56%, list=23%, signal=43%	PSMB1/PSMA3/WNT5A/PSMB9/PSME2/PSMB5/PSMA1/PSMB6/PSME1/PSMA5/PSMD14/PSMA6/PSMD4/PSMB10/PSMC2/PSMB4/PARD6A/PSME4/PSMC1/PSMB8/FZD4/PSMC4/PSMD1/FZD2/PSMA4/PSMD6/PRICKLE1/PSMC6/PSMA7/PSMD5/PSMD7/PSMA2/PSMB7/UBC
PID_CXCR4_PATHWAY	PID_CXCR4_PATHWAY	98	0.45365	2.00271	2.87461e-06	3.30879e-05	2.25629e-05	3410	tags=43%, list=17%, signal=36%	FGR/MMP9/LYN/RGS1/JAK2/LIMK1/STAT1/STAT5A/ITGA5/ITGA4/FYN/PIK3CD/PTPRC/GNAI2/HLA-DRA/CXCR4/CD3D/LCK/RAP1B/ITGA1/ITGA11/CD3G/ITGA6/VAV1/PLCB2/ITGAV/PLCB1/ITGA7/GRK6/STAT2/STAT3/ARRB2/ITGA8/HCK/BLK/CD247/STAT5B/PTPN6/CD4/CD3E/CSK/UBQLN1
WP_HEMATOPOIETIC_STEM_CELL_DIFFERENTIATION	WP_HEMATOPOIETIC_STEM_CELL_DIFFERENTIATION	54	0.555517	2.21227	2.90004e-06	3.31642e-05	2.2615e-05	2201	tags=44%, list=11%, signal=40%	IL1B/PIM1/IL1A/NFE2/RUNX1/CIITA/RHOH/LMO2/STAT5A/CSF2/CSF3/FLI1/IL6/TRIM29/SPI1/MUC1/CXCR4/NCKAP1L/SEC14L2/CD34/VAV1/TRAF3IP3/IKZF1/LYL1
WP_SELENIUM_MICRONUTRIENT_NETWORK	WP_SELENIUM_MICRONUTRIENT_NETWORK	73	0.498312	2.08741	2.97717e-06	3.38908e-05	2.31105e-05	3786	tags=48%, list=19%, signal=39%	IL1B/PTGS2/PRDX4/ICAM1/TNF/CCL2/SAA1/GPX1/KMO/SAA2/SOD2/IFNG/SERPINA3/KYNU/NFKB2/SAA3P/IL6/RELA/SAA4/SOD3/ALOX5/GPX2/PRDX1/SERPINE1/ALOX5AP/MTHFR/ALB/XDH/SOD1/PLAT/APOA1/ALOX15B/PRDX3/FGG/TXNRD1
KEGG_LEUKOCYTE_TRANSENDOTHELIAL_MIGRATION	KEGG_LEUKOCYTE_TRANSENDOTHELIAL_MIGRATION	114	0.435028	1.96898	3.08451e-06	3.49531e-05	2.38349e-05	4700	tags=48%, list=24%, signal=37%	MMP9/ICAM1/CLDN14/NCF2/RASSF5/RAC2/ACTB/RHOH/PECAM1/CDH5/ITGB2/THY1/ITGA4/PIK3CD/MAPK11/CYBB/GNAI2/CLDN1/CXCR4/ITGAL/NCF4/MMP2/RAP1B/NCF1/PLCG2/MSN/VAV1/JAM3/PRKCB/ITGAM/MYL9/SIPA1/ITK/CYBA/MAPK12/ACTN3/ESAM/PRKCG/PLCG1/VCAM1/CLDN2/RAPGEF4/CLDN5/CLDN16/TXK/JAM2/ACTG1/RAPGEF3/PRKCA/CLDN18/NOX1/PXN/PIK3R5/PIK3CG/VASP
REACTOME_MET_ACTIVATES_PTK2_SIGNALING	REACTOME_MET_ACTIVATES_PTK2_SIGNALING	30	0.651167	2.26404	3.11306e-06	3.5117e-05	2.39466e-05	4251	tags=67%, list=22%, signal=52%	COL5A3/COL5A2/COL1A1/LAMC1/COL3A1/COL1A2/COL27A1/LAMC2/LAMB2/LAMA5/HGF/FN1/LAMA4/COL5A1/LAMB1/COL24A1/LAMC3/LAMA3/MET/ITGA2
REACTOME_COSTIMULATION_BY_THE_CD28_FAMILY	REACTOME_COSTIMULATION_BY_THE_CD28_FAMILY	69	0.504357	2.08758	3.14352e-06	3.53009e-05	2.4072e-05	3992	tags=51%, list=20%, signal=41%	LYN/MAP3K8/CD274/HLA-DQB1/HLA-DRB1/ICOS/PDCD1/FYN/HLA-DRA/PPP2R5B/CD3D/LCK/HLA-DRB5/HLA-DQB2/CD3G/VAV1/CD28/GRAP2/HLA-DRB4/HLA-DRB3/BTLA/HLA-DPA1/CD80/CD247/CTLA4/HLA-DPB1/HLA-DQA1/PTPN6/CD4/CD3E/CSK/HLA-DQA2/PRR5/TNFRSF14/CD86
WP_COVID19_ADVERSE_OUTCOME_PATHWAY	WP_COVID19_ADVERSE_OUTCOME_PATHWAY	14	0.801601	2.3135	3.21381e-06	3.59283e-05	2.44999e-05	866	tags=64%, list=4%, signal=61%	CCL3/IL1B/TNF/CCL2/AGT/CXCL10/IL2RA/CSF3/IL6
REACTOME_RUNX1_REGULATES_TRANSCRIPTION_OF_GENES_INVOLVED_IN_DIFFERENTIATION_OF_HSCS	REACTOME_RUNX1_REGULATES_TRANSCRIPTION_OF_GENES_INVOLVED_IN_DIFFERENTIATION_OF_HSCS	67	0.529731	2.18744	3.43702e-06	3.82522e-05	2.60845e-05	5570	tags=61%, list=28%, signal=44%	PSMB1/PSMA3/RUNX1/PSMB9/PSME2/PSMB5/LMO2/PSMA1/PSMB6/PSME1/PSMA5/PSMD14/PSMA6/SPI1/PSMD4/PSMB10/PSMC2/PSMB4/PSME4/PSMC1/PSMB8/PSMC4/PSMD1/PSMA4/MNAT1/PSMD6/PSMC6/PSMA7/PSMD5/CBFB/GATA3/PSMD7/PSMA2/PSMB7/UBC/LDB1/PSMC3/PSMD8/PSMD2/PSMA8/PSMC5
REACTOME_LAMININ_INTERACTIONS	REACTOME_LAMININ_INTERACTIONS	30	0.649375	2.25781	3.52548e-06	3.90623e-05	2.66369e-05	4559	tags=67%, list=23%, signal=51%	COL7A1/COL4A1/NID1/COL4A2/COL18A1/LAMC1/ITGA1/ITGA6/LAMC2/ITGAV/LAMB2/ITGA7/NID2/LAMA5/LAMA4/LAMB1/LAMC3/LAMA3/ITGA2/ITGB4
REACTOME_TOLL_LIKE_RECEPTOR_TLR1_TLR2_CASCADE	REACTOME_TOLL_LIKE_RECEPTOR_TLR1_TLR2_CASCADE	114	0.43255	1.95776	3.67202e-06	4.0506e-05	2.76214e-05	4470	tags=41%, list=23%, signal=32%	S100A8/S100A9/SOCS1/TLR2/S100A12/SAA1/LY96/IRAK3/DUSP6/DUSP7/MAP3K8/NOD2/RPS6KA2/NFKBIA/DUSP4/MAP2K3/NFKB2/RIPK2/USP18/TLR1/BTK/MAPK11/RELA/MAP2K1/MAPKAPK2/NKIRAS1/TLR4/DUSP3/NLRC5/S100B/IKBIP/LRRC14/PELI3/TLR6/IRAK1/IKBKG/MEF2C/IRAK2/MEF2A/CUL1/FGG/FOS/MAPK7/AGER/TRAF2/FGB/UBC
WP_TCELL_ANTIGEN_RECEPTOR_TCR_PATHWAY_DURING_STAPHYLOCOCCUS_AUREUS_INFECTION	WP_TCELL_ANTIGEN_RECEPTOR_TCR_PATHWAY_DURING_STAPHYLOCOCCUS_AUREUS_INFECTION	61	0.530378	2.1546	3.78839e-06	4.16055e-05	2.83712e-05	3571	tags=49%, list=18%, signal=40%	LCP2/TNF/MAP3K8/IFNG/CSF2/ICOS/NFKBIA/PDCD1/CARD11/FYN/PTPRC/CD3D/LCK/MAP2K1/RRAS/PRKCQ/CBL/CD28/PDK1/CD8A/GRAP2/ITK/ZAP70/CTLA4/IL10/PLCG1/PTPN6/CD4/IKBKG/LAT
REACTOME_SEPARATION_OF_SISTER_CHROMATIDS	REACTOME_SEPARATION_OF_SISTER_CHROMATIDS	177	0.383017	1.84078	3.80998e-06	4.16591e-05	2.84077e-05	5570	tags=42%, list=28%, signal=31%	PSMB1/PSMA3/NDEL1/PSMB9/PSME2/SEC13/PSMB5/TUBB6/PSMA1/TUBB2A/PSMB6/PSME1/PSMA5/PSMD14/PSMA6/PSMD4/CDC27/PSMB10/PPP2R5B/PSMC2/PSMB4/DYNC1LI1/PSME4/DYNLL2/TUBA1C/MIS12/CENPP/PSMC1/CLIP1/PSMB8/PSMC4/CDC26/PSMD1/TUBA1B/CKAP5/PSMA4/UBE2S/TUBB3/PSMD6/MAD1L1/NDE1/TUBB2B/ANAPC16/PSMC6/PSMA7/KIF2A/PSMD5/XPO1/RANGAP1/BIRC5/RCC2/KNTC1/TUBB4B/TUBA4A/PSMD7/PSMA2/PSMB7/PDS5B/UBC/CLASP1/ANAPC11/NUDC/PSMC3/ANAPC…
BIOCARTA_MONOCYTE_PATHWAY	BIOCARTA_MONOCYTE_PATHWAY	11	0.843772	2.24854	3.91532e-06	4.2624e-05	2.90657e-05	2639	tags=91%, list=13%, signal=79%	ICAM1/CD44/PECAM1/ITGB2/SELP/ITGA4/ITGAL/ITGAM/SELE/SELL
REACTOME_CYCLIN_A_CDK2_ASSOCIATED_EVENTS_AT_S_PHASE_ENTRY	REACTOME_CYCLIN_A_CDK2_ASSOCIATED_EVENTS_AT_S_PHASE_ENTRY	84	0.485694	2.09377	4.12552e-06	4.47171e-05	3.0493e-05	5570	tags=56%, list=28%, signal=40%	E2F5/PSMB1/PSMA3/CDC25B/PSMB9/PSME2/PSMB5/PSMA1/PSMB6/PSME1/PSMA5/PSMD14/PSMA6/CCNE1/PSMD4/PSMB10/PSMC2/PSMB4/PSMC1/PSMB8/PSMC4/PSMD1/PSMA4/MNAT1/CCND1/PSMD6/PSMC6/PSMA7/E2F1/CDKN1A/PSMD5/CUL1/PSMD7/RBBP4/PSMA2/PSMB7/AKT3/UBC/RB1/CDK2/SKP2/PSMC3/AKT1/PSMD8/PSMD2/CDK4/PSMC5
KEGG_DRUG_METABOLISM_CYTOCHROME_P450	KEGG_DRUG_METABOLISM_CYTOCHROME_P450	65	-0.50211	-2.16301	4.215e-06	4.54891e-05	3.10194e-05	4759	tags=55%, list=24%, signal=42%	GSTM2/MGST1/CYP2C19/CYP3A5/CYP3A7/GSTT1/CYP3A4/MGST3/UGT2B17/UGT2B15/GSTK1/UGT2B10/UGT2A1/GSTZ1/UGT2B11/UGT2B4/CYP2D6/GSTA3/CYP2B6/GSTO2/GSTA1/UGT1A8/GSTA2/GSTA5/ADH5/UGT2B7/FMO4/UGT2B28/GSTM4/MAOA/UGT1A6/ADH1A/ADH1C/ADH6/FMO5/UGT2A3
REACTOME_RESPONSE_TO_ELEVATED_PLATELET_CYTOSOLIC_CA2	REACTOME_RESPONSE_TO_ELEVATED_PLATELET_CYTOSOLIC_CA2	128	0.420903	1.94602	4.26826e-06	4.58654e-05	3.12761e-05	4834	tags=48%, list=25%, signal=37%	MANF/SRGN/PLEK/CALU/TIMP1/PECAM1/SERPINA3/SPARC/TGFB1/VWF/ANXA5/SELP/TGFB3/PPBP/ITIH3/SERPINA1/ECM1/FLNA/PRKCB/PF4/TGFB2/HSPA5/TIMP3/SERPINE1/VEGFA/SERPING1/CD109/VEGFC/A1BG/HABP4/ITIH4/QSOX1/PDGFB/HGF/ALB/FERMT3/AHSG/CD63/FN1/CLU/MMRN1/SOD1/PRKCG/ALDOA/APOA1/ISLR/A2M/ORM1/CLEC3B/FGG/MAGED2/RAB27B/TMX3/TUBA4A/PRKCA/FGB/ITGB3/ORM2/PCYOX1L/VEGFB/CAP1/CYB5R1
WP_PATHOGENESIS_OF_SARSCOV2_MEDIATED_BY_NSP9NSP10_COMPLEX	WP_PATHOGENESIS_OF_SARSCOV2_MEDIATED_BY_NSP9NSP10_COMPLEX	20	0.715158	2.29272	4.68911e-06	5.01715e-05	3.42124e-05	3216	tags=75%, list=16%, signal=63%	MMP25/HLA-DRB1/IL6/FYN/IGLL1/HLA-DRA/LCK/HLA-DRB5/CD3G/CD8A/CD2/ZAP70/CD247/CD4/CD3E
REACTOME_MAPK6_MAPK4_SIGNALING	REACTOME_MAPK6_MAPK4_SIGNALING	84	0.482825	2.0814	5.13463e-06	5.47035e-05	3.73029e-05	5570	tags=54%, list=28%, signal=39%	MMP10/PSMB1/CDC42EP2/PSMA3/PSMB9/PSME2/PSMB5/PSMA1/PSMB6/PSME1/PSMA5/PSMD14/PSMA6/PSMD4/PSMB10/PSMC2/PSMB4/MMP2/PSME4/PSMC1/PSMB8/PSMC4/PSMD1/PSMA4/PSMD6/PSMC6/PSMA7/CDC42EP5/NCOA3/PSMD5/XPO1/PSMD7/PSMA2/PSMB7/PAK2/UBC/MOV10/TNRC6A/PSMC3/PSMD8/PSMD2/CCND3/PSMA8/ETV4/PSMC5
REACTOME_BETA_CATENIN_INDEPENDENT_WNT_SIGNALING	REACTOME_BETA_CATENIN_INDEPENDENT_WNT_SIGNALING	138	0.405728	1.8903	5.2543e-06	5.57403e-05	3.80098e-05	5653	tags=52%, list=29%, signal=37%	PSMB1/RAC2/PSMA3/WNT5A/PSMB9/PSME2/PSMB5/GNB4/PSMA1/GNGT2/PSMB6/PSME1/GNG11/PSMA5/PSMD14/PSMA6/GNB5/PSMD4/NFATC1/WNT5B/PSMB10/PSMC2/PSMB4/ITPR1/PARD6A/PSME4/PRKCB/PLCB2/PSMC1/GNG7/PLCB1/WNT4/PSMB8/DVL1/ARRB2/TCF7L1/FZD4/PSMC4/PSMD1/FZD2/PSMA4/PSMD6/PRKCG/PRICKLE1/PSMC6/PSMA7/PDE6G/TCF7/PSMD5/PPP3R1/CLTB/PSMD7/PPP3CB/PSMA2/PSMB7/PRKCA/UBC/GNG10/MOV10/TNRC6A/PSMC3/PPP3CA/PDE6B/CTNNB1/PSMD8/CAMK2A/P…
BIOCARTA_NO2IL12_PATHWAY	BIOCARTA_NO2IL12_PATHWAY	15	0.77652	2.26233	6.04742e-06	6.38823e-05	4.35619e-05	3547	tags=87%, list=18%, signal=71%	JAK2/IFNG/NOS2/CCR5/STAT4/CD3D/CD3G/CD2/CXCR3/CD247/CD4/CD3E/IL12RB1
BIOCARTA_BLYMPHOCYTE_PATHWAY	BIOCARTA_BLYMPHOCYTE_PATHWAY	14	0.78949	2.27854	6.26844e-06	6.59376e-05	4.49635e-05	4136	tags=100%, list=21%, signal=79%	ICAM1/CD40/HLA-DRB1/ITGB2/PTPRC/HLA-DRA/ITGAL/HLA-DRB5/HLA-DRB4/HLA-DRB3/CD80/FCGR2B/CR1/CR2
WP_GLUCURONIDATION	WP_GLUCURONIDATION	18	-0.733893	-2.31341	6.49814e-06	6.78421e-05	4.62621e-05	3208	tags=78%, list=16%, signal=65%	UGT2B17/UGT2B15/UGT2B10/UGT2A1/UGDH/UGT2B11/UGT2B4/UGP2/UGT1A8/PGM1/UGT2B7/UGT2B28/UGT1A6/UGT2A3
REACTOME_DISSOLUTION_OF_FIBRIN_CLOT	REACTOME_DISSOLUTION_OF_FIBRIN_CLOT	13	0.798268	2.23323	6.50391e-06	6.78421e-05	4.62621e-05	3083	tags=62%, list=16%, signal=52%	PLAU/SERPINB8/PLAUR/ANXA2/SERPINB6/SERPINE1/SERPINE2/PLAT
REACTOME_SWITCHING_OF_ORIGINS_TO_A_POST_REPLICATIVE_STATE	REACTOME_SWITCHING_OF_ORIGINS_TO_A_POST_REPLICATIVE_STATE	89	0.480009	2.07678	6.54738e-06	6.8011e-05	4.63773e-05	5725	tags=55%, list=29%, signal=39%	PSMB1/PSMA3/PSMB9/PSME2/PSMB5/PSMA1/PSMB6/PSME1/PSMA5/PSMD14/PSMA6/CCNE1/PSMD4/CDC27/PSMB10/PSMC2/PSMB4/PSME4/PSMC1/PSMB8/PSMC4/CDC6/CDC26/PSMD1/PSMA4/UBE2S/PSMD6/ANAPC16/PSMC6/PSMA7/PSMD5/RBX1/CUL1/PSMD7/PSMA2/PSMB7/UBC/CDK2/SKP2/ANAPC11/PSMC3/ANAPC10/PSMD8/PSMD2/MCM6/PSMA8/PSMC5/MCM5/MCM3
WP_MYOMETRIAL_RELAXATION_AND_CONTRACTION_PATHWAYS	WP_MYOMETRIAL_RELAXATION_AND_CONTRACTION_PATHWAYS	153	0.393332	1.86195	6.60944e-06	6.83707e-05	4.66226e-05	3012	tags=33%, list=15%, signal=28%	IL1B/MAFF/ATF4/RGS1/GRK5/ACTB/RAMP3/CALM3/GNB4/RGS16/IGFBP5/RGS18/ADM/IL6/ADCY4/GNG11/GNB5/OXT/PRKAR2B/RGS5/ATF3/RGS19/ATF5/CACNB3/PRKCH/RGS2/ITPR1/PLCG2/CNN2/DGKZ/RGS14/PRKCQ/SLC8A1/PRKCB/PKIA/GNG7/GRK6/ARRB2/CREB3/PRKD1/ACTA2/ADCY3/GSTO1/ADCY7/IGFBP6/CNN1/SP1/PRKCG/PLCG1/RAMP2
WP_TCA_CYCLE_AKA_KREBS_OR_CITRIC_ACID_CYCLE	WP_TCA_CYCLE_AKA_KREBS_OR_CITRIC_ACID_CYCLE	18	-0.730606	-2.30305	8.32515e-06	8.54099e-05	5.82418e-05	3838	tags=89%, list=20%, signal=72%	SDHC/DLST/IDH3G/IDH3A/SDHA/CS/IDH3B/DLD/SDHB/FH/SUCLA2/ACO2/SDHD/SUCLG2/SUCLG1/MDH2
REACTOME_INTERLEUKIN_12_FAMILY_SIGNALING	REACTOME_INTERLEUKIN_12_FAMILY_SIGNALING	55	0.528854	2.12295	8.29179e-06	8.54099e-05	5.82418e-05	3547	tags=49%, list=18%, signal=40%	MIF/IL23A/SOD2/JAK2/IFNG/STAT1/PSME2/P4HB/EBI3/LCP1/ANXA2/STAT4/IL27RA/CAPZA1/RAP1B/CNN2/MSN/STAT3/GSTO1/CANX/CRLF1/IL10/SOD1/BOLA2B/JAK1/HNRNPF/IL12RB1
WP_FOCAL_ADHESION	WP_FOCAL_ADHESION	195	0.373337	1.81073	8.59279e-06	8.77944e-05	5.98678e-05	4718	tags=43%, list=24%, signal=33%	FGR/COL4A1/RAC2/ACTB/BIRC3/COL5A3/COL5A2/COL4A2/COL1A1/PDGFRB/VWF/SPP1/ITGA5/SHC2/ITGA4/PARVB/FYN/PIK3CD/ZYX/COL6A2/LAMC1/COL1A2/DIAPH1/MAP2K1/RAP1B/ITGA1/PARVG/CAV1/ITGA11/FLNA/ITGA6/PGF/VAV1/LAMC2/PRKCB/BCL2/MYL9/ITGAV/LAMB2/FLT1/VEGFA/ITGA7/ITGB7/VEGFC/LAMA5/PDGFRA/PDGFB/HGF/THBS2/KDR/FLNC/ITGA8/HCK/SHC1/BLK/FN1/LAMA4/CCND1/PRKCG/LAMB1/CCND2/PPP1R12A/LAMC3/TXK/LAMA3/TNC/PPP1R12B/COMP/CAV2/THBS…
REACTOME_TRANSCRIPTIONAL_REGULATION_BY_RUNX2	REACTOME_TRANSCRIPTIONAL_REGULATION_BY_RUNX2	117	0.423102	1.91591	8.78232e-06	8.93646e-05	6.09385e-05	5599	tags=53%, list=29%, signal=38%	PSMB1/PSMA3/RUNX1/PSMB9/STAT1/PSME2/PSMB5/FBXW7/COL1A1/PSMA1/PSMB6/PSME1/HIVEP3/ITGA5/PSMA5/PSMD14/PSMA6/PSMD4/PSMB10/PSMC2/PSMB4/PSME4/RUNX2/TWIST2/PSMC1/ZNF521/PSMB8/PSMC4/PSMD1/PSMA4/CCND1/PSMD6/PSMC6/PSMA7/GLI3/GLI2/CDKN1A/PSMD5/RBX1/CBFB/CUL1/PSMD7/SP7/PSMA2/PSMB7/AKT3/UBC/RB1/SKP2/TWIST1/PSMC3/HEY2/AKT1/PSMD8/BAX/PSMD2/CDK4/NKX3-2/PSMA8/MSX2/PSMC5/WWTR1
REACTOME_BINDING_AND_UPTAKE_OF_LIGANDS_BY_SCAVENGER_RECEPTORS	REACTOME_BINDING_AND_UPTAKE_OF_LIGANDS_BY_SCAVENGER_RECEPTORS	43	0.583807	2.20614	8.95862e-06	9.0788e-05	6.19092e-05	5152	tags=65%, list=26%, signal=48%	SAA1/HSP90B1/CALR/COL4A1/IGLV6-57/APOL1/SPARC/COL4A2/COL1A1/IGHA1/COL3A1/COL1A2/HP/HPR/HYOU1/MARCO/ALB/CD163/APOA1/APOE/SCGB3A2/HBB/COLEC12/HBA1/HSP90AA1/FTL/HBA2/APOB
REACTOME_APOPTOSIS	REACTOME_APOPTOSIS	167	0.376706	1.79772	9.10196e-06	9.18672e-05	6.26451e-05	5484	tags=47%, list=28%, signal=34%	GZMB/BID/TNFRSF10B/LY96/PSMB1/PSMA3/TNFRSF10A/PSMB9/PSME2/PSMB5/PSMA1/PSMB6/PSME1/PMAIP1/PSMA5/PSMD14/PSMA6/PSMD4/VIM/NMT1/PSMB10/PSMC2/PSMB4/CARD8/ARHGAP10/GSDMD/PSME4/PRKCQ/DYNLL2/TRADD/TLR4/BCL2/PSMC1/PSMB8/TP63/STAT3/PSMC4/DFFA/LMNA/PSMD1/RIPK1/PSMA4/AVEN/PSMD6/KPNB1/BCAP31/PSMC6/PSMA7/E2F1/DSG3/DAPK1/PSMD5/BAK1/PPP3CC/DBNL/PPP3R1/BBC3/PSMD7/TRAF2/PSMA2/PSMB7/FASLG/AKT3/DCC/PAK2/UBC/PLEC/PSMC…
WP_VITAMIN_D_RECEPTOR_PATHWAY	WP_VITAMIN_D_RECEPTOR_PATHWAY	172	0.388497	1.86952	9.39109e-06	9.44031e-05	6.43744e-05	3420	tags=37%, list=17%, signal=31%	PRDM1/S100A8/TREM1/S100A9/JUNB/THBD/S100A2/HIF1A/PNOC/CYP27B1/LRRC25/CASP5/ID1/LRRC8A/DEFB4A/CD40/HLA-DRB1/IGFBP5/TNFAIP3/DUSP10/TGFB1/ADRB2/LPGAT1/SPP1/CCNE1/SERPINB1/G0S2/BCL6/NINJ1/STS/RASGRP1/ALOX5/ADAMTS5/S100A4/SPRR1B/IRF4/PRKCQ/MX2/SLC8A1/CST6/ITGAM/STEAP4/HILPDA/TGFB2/TIMP3/TNFRSF11B/S100A6/MYO9B/BTLA/TNFSF11/CA9/KLK6/CD200/TIMP2/CLPTM1L/CTLA4/CCND1/SALL4/HLA-DQA1/CLDN2/BMP6/ABCD1/ORM1/KR…
WP_PHOTODYNAMIC_THERAPYINDUCED_UNFOLDED_PROTEIN_RESPONSE	WP_PHOTODYNAMIC_THERAPYINDUCED_UNFOLDED_PROTEIN_RESPONSE	25	0.685373	2.29353	9.45358e-06	9.46497e-05	6.45425e-05	1946	tags=56%, list=10%, signal=51%	EDEM1/DNAJB11/DNAJB9/ATF4/HSP90B1/CALR/XBP1/ATF6/DNAJC3/ATF3/PDIA6/PPP1R15A/ASNS/HSPA5
PID_TCR_PATHWAY	PID_TCR_PATHWAY	63	0.503256	2.04712	9.99929e-06	9.97129e-05	6.79951e-05	3992	tags=59%, list=20%, signal=47%	LCP2/RASSF5/MAP3K8/SH3BP2/MAP4K1/CARD11/FYN/PTPRC/HLA-DRA/CD3D/LCK/RASGRP1/CD3G/PRKCQ/CBL/WAS/FLNA/VAV1/CD28/PRKCB/RASGRP2/GRAP2/ITK/ZAP70/CD80/SHC1/CD247/PLCG1/PTPN6/CD4/CD3E/CSK/IKBKG/ORAI1/LAT/DBNL/CD86
REACTOME_BIOLOGICAL_OXIDATIONS	REACTOME_BIOLOGICAL_OXIDATIONS	200	-0.341677	-1.76909	1.06528e-05	0.000105807	7.21507e-05	5086	tags=43%, list=26%, signal=32%	ALDH3A1/GGCT/NCOA1/AKR7A2/CYP4V2/GSTM2/MGST1/CYP2C19/CYP2W1/ALDH1A1/CYB5B/TPMT/ACSS1/CYP3A5/UGT3A2/UGT3A1/MAT2B/AKR7A3/NR1H4/CYP3A7/ABHD10/NAT2/GSTT1/AKR7L/CYP3A4/POR/CYP4F3/MGST3/UGT2B17/CES3/ACY1/UGT2B15/GSTK1/UGT2B10/SLC35B3/GGT6/UGT2A1/UGDH/GSTZ1/UGT2B11/UGT2B4/BPNT1/GSS/CYP2D6/SLC35D1/CYP4F2/GSTA3/CYP2S1/CYP2B6/UGP2/SULT1A4/CBR3/GSTO2/PAPSS2/GSTA1/NCOA2/UGT1A8/FDX1/CYP4F12/GSTA2/GSTA5/BPHL/E…
BIOCARTA_CTLA4_PATHWAY	BIOCARTA_CTLA4_PATHWAY	22	0.697596	2.27315	1.11256e-05	0.000110064	7.50537e-05	3216	tags=68%, list=16%, signal=57%	HLA-DRB1/ICOS/HLA-DRA/CD3D/LCK/HLA-DRB5/CD3G/CD28/ITK/HLA-DRB4/HLA-DRB3/CD80/CD247/CTLA4/CD3E
WP_ALZHEIMERS_DISEASE	WP_ALZHEIMERS_DISEASE	256	0.33864	1.70203	1.19119e-05	0.000116915	7.97253e-05	4580	tags=36%, list=23%, signal=28%	IL1B/PTGS2/ATF4/BID/TNF/IL1A/PSMB1/XBP1/PSMA3/APH1B/ATF6/WNT5A/PSMB5/CALM3/TUBB6/NOS2/PSMA1/TUBB2A/PSMB6/FZD10/LPL/IL6/PSMA5/PSMD14/PIK3CD/PSMA6/BACE1/PSMD4/CYBB/WNT5B/MAP3K5/PSMC2/RELA/PSMB4/MAP2K1/ITPR1/WNT2/CACNA1C/PLCB2/WNT3/TUBA1C/PSMC1/GAPDH/PLCB1/WNT4/CALML3/DVL1/PSMC4/ADRM1/WNT2B/PSMD1/TUBA1B/FZD2/CSNK1E/PSMA4/FZD9/TUBB3/PSMD6/NOX4/PPIF/TUBB/TUBB2B/MME/PSMC6/PSMA7/APOE/PSENEN/TNFRSF1A/ADA…
WP_ALZHEIMERS_DISEASE_AND_MIRNA_EFFECTS	WP_ALZHEIMERS_DISEASE_AND_MIRNA_EFFECTS	256	0.33864	1.70203	1.19119e-05	0.000116915	7.97253e-05	4580	tags=36%, list=23%, signal=28%	IL1B/PTGS2/ATF4/BID/TNF/IL1A/PSMB1/XBP1/PSMA3/APH1B/ATF6/WNT5A/PSMB5/CALM3/TUBB6/NOS2/PSMA1/TUBB2A/PSMB6/FZD10/LPL/IL6/PSMA5/PSMD14/PIK3CD/PSMA6/BACE1/PSMD4/CYBB/WNT5B/MAP3K5/PSMC2/RELA/PSMB4/MAP2K1/ITPR1/WNT2/CACNA1C/PLCB2/WNT3/TUBA1C/PSMC1/GAPDH/PLCB1/WNT4/CALML3/DVL1/PSMC4/ADRM1/WNT2B/PSMD1/TUBA1B/FZD2/CSNK1E/PSMA4/FZD9/TUBB3/PSMD6/NOX4/PPIF/TUBB/TUBB2B/MME/PSMC6/PSMA7/APOE/PSENEN/TNFRSF1A/ADA…
REACTOME_INTERLEUKIN_2_FAMILY_SIGNALING	REACTOME_INTERLEUKIN_2_FAMILY_SIGNALING	44	0.566295	2.13931	1.2339e-05	0.00012016	8.19384e-05	3395	tags=57%, list=17%, signal=47%	IL15RA/HAVCR2/JAK2/STAT1/IL2RA/STAT5A/IL21R/CSF2/CSF2RB/PIK3CD/STAT4/LCK/IL2RB/INPP5D/STAT3/SYK/SHC1/STAT5B/PTPN6/IL15/IL3RA/IL5RA/CSF2RA/JAK1/IL21
REACTOME_MHC_CLASS_II_ANTIGEN_PRESENTATION	REACTOME_MHC_CLASS_II_ANTIGEN_PRESENTATION	120	0.420106	1.91013	1.22924e-05	0.00012016	8.19384e-05	4214	tags=42%, list=22%, signal=33%	CTSK/HLA-DMB/HLA-DMA/SEC13/HLA-DQB1/LAG3/HLA-DRB1/TUBB6/IFI30/SEC24D/TUBB2A/CTSH/CTSB/HLA-DOB/HLA-DRA/AP1M1/CAPZA1/SEC31A/ACTR1A/AP1S3/HLA-DRB5/HLA-DQB2/CD74/HLA-DOA/DYNC1LI1/DYNLL2/SEC24A/TUBA1C/HLA-DRB4/HLA-DRB3/HLA-DPA1/DNM3/KIF3A/TUBA1B/CANX/TUBB3/HLA-DPB1/HLA-DQA1/CTSC/TUBB2B/DCTN6/CTSF/KIF2A/SPTBN2/HLA-DQA2/TUBB4B/TUBA4A/SAR1B/DNM1/CTSE
REACTOME_MITOCHONDRIAL_BIOGENESIS	REACTOME_MITOCHONDRIAL_BIOGENESIS	69	-0.469655	-2.04425	1.25593e-05	0.00012183	8.30769e-05	3393	tags=41%, list=17%, signal=34%	GLUD2/HSPA9/GLUD1/TFB2M/MTX2/CYCS/SIRT3/CHCHD3/APOO/PRKAB1/CHD9/PRKAB2/SIRT4/NCOA2/DNAJC11/SIRT5/ESRRA/TFAM/NCOA6/POLRMT/CALM1/SAMM50/IMMT/PPARGC1B/ACSS2/PPARA/RXRA/PPARGC1A
REACTOME_SIGNALING_BY_NOTCH	REACTOME_SIGNALING_BY_NOTCH	170	0.378204	1.81814	1.29763e-05	0.000125387	8.55027e-05	5267	tags=48%, list=27%, signal=36%	GZMB/PSMB1/HIF1A/PSMA3/RUNX1/APH1B/PSMB9/STAT1/PSME2/NOTCH4/PSMB5/FBXW7/PSMA1/PSMB6/MFNG/PSME1/HDAC7/PSMA5/PSMD14/PSMA6/PSMD4/PSMB10/PSMC2/PSMB4/DTX1/FURIN/TACC3/MDK/HEYL/DLK1/PSMC1/DLL1/PSMB8/IKZF1/ARRB2/PSMC4/ACTA2/PSMD1/SMAD3/SEL1L/TMED2/PSMA4/JAG2/E2F3/NOTCH3/CCND1/PSMD6/JAG1/PSMC6/PSMA7/E2F1/PSENEN/PSMD5/RBX1/CUL1/B4GALT1/ADAM17/PLXND1/NCOR2/PSMD7/HDAC1/TLE1/PTCRA/PSMA2/PSMB7/CCNC/UBC/ST3GAL…
WP_THYMIC_STROMAL_LYMPHOPOIETIN_TSLP_SIGNALING_PATHWAY	WP_THYMIC_STROMAL_LYMPHOPOIETIN_TSLP_SIGNALING_PATHWAY	46	0.559218	2.13373	1.35839e-05	0.000130407	8.8926e-05	3740	tags=50%, list=19%, signal=41%	LYN/JAK2/STAT1/IL2RA/STAT5A/NFKBIA/NFKB2/IL6/FES/FYN/BTK/CCL11/STAT4/LCK/RELA/IL7R/MAP2K1/STAT3/HCK/STAT5B/JAK1/STAT6/PI4K2A
REACTOME_KEAP1_NFE2L2_PATHWAY	REACTOME_KEAP1_NFE2L2_PATHWAY	99	0.445874	1.97919	1.36004e-05	0.000130407	8.8926e-05	5570	tags=54%, list=28%, signal=39%	MAFG/ATF4/PSMB1/PSMA3/VCP/PSMB9/PGD/PSME2/PSMB5/SRXN1/PSMA1/ME1/PSMB6/PSME1/PSMA5/PSMD14/PSMA6/PSMD4/PSMB10/PSMC2/PSMB4/TKT/PSME4/TRIM21/PRDX1/PSMC1/PSMB8/PSMC4/PSMD1/PSMA4/PSMD6/SLC7A11/PSMC6/PSMA7/PSMD5/RBX1/CUL1/TXNRD1/PSMD7/PSMA2/PSMB7/BACH1/AKT3/UBC/FBXL17/SKP2/PSMC3/TALDO1/AKT1/PSMD8/PSMD2/PSMA8/PSMC5
REACTOME_ANTI_INFLAMMATORY_RESPONSE_FAVOURING_LEISHMANIA_PARASITE_INFECTION	REACTOME_ANTI_INFLAMMATORY_RESPONSE_FAVOURING_LEISHMANIA_PARASITE_INFECTION	162	0.380912	1.81471	1.36596e-05	0.000130472	8.89703e-05	4466	tags=35%, list=23%, signal=27%	FCGR3A/FGR/LYN/RHBDF2/IGLV6-57/ADORA2A/FCGR2A/RAMP3/POMC/GNB4/GPR84/ADRB2/GNGT2/ADM/IL6/ADCY4/GNG11/FYN/GNB5/PTGIR/GNAI2/PRKAR2B/PLK2/GGT5/ITPR1/FURIN/CALCRL/PLCG2/INSL3/CD3G/CYSLTR1/GNG7/NPSR1/CYSLTR2/ADCY3/SYK/ADCY7/HCK/CD247/IL10/PLCG1/RAMP2/DPEP3/CD163/DPEP2/CRHR2/ADM2/LHB/ADAM17/CRHR1/GPR25/ADCYAP1/PRKAR1A/GPR150/GPR27/RAMP1
REACTOME_MOLECULES_ASSOCIATED_WITH_ELASTIC_FIBRES	REACTOME_MOLECULES_ASSOCIATED_WITH_ELASTIC_FIBRES	37	0.595937	2.19439	1.40599e-05	0.000133784	9.12286e-05	5515	tags=68%, list=28%, signal=49%	EMILIN2/EMILIN1/TGFB1/EFEMP2/FBN1/TGFB3/FBLN5/MFAP2/ITGAV/TGFB2/LTBP2/ITGA8/FBLN1/FN1/MFAP5/FBN3/EFEMP1/BMP7/LTBP1/ITGB6/MFAP4/ITGB3/MFAP3/FBLN2/ITGB5
KEGG_PROPANOATE_METABOLISM	KEGG_PROPANOATE_METABOLISM	31	-0.616723	-2.25507	1.47733e-05	0.000140038	9.5493e-05	4306	tags=65%, list=22%, signal=50%	ACSS1/PCCB/ACACB/PCCA/ALDH3A2/ECHS1/HIBCH/EHHADH/MLYCD/SUCLA2/ACSS2/SUCLG2/ACADM/HADHA/ALDH7A1/ALDH6A1/SUCLG1/ACAT1/ALDH9A1/ABAT
REACTOME_HEDGEHOG_ON_STATE	REACTOME_HEDGEHOG_ON_STATE	82	0.465574	1.99856	1.49355e-05	0.000141038	9.61753e-05	6115	tags=61%, list=31%, signal=42%	PSMB1/PSMA3/PSMB9/PSME2/PSMB5/PSMA1/PSMB6/PSME1/PSMA5/PSMD14/PSMA6/PSMD4/PSMB10/PSMC2/PSMB4/DZIP1/SMO/PSME4/GAS1/PSMC1/PSMB8/ARRB2/PSMC4/KIF3A/PSMD1/PSMA4/PSMD6/PSMC6/PSMA7/GLI3/GLI2/PSMD5/RBX1/PSMD7/PSMA2/PSMB7/UBC/GLI1/PSMC3/PSMD8/PTCH2/PSMD2/PSMA8/EFCAB7/PSMC5/EVC/EVC2/BOC/GAS8/GPR161
REACTOME_TNFS_BIND_THEIR_PHYSIOLOGICAL_RECEPTORS	REACTOME_TNFS_BIND_THEIR_PHYSIOLOGICAL_RECEPTORS	29	0.634881	2.18479	1.56942e-05	0.000147644	0.00010068	3838	tags=66%, list=20%, signal=53%	TNFRSF6B/TNFRSF4/TNFRSF18/CD27/EDARADD/TNFSF14/TNFRSF8/CD70/TNFSF13B/TNFSF13/TNFRSF9/TNFSF15/TNFRSF11B/TNFRSF17/TNFSF11/TNFRSF1B/TNFRSF1A/LTA/TNFRSF14
WP_STING_PATHWAY_IN_KAWASAKILIKE_DISEASE_AND_COVID19	WP_STING_PATHWAY_IN_KAWASAKILIKE_DISEASE_AND_COVID19	19	0.70609	2.2122	1.6157e-05	0.000151426	0.000103259	1725	tags=53%, list=9%, signal=48%	IL1B/F3/FCGR2A/NFKBIE/NFKBIA/RELA/ITPR1/GSDMD/NLRP3/TBK1
BIOCARTA_IL1R_PATHWAY	BIOCARTA_IL1R_PATHWAY	30	0.62525	2.17393	1.65509e-05	0.000154537	0.00010538	3629	tags=53%, list=19%, signal=44%	IL1B/TNF/IL1A/IRAK3/IL1RN/TGFB1/NFKBIA/MAP2K3/IL6/IL1R1/TGFB3/RELA/TGFB2/IRAK1/IL1RAP/IRAK2
REACTOME_DISEASES_OF_IMMUNE_SYSTEM	REACTOME_DISEASES_OF_IMMUNE_SYSTEM	31	0.62617	2.20071	1.75745e-05	0.000163482	0.00011148	5053	tags=58%, list=26%, signal=43%	S100A8/S100A9/TLR2/LY96/NFKBIA/NFKB2/TLR1/BTK/RELA/TLR4/TLR6/TRAF3/UNC93B1/IKBKG/FGG/FGB/TLR10/TIRAP
NABA_BASEMENT_MEMBRANES	NABA_BASEMENT_MEMBRANES	40	0.574397	2.13601	1.84e-05	0.000169893	0.000115852	4058	tags=50%, list=21%, signal=40%	COL4A1/NTNG2/COL6A3/NID1/COL15A1/COL4A2/COL18A1/COL6A2/LAMC1/PAPLN/LAMC2/LAMB2/NID2/LAMA5/LAMA4/COL6A1/LAMB1/LAMC3/LAMA3/AGRN
REACTOME_FATTY_ACID_METABOLISM	REACTOME_FATTY_ACID_METABOLISM	167	-0.35399	-1.78646	1.83657e-05	0.000169893	0.000115852	3998	tags=38%, list=20%, signal=31%	CBR4/PON3/PPT2/ACACB/PPARD/SLC25A1/ECI2/ALOX12B/LTA4H/ACSM3/ACBD5/PCCA/CYP4F3/ACOT11/ALDH3A2/THEM5/ACOT2/HPGD/ACAA2/ACOT4/ACOT1/NDUFAB1/NUDT19/SLC25A20/ECHS1/ACAD10/HSD17B8/CYP4F2/EHHADH/ACSF3/FAAH/SCP2/PRKAB2/PTGR1/ACAA1/MLYCD/ACOX1/HADH/CPT1A/DECR1/SLC22A5/PTGR2/CRAT/ACOT13/CROT/PHYH/ACADS/CPT2/ACSF2/PCTP/HADHB/ACADM/CYP4F8/HADHA/ACOT8/DECR2/RXRA/CYP2J2/AMACR/PECR/ECI1/NUDT7/EPHX2/ACOX2
PID_INTEGRIN_CS_PATHWAY	PID_INTEGRIN_CS_PATHWAY	26	0.654482	2.21263	1.94863e-05	0.0001786	0.000121789	4566	tags=65%, list=23%, signal=50%	ITGAX/ITGB2/ITGA5/ITGA4/ITGAL/ITGA1/ITGA11/ITGA6/ITGAM/ITGAV/ITGA7/ITGB7/ITGA8/ITGA2/ITGB6/ITGB4/ITGB3
WP_MEASLES_VIRUS_INFECTION	WP_MEASLES_VIRUS_INFECTION	127	0.408446	1.88311	1.9425e-05	0.0001786	0.000121789	4130	tags=38%, list=21%, signal=30%	IL1B/TLR2/BID/IL1A/STAT1/IL2RA/TNFAIP3/STAT5A/NFKBIA/NFKB2/SLAMF1/IL6/IRF9/PIK3CD/HSPA6/IRF7/CCNE1/CD3D/RELA/IL2RB/CD3G/MSN/TBK1/TLR9/CD28/TRADD/OAS3/TLR4/BCL2/OAS2/STAT2/STAT3/IRAK1/CCND1/STAT5B/TRAF3/FCGR2B/CCND2/CD3E/JAK1/IKBKG/BAK1/HSPA8/FOS/BBC3/EIF2S1/CLEC4M/IFNAR2
WP_FATTY_ACID_BETAOXIDATION	WP_FATTY_ACID_BETAOXIDATION	34	-0.58666	-2.20799	1.98901e-05	0.000181437	0.000123724	2202	tags=47%, list=11%, signal=42%	SLC25A20/ECHS1/DLD/HADH/CPT1A/DECR1/CRAT/ACADS/ACSS2/CPT2/HADHB/ACADM/HADHA/ACAT1/LIPC/ECI1
REACTOME_DISEASES_OF_SIGNAL_TRANSDUCTION_BY_GROWTH_FACTOR_RECEPTORS_AND_SECOND_MESSENGERS	REACTOME_DISEASES_OF_SIGNAL_TRANSDUCTION_BY_GROWTH_FACTOR_RECEPTORS_AND_SECOND_MESSENGERS	418	0.296081	1.57433	1.99414e-05	0.000181437	0.000123724	4580	tags=35%, list=23%, signal=27%	PIM1/BCL2A1/TPM4/LYN/AREG/JUNB/PSMB1/RAC2/MRAS/DUSP6/PSMA3/DUSP7/APH1B/ACTB/VCP/PSMB9/JAK2/STAT1/PSME2/PSMB5/DUSP10/FBXW7/PDGFRB/TGFB1/STAT5A/VWF/ICOS/PSMA1/PSMB6/DERL2/SND1/APBB1IP/PSME1/HDAC7/CEBPB/PSMA5/FYN/PSMD14/PIK3CD/PSMA6/PORCN/NRG1/RNF213/PSMD4/FLT3LG/PAPSS1/HBEGF/PSMB10/PPP2R5B/LCK/SEC31A/PSMC2/PSMB4/ERLEC1/RHOG/CD19/FGF7/MAP2K1/FGF2/RAP1B/PSME4/KIT/CBL/MSN/VAV1/CD28/BCR/PTPN12/HEYL/TGF…
REACTOME_HEDGEHOG_OFF_STATE	REACTOME_HEDGEHOG_OFF_STATE	111	0.423513	1.90484	2.15728e-05	0.000195567	0.000133359	4546	tags=46%, list=23%, signal=35%	PSMB1/PSMA3/PSMB9/PSME2/PSMB5/TUBB6/PSMA1/TUBB2A/PSMB6/PSME1/ADCY4/PSMA5/PSMD14/PSMA6/PSMD4/PRKAR2B/PSMB10/PSMC2/PSMB4/SMO/PSME4/TUBA1C/PSMC1/PSMB8/PSMC4/KIF3A/PSMD1/ADCY3/TUBA1B/ADCY7/FUZ/PSMA4/TUBB3/PSMD6/TUBB2B/PSMC6/PSMA7/GLI3/GLI2/PSMD5/RBX1/CUL1/IFT140/TUBB4B/TUBA4A/PSMD7/PSMA2/PSMB7/PRKAR1A/UBC/GLI1
WP_FOLATE_METABOLISM	WP_FOLATE_METABOLISM	68	0.491979	2.03783	2.40161e-05	0.000216928	0.000147925	3094	tags=37%, list=16%, signal=31%	IL1B/ICAM1/TNF/CCL2/SAA1/GPX1/SAA2/SOD2/IFNG/SERPINA3/MTHFD2/NFKB2/SAA3P/IL6/SHMT2/RELA/SAA4/SOD3/GPX2/SERPINE1/MTHFR/ALB/SOD1/PLAT/APOA1
WP_DEVELOPMENT_OF_PULMONARY_DENDRITIC_CELLS_AND_MACROPHAGE_SUBSETS	WP_DEVELOPMENT_OF_PULMONARY_DENDRITIC_CELLS_AND_MACROPHAGE_SUBSETS	13	0.773826	2.16485	2.41818e-05	0.000217637	0.000148408	3171	tags=77%, list=16%, signal=65%	BATF3/CSF2/TCF4/SPI1/FLT3LG/IRF4/RUNX2/IKZF1/STAT3/TPO
REACTOME_PCP_CE_PATHWAY	REACTOME_PCP_CE_PATHWAY	89	0.46485	2.0112	2.64488e-05	0.000237183	0.000161737	4288	tags=47%, list=22%, signal=37%	PSMB1/RAC2/PSMA3/WNT5A/PSMB9/PSME2/PSMB5/PSMA1/PSMB6/PSME1/PSMA5/PSMD14/PSMA6/PSMD4/WNT5B/PSMB10/PSMC2/PSMB4/PARD6A/PSME4/PRKCB/PSMC1/WNT4/PSMB8/DVL1/ARRB2/FZD4/PSMC4/PSMD1/FZD2/PSMA4/PSMD6/PRKCG/PRICKLE1/PSMC6/PSMA7/PSMD5/CLTB/PSMD7/PSMA2/PSMB7/PRKCA
WP_CANCER_IMMUNOTHERAPY_BY_PD1_BLOCKADE	WP_CANCER_IMMUNOTHERAPY_BY_PD1_BLOCKADE	23	0.671136	2.20279	2.68581e-05	0.00023999	0.000163652	2323	tags=57%, list=12%, signal=50%	BATF/CD274/IFNG/HLA-DRB1/PDCD1/NFATC1/CD3D/LCK/HLA-A/CD3G/CD8A/STAT3/ZAP70
BIOCARTA_IL5_PATHWAY	BIOCARTA_IL5_PATHWAY	13	0.772339	2.16069	2.75855e-05	0.000245609	0.000167483	3137	tags=85%, list=16%, signal=71%	IL1B/HLA-DRB1/IL6/CCL11/HLA-DRA/HLA-DRB5/HLA-DRB4/HLA-DRB3/CCR3/CD4/IL5RA
REACTOME_MITOCHONDRIAL_FATTY_ACID_BETA_OXIDATION	REACTOME_MITOCHONDRIAL_FATTY_ACID_BETA_OXIDATION	35	-0.575405	-2.18446	2.89999e-05	0.000257284	0.000175444	3524	tags=57%, list=18%, signal=47%	ACSM3/PCCA/ACOT11/THEM5/ACOT2/ACAA2/ACOT1/NDUFAB1/ECHS1/ACAD10/HADH/DECR1/ACOT13/ACADS/ACSF2/PCTP/HADHB/ACADM/HADHA/ECI1
WP_PLURIPOTENT_STEM_CELL_DIFFERENTIATION_PATHWAY	WP_PLURIPOTENT_STEM_CELL_DIFFERENTIATION_PATHWAY	48	0.53315	2.06564	3.16868e-05	0.000280125	0.00019102	3294	tags=40%, list=17%, signal=33%	WNT5A/CXCR1/TGFB1/IL6/IL11/TGFB3/FLT3LG/FGF2/INHBA/WNT2/KIT/VEGFA/TNFSF11/WNT2B/PDGFB/HGF/CSF1R/TPO/FST
WP_FOCAL_ADHESION_PI3KAKTMTORSIGNALING_PATHWAY	WP_FOCAL_ADHESION_PI3KAKTMTORSIGNALING_PATHWAY	299	0.321844	1.65052	3.18319e-05	0.000280413	0.000191217	4720	tags=36%, list=24%, signal=28%	OSM/ITGAX/ATF4/DDIT4/CREB3L2/HSP90B1/HIF1A/COL4A1/JAK2/COL5A3/ANGPT2/IL2RA/GNB4/COL5A2/NOS2/COL4A2/COL1A1/PDGFRB/F2R/ITGB2/VWF/CSF3/EPHA2/EFNA2/GNGT2/SPP1/PFKFB3/ITGA5/ITGA4/GNG11/PIK3CD/CSF3R/PPP2R5B/ITGAL/COL6A2/LAMC1/IL2RB/COL3A1/COL1A2/IL7R/FGF7/MAP2K1/FGF2/EIF4E/ITGA11/SLC2A1/KIT/ITGA6/PGF/LAMC2/ITGAV/LAMB2/SLC2A3/FLT1/VEGFA/GNG7/ITGA7/ITGB7/TEK/CREB3/VEGFC/LAMA5/PDGFRA/PDGFB/HGF/OSMR/THBS2/…
BIOCARTA_CTL_PATHWAY	BIOCARTA_CTL_PATHWAY	13	0.769809	2.15361	3.28397e-05	0.000288273	0.000196576	3216	tags=85%, list=16%, signal=71%	GZMB/ICAM1/ITGB2/CD3D/ITGAL/PRF1/HLA-A/CD3G/B2M/CD247/CD3E
REACTOME_MAPK_FAMILY_SIGNALING_CASCADES	REACTOME_MAPK_FAMILY_SIGNALING_CASCADES	312	0.312939	1.60907	4.05701e-05	0.000354881	0.000241997	3759	tags=30%, list=19%, signal=24%	MMP10/DUSP5/AREG/PSMB1/CDC42EP2/MRAS/DUSP6/PSMA3/DUSP7/ACTB/PSMB9/JAK2/PEA15/PSME2/PSMB5/IL2RA/DUSP2/DUSP10/PDGFRB/CSF2/VWF/RASAL3/PSMA1/PSMB6/DUSP4/APBB1IP/PSME1/RASAL1/IL6/SHC2/CSF2RB/PSMA5/FYN/PSMD14/PSMA6/NRG1/PSMD4/PTPN7/RALGDS/FLT3LG/HBEGF/PSMB10/PPP2R5B/PSMC2/PSMB4/IL2RB/FGF7/MAP2K1/RASGRP1/MMP2/FGF2/RAP1B/PSME4/PRKCQ/KIT/RGL2/PSMC1/PSMB8/TEK/ARRB2/PSMC4/MAPK12/RGL1/RASGRP3/PDGFRA/PSMD1/PD…
WP_HYPERTROPHY_MODEL	WP_HYPERTROPHY_MODEL	19	0.687777	2.15482	4.23452e-05	0.000369114	0.000251702	2847	tags=53%, list=15%, signal=45%	IL1A/IFNG/DUSP14/IL1R1/HBEGF/ATF3/EIF4E/VEGFA/IL18/ZEB1
REACTOME_ASPIRIN_ADME	REACTOME_ASPIRIN_ADME	35	-0.565905	-2.14839	4.54695e-05	0.000394967	0.000269332	4255	tags=57%, list=22%, signal=45%	CYP2C19/UGT3A2/UGT3A1/CYP3A4/UGT2B17/UGT2B15/UGT2B10/ABCC3/UGT2A1/UGT2B11/UGT2B4/CYP2D6/UGT1A8/BSG/UGT2B7/UGT2B28/UGT1A6/SLC16A1/CES2/UGT2A3
BIOCARTA_PROTEASOME_PATHWAY	BIOCARTA_PROTEASOME_PATHWAY	19	0.684544	2.14469	4.59822e-05	0.000398033	0.000271423	4266	tags=74%, list=22%, signal=58%	PSMB1/PSMA3/RPN1/PSMB5/PSMA1/PSMB6/PSMA5/PSMA6/PSMB4/RPN2/PSMA4/PSMA7/PSMA2/PSMB7
PID_P53_DOWNSTREAM_PATHWAY	PID_P53_DOWNSTREAM_PATHWAY	132	0.392134	1.81704	4.78249e-05	0.000412552	0.000281323	5360	tags=55%, list=27%, signal=40%	PRDM1/BCL2A1/BID/DDIT4/DUSP5/TNFRSF10B/S100A2/GPX1/DDX5/NLRC4/CASP1/PML/TNFRSF10A/TAP1/PLK3/MCL1/TNFRSF10C/CASP10/EPHA2/SPP1/PMAIP1/HIC1/VCAN/ZNF385A/COL18A1/ATF3/CX3CL1/BCL6/LIF/MMP2/CD82/ARID3A/CAV1/SERPINB5/BCL2/BTG2/SERPINE1/PPM1J/TP63/BNIP3L/JMY/SH2D1A/HGF/MLH1/E2F3/PCBP4/SP1/RNF144B/TYRP1/E2F1/CDKN1A/PERP/BAK1/MAP4K4/GDF15/BBC3/MET/DDB2/RB1/DKK1/TP53INP1/PRMT1/IRF5/TP53BP2/MDM2/IGFBP3/DUSP1…
REACTOME_INTERLEUKIN_3_INTERLEUKIN_5_AND_GM_CSF_SIGNALING	REACTOME_INTERLEUKIN_3_INTERLEUKIN_5_AND_GM_CSF_SIGNALING	48	0.525869	2.03743	4.98634e-05	0.000428653	0.000292303	3304	tags=44%, list=17%, signal=36%	LYN/JAK2/IL2RA/STAT5A/CSF2/CSF2RB/FYN/PIK3CD/IL2RB/CBL/VAV1/INPP5D/SYK/HCK/SHC1/STAT5B/PTPN6/IL3RA/IL5RA/CSF2RA/JAK1
BIOCARTA_CSK_PATHWAY	BIOCARTA_CSK_PATHWAY	22	0.670611	2.18521	5.2217e-05	0.000447344	0.000305048	3323	tags=68%, list=17%, signal=57%	HLA-DRB1/PTPRC/PRKAR2B/HLA-DRA/CD3D/LCK/HLA-DRB5/CD3G/HLA-DRB4/HLA-DRB3/ZAP70/CD247/CD4/CD3E/CSK
REACTOME_GLYOXYLATE_METABOLISM_AND_GLYCINE_DEGRADATION	REACTOME_GLYOXYLATE_METABOLISM_AND_GLYCINE_DEGRADATION	31	-0.592616	-2.16692	5.41126e-05	0.000461996	0.000315039	4051	tags=58%, list=21%, signal=46%	DLAT/DDO/DLST/LIPT1/GOT2/GRHPR/DHTKD1/NDUFAB1/DBT/BCKDHB/DLD/PDHX/DAO/PDHA1/PDHB/AMT/PXMP2/LIAS
PID_UPA_UPAR_PATHWAY	PID_UPA_UPAR_PATHWAY	42	0.543837	2.03959	5.57733e-05	0.000474549	0.000323599	3022	tags=43%, list=15%, signal=36%	MMP12/PLAU/MMP9/MMP3/FPR1/FPR2/PLAUR/PDGFRB/TGFB1/ITGB2/ITGA5/ITGAM/ITGAV/SERPINE1/NCL/HGF/FN1/CTSG
WP_GENES_ASSOCIATED_WITH_THE_DEVELOPMENT_OF_RHEUMATOID_ARTHRITIS	WP_GENES_ASSOCIATED_WITH_THE_DEVELOPMENT_OF_RHEUMATOID_ARTHRITIS	18	0.700562	2.17133	5.78199e-05	0.000490183	0.000334261	3293	tags=78%, list=17%, signal=65%	CIITA/CD40/IL2RA/HLA-DRB1/STAT4/CCR6/ITGAV/TRAF1/FCRL3/CD244/PTPN22/BLK/CTLA4/PHF19
REACTOME_REGULATION_OF_PTEN_STABILITY_AND_ACTIVITY	REACTOME_REGULATION_OF_PTEN_STABILITY_AND_ACTIVITY	67	0.490303	2.02463	5.80041e-05	0.000490183	0.000334261	5570	tags=58%, list=28%, signal=42%	PSMB1/PSMA3/PSMB9/PSME2/PSMB5/PSMA1/PSMB6/TRIM27/PSME1/PSMA5/PSMD14/PSMA6/PSMD4/PSMB10/PSMC2/PSMB4/PSME4/PSMC1/PSMB8/PSMC4/PSMD1/TNKS2/PSMA4/PSMD6/PSMC6/PSMA7/PSMD5/PSMD7/PSMA2/PSMB7/AKT3/UBC/NEDD4/PSMC3/AKT1/PSMD8/PSMD2/PSMA8/PSMC5
REACTOME_NON_INTEGRIN_MEMBRANE_ECM_INTERACTIONS	REACTOME_NON_INTEGRIN_MEMBRANE_ECM_INTERACTIONS	59	0.491565	1.98781	5.92167e-05	0.000498741	0.000340096	4566	tags=54%, list=23%, signal=42%	COL4A1/COL5A3/COL5A2/COL4A2/COL1A1/TGFB1/SDC2/LAMC1/COL3A1/COL1A2/FGF2/ITGA6/LAMC2/ITGAV/LAMB2/SDC1/LAMA5/PDGFB/DDR2/FN1/SDC3/LAMA4/COL5A1/LAMB1/LAMC3/LAMA3/TNC/AGRN/ITGA2/PRKCA/ITGB4/ITGB3
REACTOME_CROSSLINKING_OF_COLLAGEN_FIBRILS	REACTOME_CROSSLINKING_OF_COLLAGEN_FIBRILS	18	0.698984	2.16644	6.08899e-05	0.000511106	0.000348528	2269	tags=56%, list=12%, signal=49%	LOXL2/COL4A1/PXDN/COL4A2/COL1A1/LOXL1/COL1A2/PCOLCE/LOX/LOXL3
BIOCARTA_ASBCELL_PATHWAY	BIOCARTA_ASBCELL_PATHWAY	15	0.731778	2.13198	6.21349e-05	0.000519806	0.000354461	4332	tags=80%, list=22%, signal=62%	CD40/HLA-DRB1/HLA-DRA/HLA-DRB5/CD28/HLA-DRB4/HLA-DRB3/CD80/IL10/CD4/IL4/FASLG
REACTOME_SIGNALING_BY_HEDGEHOG	REACTOME_SIGNALING_BY_HEDGEHOG	146	0.379987	1.79223	6.54686e-05	0.000545864	0.00037223	4313	tags=40%, list=22%, signal=32%	PSMB1/PSMA3/VCP/PSMB9/PSME2/P4HB/PSMB5/TUBB6/PSMA1/TUBB2A/PSMB6/DERL2/PSME1/ADCY4/PSMA5/PSMD14/PSMA6/PSMD4/PRKAR2B/PSMB10/PSMC2/PSMB4/ERLEC1/DZIP1/SMO/PSME4/GAS1/TUBA1C/PSMC1/PSMB8/ARRB2/PSMC4/SYVN1/KIF3A/PSMD1/ADCY3/SEL1L/TUBA1B/ADCY7/FUZ/PSMA4/TUBB3/PSMD6/TUBB2B/PSMC6/PSMA7/GLI3/GLI2/PSMD5/RBX1/CUL1/ADAM17/IFT140/TUBB4B/TUBA4A/PSMD7/PSMA2/PSMB7/PRKAR1A
WP_PHOTODYNAMIC_THERAPYINDUCED_AP1_SURVIVAL_SIGNALING	WP_PHOTODYNAMIC_THERAPYINDUCED_AP1_SURVIVAL_SIGNALING	50	0.515804	2.02871	6.914e-05	0.000574553	0.000391793	4720	tags=54%, list=24%, signal=41%	BCL3/BID/TNF/JUNB/IFNG/MCL1/MAP2K3/IL6/CCNE1/MAPK11/HBEGF/MAP3K5/FGF7/MMP2/BCL2/MAPK12/PDGFRA/CCND1/CDKN1A/BAK1/TRAF5/TNFRSF1A/FOS/TRAF2/FASLG/RB1/HSP90AA1
REACTOME_G_ALPHA_Q_SIGNALLING_EVENTS	REACTOME_G_ALPHA_Q_SIGNALLING_EVENTS	207	0.350342	1.71007	6.94336e-05	0.000575076	0.00039215	2422	tags=25%, list=12%, signal=22%	P2RY6/MMP3/PROK2/SAA1/GNA15/RGS1/GRK5/GPR4/FPR2/GPR68/ANXA1/AGT/GNB4/RGS16/NMB/PTAFR/RGS18/F2R/RPS6KA2/GNGT2/GNG11/GNB5/GPR65/BTK/EDNRA/OXT/HBEGF/RGS5/RGS19/GHRL/FFAR2/RASGRP1/PRKCH/RGS2/ITPR1/DGKZ/PRKCQ/PLCB2/PTGER1/RASGRP2/CYSLTR1/GNG7/PLCB1/P2RY2/NPSR1/PTGFR/GPR132/CYSLTR2/LTB4R2/F2RL3/P2RY10
WP_CYTOPLASMIC_RIBOSOMAL_PROTEINS	WP_CYTOPLASMIC_RIBOSOMAL_PROTEINS	88	-0.409797	-1.87393	7.33115e-05	0.000605184	0.000412681	5582	tags=45%, list=28%, signal=33%	RPS11/RPS15/RPL29/RPS26/RPL30/RPL17/RPL7A/RPS2/RPL36/RPS28/RPS6KA3/RPS21/RPS7/RPS6KA1/RPL36A/RPS8/RPL13A/RPL10A/RPS23/RPL8/RPS5/RPL11/RPS3/RPL37A/RPS29/RPL18/RPS24/RPS3A/RPL13/RPS19/RPS6/RPL5/RPS14/RPL26/RPL9/RPL15/RPL31/RPS6KA6/RPS18/RPL22
WP_PARKINUBIQUITIN_PROTEASOMAL_SYSTEM_PATHWAY	WP_PARKINUBIQUITIN_PROTEASOMAL_SYSTEM_PATHWAY	66	0.476417	1.95273	8.019e-05	0.000659781	0.000449911	5570	tags=56%, list=28%, signal=40%	UBE2J1/UBE2L6/CASP1/TUBB6/FBXW7/TUBB2A/PSMD14/HSPA6/CCNE1/PSMD4/SNCAIP/PSMC2/TUBA1C/PSMC1/HSPA5/PSMC4/PSMD1/TUBA1B/TUBB3/PSMD6/TUBB/TUBB2B/PSMC6/PSMD5/CUL1/HSPA8/TUBB4B/TUBA4A/PSMD7/SNCA/PSMC3/TUBA3D/RNF19A/PSMD8/PSMD2/TUBA1A/PSMC5
KEGG_ALZHEIMERS_DISEASE	KEGG_ALZHEIMERS_DISEASE	142	-0.358863	-1.7733	8.79554e-05	0.000721292	0.000491856	3900	tags=41%, list=20%, signal=33%	UQCRB/SDHC/COX7A2L/ITPR2/NDUFC1/NDUFB8/CACNA1D/NAE1/MAPK3/RYR3/COX6B1/NDUFA6/COX7C/GSK3B/UQCRH/NDUFB6/NDUFA8/CAPN2/COX6A1/NDUFS7/NDUFS4/NDUFC2/COX7B/NDUFAB1/SDHA/UQCRFS1/ATP2A2/PSEN1/CYCS/NDUFA1/NDUFV3/NDUFB7/NDUFB2/NDUFA9/BAD/NDUFA10/NDUFA2/NDUFB1/COX6C/COX5A/NDUFB10/UQCRC1/NDUFB9/CYC1/UQCRC2/NDUFV1/SDHB/CALM1/NDUFS1/NDUFS2/NDUFB5/SDHD/COX5B/UQCR10/NDUFS3/CHP2/COX4I1/NDUFA5
WP_HEPATITIS_B_INFECTION	WP_HEPATITIS_B_INFECTION	144	0.37387	1.75698	9.28512e-05	0.000758944	0.000517531	4383	tags=34%, list=22%, signal=27%	TLR2/MMP9/ATF4/BID/EGR2/TNF/CREB3L2/JAK2/STAT1/EGR3/CASP10/TGFB1/STAT5A/MAP2K3/IL6/PIK3CD/TGFB3/IRF7/MAPK11/NFATC1/STAT4/RELA/MAP2K1/TBK1/PRKCB/TGFBR2/TLR4/BCL2/TGFB2/STAT2/STAT3/CREB3/MAPK12/SMAD3/IRAK1/STAT5B/PRKCG/TRAF3/JAK1/IKBKG/CDKN1A/STAT6/TGFBR1/BIRC5/FOS/DDB2/PRKCA/FASLG/AKT3
REACTOME_DEGRADATION_OF_CYSTEINE_AND_HOMOCYSTEINE	REACTOME_DEGRADATION_OF_CYSTEINE_AND_HOMOCYSTEINE	12	-0.76867	-2.15594	9.3637e-05	0.000762866	0.000520206	3247	tags=75%, list=17%, signal=63%	GOT2/SLC25A10/TST/ETHE1/SUOX/MPST/TXN2/TSTD1/CTH
BIOCARTA_LAIR_PATHWAY	BIOCARTA_LAIR_PATHWAY	16	0.71932	2.14581	9.62092e-05	0.000778702	0.000531004	3008	tags=69%, list=15%, signal=58%	ICAM1/TNF/IL1A/SELPLG/ITGB2/SELP/IL6/ITGA4/ITGAL/C3/VCAM1
WP_CELLS_AND_MOLECULES_INVOLVED_IN_LOCAL_ACUTE_INFLAMMATORY_RESPONSE	WP_CELLS_AND_MOLECULES_INVOLVED_IN_LOCAL_ACUTE_INFLAMMATORY_RESPONSE	16	0.71932	2.14581	9.62092e-05	0.000778702	0.000531004	3008	tags=69%, list=15%, signal=58%	ICAM1/TNF/IL1A/SELPLG/ITGB2/SELP/IL6/ITGA4/ITGAL/C3/VCAM1
REACTOME_UCH_PROTEINASES	REACTOME_UCH_PROTEINASES	83	0.443615	1.91019	9.65179e-05	0.000778702	0.000531004	4266	tags=43%, list=22%, signal=34%	PSMB1/PSMA3/ACTB/PSMB9/PSME2/PSMB5/TGFB1/PSMA1/PSMB6/PSME1/PSMA5/PSMD14/PSMA6/PSMD4/PSMB10/PSMC2/PSMB4/PSME4/TGFBR2/PSMC1/PSMB8/PSMC4/ADRM1/PSMD1/TFPT/UCHL1/PSMA4/PSMD6/PSMC6/PSMA7/PSMD5/TGFBR1/PSMD7/ASXL1/PSMA2/PSMB7
WP_INTERACTIONS_OF_NATURAL_KILLER_CELLS_IN_PANCREATIC_CANCER	WP_INTERACTIONS_OF_NATURAL_KILLER_CELLS_IN_PANCREATIC_CANCER	25	0.640943	2.14485	9.76399e-05	0.000782689	0.000533723	2711	tags=48%, list=14%, signal=41%	CCL3/GZMB/FCGR3A/TNF/CCL2/IFNG/CSF2/PRF1/MICB/TIGIT/NCR3/KLRK1
BIOCARTA_ERYTH_PATHWAY	BIOCARTA_ERYTH_PATHWAY	15	0.724443	2.11061	9.76399e-05	0.000782689	0.000533723	1932	tags=60%, list=10%, signal=54%	CCL3/IL1A/TGFB1/CSF2/CSF3/IL6/IL11/TGFB3/TGFB2
BIOCARTA_TH1TH2_PATHWAY	BIOCARTA_TH1TH2_PATHWAY	23	0.649768	2.13265	9.90523e-05	0.000791466	0.000539708	4131	tags=70%, list=21%, signal=55%	IFNG/IL18R1/CD40/IL2RA/HLA-DRB1/HLA-DRA/HLA-DRB5/IFNGR1/CD28/HLA-DRB4/HLA-DRB3/IL18/IL4R/IL12RB1/CD86/IL4
WP_AGERAGE_PATHWAY	WP_AGERAGE_PATHWAY	66	0.472815	1.93796	0.000101846	0.000811187	0.000553156	2987	tags=38%, list=15%, signal=32%	MMP9/HIF1A/JAK2/STAT1/MMP7/NOS2/STAT5A/NFKBIA/INHBB/RELA/ALPL/DIAPH1/MAP2K1/MMP2/NCF1/MMP14/MSN/PRKCB/STAT3/SMAD3/SHC1/STAT5B/SOD1/SP1/DDOST
WP_TGFBETA_RECEPTOR_SIGNALING_IN_SKELETAL_DYSPLASIAS	WP_TGFBETA_RECEPTOR_SIGNALING_IN_SKELETAL_DYSPLASIAS	58	0.48285	1.95176	0.000106658	0.000846807	0.000577446	4427	tags=43%, list=23%, signal=33%	TNF/SKIL/IFNG/STAT1/RUNX3/ENG/TGFB1/SPP1/FBN1/LIF/INHBA/SKI/RUNX2/TGFBR2/SERPINE1/STAT3/SMAD3/TFE3/ZEB2/FST/JAK1/TGFBR1/FOS/LTBP1/ITGB6
KEGG_T_CELL_RECEPTOR_SIGNALING_PATHWAY	KEGG_T_CELL_RECEPTOR_SIGNALING_PATHWAY	106	0.411562	1.84207	0.00010981	0.00086907	0.000592627	5286	tags=52%, list=27%, signal=38%	LCP2/TNF/MAP3K8/IFNG/CSF2/ICOS/NFKBIE/NFKBIA/PDCD1/CARD11/FYN/PIK3CD/PTPRC/MAPK11/NFATC1/CD3D/LCK/RELA/MAP2K1/RASGRP1/CD3G/PRKCQ/CBL/VAV1/CD28/CD8A/GRAP2/ITK/MAPK12/ZAP70/CD247/CTLA4/IL10/PLCG1/PTPN6/CD4/CD3E/IKBKG/LAT/PPP3CC/FOS/PPP3R1/CD8B/IL4/PPP3CB/AKT3/PAK2/PIK3R5/PIK3CG/PPP3CA/NFATC3/MAP3K14/NCK1/AKT1/BCL10
REACTOME_SYNDECAN_INTERACTIONS	REACTOME_SYNDECAN_INTERACTIONS	27	0.623746	2.12366	0.000111287	0.000877966	0.000598693	4566	tags=70%, list=23%, signal=54%	COL5A3/COL5A2/COL1A1/TGFB1/SDC2/COL3A1/COL1A2/FGF2/ITGA6/ITGAV/SDC1/FN1/SDC3/COL5A1/TNC/ITGA2/PRKCA/ITGB4/ITGB3
WP_MITOCHONDRIAL_LONG_CHAIN_FATTY_ACID_BETAOXIDATION	WP_MITOCHONDRIAL_LONG_CHAIN_FATTY_ACID_BETAOXIDATION	17	-0.691432	-2.12786	0.000111747	0.000878816	0.000599273	2202	tags=71%, list=11%, signal=63%	SLC25A20/EHHADH/SCP2/HADH/CPT1A/ACADS/CPT2/ACSF2/ACADM/HADHA/PECR/ECI1
KEGG_PYRUVATE_METABOLISM	KEGG_PYRUVATE_METABOLISM	39	-0.550561	-2.1433	0.00011552	0.000905637	0.000617562	4306	tags=56%, list=22%, signal=44%	ACSS1/DLAT/ACACB/PKLR/HAGH/ALDH3A2/GRHPR/ACYP1/LDHD/DLD/PDHA1/ME2/ME3/PDHB/ACSS2/MDH1/ALDH7A1/PCK1/PCK2/ACAT1/ALDH9A1/MDH2
KEGG_GLYCOSAMINOGLYCAN_BIOSYNTHESIS_CHONDROITIN_SULFATE	KEGG_GLYCOSAMINOGLYCAN_BIOSYNTHESIS_CHONDROITIN_SULFATE	22	0.65619	2.13822	0.000116488	0.000907515	0.000618843	4780	tags=73%, list=24%, signal=55%	CHST11/CHSY1/DSE/CHST15/CHPF2/B3GALT6/CHST12/CSGALNACT1/CHST3/CHPF/CHST7/B3GAT1/CHSY3/CHST14/B4GALT7/XYLT2
PID_FCER1_PATHWAY	PID_FCER1_PATHWAY	58	0.481412	1.94595	0.000116442	0.000907515	0.000618843	3571	tags=43%, list=18%, signal=35%	LCP2/SPHK1/WIPF1/LYN/FCER1G/HCLS1/LAT2/FYN/BTK/RELA/MAP2K1/S1PR1/CBL/VAV1/PRKCB/PTPN13/ITK/DOK1/SYK/SHC1/PLCG1/FCGR2B/MS4A2/IKBKG/LAT
PID_TOLL_ENDOGENOUS_PATHWAY	PID_TOLL_ENDOGENOUS_PATHWAY	24	0.634239	2.10332	0.000119475	0.000927887	0.000632735	3629	tags=50%, list=19%, signal=41%	S100A8/S100A9/TLR2/LY96/VCAN/TLR1/BGN/TLR4/TLR6/IRAK1/IKBKG/IRAK2
KEGG_STARCH_AND_SUCROSE_METABOLISM	KEGG_STARCH_AND_SUCROSE_METABOLISM	39	-0.549697	-2.13994	0.000120571	0.000933485	0.000636552	3764	tags=59%, list=19%, signal=48%	GBE1/ENPP3/GUSB/UGT2B17/PYGB/TREH/UGT2B15/UGT2B10/UGT2A1/UGDH/AMY1C/UGT2B11/UGT2B4/UGP2/UGT1A8/PGM1/GBA3/UGT2B7/AGL/UGT2B28/UGT1A6/ENPP1/UGT2A3
REACTOME_ABC_FAMILY_PROTEINS_MEDIATED_TRANSPORT	REACTOME_ABC_FAMILY_PROTEINS_MEDIATED_TRANSPORT	101	0.402638	1.78873	0.000121471	0.000937548	0.000639322	4287	tags=45%, list=22%, signal=35%	DERL3/PSMB1/PSMA3/VCP/PSMB9/PSME2/PSMB5/ABCB6/PSMA1/PSMB6/DERL2/PSME1/PSMA5/PSMD14/PSMA6/DERL1/PSMD4/PSMB10/ABCC1/PSMC2/PSMB4/ERLEC1/ABCA12/PSME4/ABCA7/PSMC1/PSMB8/ABCG4/PSMC4/PSMD1/SEL1L/PSMA4/PSMD6/ABCG5/APOA1/PSMC6/PSMA7/ABCD1/ABCC9/PSMD5/EIF2S1/PSMD7/PSMA2/PSMB7/ABCA3
PID_S1P_S1P1_PATHWAY	PID_S1P_S1P1_PATHWAY	21	0.643787	2.09202	0.000126512	0.000973439	0.000663797	2975	tags=57%, list=15%, signal=49%	PTGS2/SPHK1/PDGFRB/GNAI2/ABCC1/S1PR1/PLCB2/ITGAV/VEGFA/PDGFB/KDR/PLCG1
WP_SIGNAL_TRANSDUCTION_THROUGH_IL1R	WP_SIGNAL_TRANSDUCTION_THROUGH_IL1R	32	0.572733	2.02414	0.00013653	0.00104729	0.000714157	3629	tags=50%, list=19%, signal=41%	IL1B/TNF/IL1A/IRAK3/IL1RN/TGFB1/NFKBIA/MAP2K3/IL6/IL1R1/TGFB3/RELA/TGFB2/IRAK1/IL1RAP/IRAK2
WP_CONSTITUTIVE_ANDROSTANE_RECEPTOR_PATHWAY	WP_CONSTITUTIVE_ANDROSTANE_RECEPTOR_PATHWAY	27	-0.590033	-2.07384	0.000137063	0.00104816	0.000714747	5109	tags=59%, list=26%, signal=44%	SMC1A/NCOA1/CYP2C19/CYP3A5/CYP3A4/ABCC3/EHHADH/CYP2B6/NCOA2/GSTA2/NCOA6/SULT1A1/UGT1A6/RXRA/ABCB1/PPARGC1A
BIOCARTA_IL12_PATHWAY	BIOCARTA_IL12_PATHWAY	19	0.664018	2.08038	0.000139575	0.0010641	0.000725621	3547	tags=63%, list=18%, signal=52%	JAK2/IFNG/IL18R1/CCR5/STAT4/CD3D/CD3G/CXCR3/IL18/CD247/CD3E/IL12RB1
REACTOME_TP53_REGULATES_METABOLIC_GENES	REACTOME_TP53_REGULATES_METABOLIC_GENES	75	-0.42953	-1.9026	0.000144463	0.00109467	0.000746468	4278	tags=51%, list=22%, signal=40%	YWHAB/PRKAG3/RRAGB/YWHAH/COX8A/COX18/SESN2/COX7A2L/COX6B1/SESN3/COX7C/LAMTOR3/COX6A1/COX7B/SURF1/PRDX2/SCO1/CYCS/TNRC6B/COX11/PRKAB1/COX6C/TP53/COX5A/SLC38A9/PRKAB2/GLS/TSC2/TACO1/PRDX5/TSC1/COX5B/LRPPRC/SESN1/COX4I1/PTEN/COX19/RRM2B
KEGG_B_CELL_RECEPTOR_SIGNALING_PATHWAY	KEGG_B_CELL_RECEPTOR_SIGNALING_PATHWAY	74	0.439186	1.83815	0.00014434	0.00109467	0.000746468	5286	tags=55%, list=27%, signal=41%	LILRB3/DAPP1/LYN/IFITM1/RAC2/CD79A/NFKBIE/NFKBIA/CARD11/PIK3CD/BTK/NFATC1/RELA/CD19/MAP2K1/PLCG2/CD81/CD72/VAV1/PRKCB/INPP5D/PIK3AP1/RASGRP3/SYK/CD79B/PTPN6/FCGR2B/IKBKG/PPP3CC/FOS/PPP3R1/CD22/CR2/PPP3CB/AKT3/PIK3R5/PIK3CG/PPP3CA/NFATC3/AKT1/BCL10
REACTOME_DECTIN_2_FAMILY	REACTOME_DECTIN_2_FAMILY	24	0.628602	2.08462	0.000151194	0.0011422	0.000778876	4189	tags=58%, list=21%, signal=46%	CLEC4E/LYN/CLEC4A/FCER1G/FYN/MUC1/PLCG2/CLEC4D/SYK/MUC4/MUC5AC/MUC5B/MUCL1/MUC13
PID_NFAT_TFPATHWAY	PID_NFAT_TFPATHWAY	44	0.526582	1.98928	0.000152785	0.00115073	0.000784697	4534	tags=55%, list=23%, signal=42%	PTGS2/EGR2/TNF/JUNB/BATF3/IFNG/IL2RA/EGR3/CSF2/TBX21/NFATC1/IRF4/PRKCQ/SLC3A2/EGR1/IKZF1/PTPN1/CTLA4/E2F1/FOS/GATA3/IL4/FASLG/EGR4
PID_PTP1B_PATHWAY	PID_PTP1B_PATHWAY	52	0.483781	1.91108	0.000156059	0.00117185	0.000799098	3571	tags=42%, list=18%, signal=35%	SOCS3/FGR/LYN/JAK2/FCGR2A/PDGFRB/STAT5A/FYN/LCK/CAV1/STAT3/PTPN1/DOK1/PDGFB/HCK/SHC1/BLK/CSF1R/STAT5B/NOX4/CSK/LAT
WP_MAPK_SIGNALING_PATHWAY	WP_MAPK_SIGNALING_PATHWAY	241	0.320846	1.59938	0.000161687	0.00121047	0.000825432	5200	tags=39%, list=27%, signal=29%	IL1B/ATF4/TNF/IL1A/RAC2/STK4/MRAS/DUSP6/DUSP7/MAP3K8/CDC25B/GNA12/DUSP2/DUSP10/PDGFRB/TGFB1/MAP4K1/DUSP4/MAP2K3/NFKB2/IL1R1/TGFB3/HSPA6/PTPN7/MAPK11/NFATC1/MAP3K5/RELA/LRRK2/MAP3K12/MAP3K6/CACNB3/FGF7/MAP2K1/RASGRP1/FGF2/RAP1B/RRAS/MAPKAPK2/TAOK2/FLNA/CACNA1C/TGFBR2/DUSP3/RASGRP2/TGFB2/ARRB2/MAPK12/RASGRP3/CACNA1H/STK3/PDGFB/NGF/FLNC/RASGRF2/PRKCG/RPS6KA4/FGFR1/RASA2/IKBKG/MEF2C/TGFBR1/TNFRSF1A/H…
WP_MICROGLIA_PATHOGEN_PHAGOCYTOSIS_PATHWAY	WP_MICROGLIA_PATHOGEN_PHAGOCYTOSIS_PATHWAY	39	0.552244	2.05282	0.000169277	0.0012635	0.000861591	3905	tags=62%, list=20%, signal=49%	TREM1/LYN/NCF2/RAC2/ITGB2/ARPC1B/FCER1G/PIK3CD/CYBB/NCKAP1L/SIGLEC7/NCF4/NCF1/PLCG2/VAV1/ITGAM/C1QA/CYBA/SYK/HCK/PTPN6/LAT/TYROBP/C1QB
KEGG_MAPK_SIGNALING_PATHWAY	KEGG_MAPK_SIGNALING_PATHWAY	261	0.315252	1.58918	0.000174859	0.00130126	0.000887345	5200	tags=39%, list=27%, signal=29%	IL1B/ATF4/TNF/DUSP5/IL1A/RAC2/STK4/MRAS/DUSP6/DUSP7/MAP3K8/CDC25B/GNA12/MAP3K3/DUSP2/DUSP10/PDGFRB/TGFB1/RPS6KA2/MAP4K1/DUSP14/DUSP4/MAP2K3/NFKB2/IL1R1/TGFB3/HSPA6/PTPN7/MAPK11/MAP3K5/RELA/MAP3K12/MAP3K6/CACNB3/FGF7/MAP2K1/RASGRP1/FGF2/RAP1B/RRAS/MAPKAPK2/TAOK2/FLNA/PLA2G3/CACNA1C/PLA2G2A/PRKCB/TGFBR2/DUSP3/RASGRP2/TGFB2/ARRB2/MAPK12/PLA2G5/RASGRP3/CACNA1H/PDGFRA/STK3/PDGFB/NGF/FLNC/RASGRF2/PRKCG…
REACTOME_ROS_AND_RNS_PRODUCTION_IN_PHAGOCYTES	REACTOME_ROS_AND_RNS_PRODUCTION_IN_PHAGOCYTES	36	0.551186	2.00598	0.000176501	0.00130957	0.000893009	2165	tags=36%, list=11%, signal=32%	NCF2/RAC2/ATP6V1F/TCIRG1/NOS2/CYBB/ATP6V1G1/NCF4/SLC11A1/NCF1/ATP6V1E2/CYBA/ATP6V0B
KEGG_PORPHYRIN_AND_CHLOROPHYLL_METABOLISM	KEGG_PORPHYRIN_AND_CHLOROPHYLL_METABOLISM	33	-0.559559	-2.08406	0.000178623	0.00132138	0.000901063	4337	tags=61%, list=22%, signal=47%	BLVRB/FTMT/GUSB/UGT2B17/CPOX/UGT2B15/FTH1/UGT2B10/UGT2A1/UGT2B11/UGT2B4/COX10/HCCS/UGT1A8/UGT2B7/UGT2B28/UGT1A6/ALAD/COX15/UGT2A3
REACTOME_DEFENSINS	REACTOME_DEFENSINS	27	0.608939	2.07324	0.000180711	0.00133288	0.000908903	1371	tags=33%, list=7%, signal=31%	TLR2/DEFB4A/DEFA6/DEFA5/DEFA3/TLR1/CCR2/DEFB103B/CCR6
KEGG_HYPERTROPHIC_CARDIOMYOPATHY_HCM	KEGG_HYPERTROPHIC_CARDIOMYOPATHY_HCM	83	0.433153	1.86514	0.000184338	0.00135562	0.000924408	4891	tags=45%, list=25%, signal=34%	TPM4/TNF/ACTB/TGFB1/IL6/ITGA5/ITGA4/TGFB3/MYBPC3/TPM2/CACNB3/ITGA1/ITGA11/ITGA6/SLC8A1/CACNA1C/ITGAV/TGFB2/TPM3/ITGA7/ITGB7/LMNA/ITGA8/SGCB/SGCD/DES/EMD/CACNG6/ACTG1/ITGA2/PRKAA2/PRKAA1/ITGB6/ITGB4/ITGB3/RYR2/TNNI3
REACTOME_SYNTHESIS_OF_BILE_ACIDS_AND_BILE_SALTS_VIA_7ALPHA_HYDROXYCHOLESTEROL	REACTOME_SYNTHESIS_OF_BILE_ACIDS_AND_BILE_SALTS_VIA_7ALPHA_HYDROXYCHOLESTEROL	23	-0.622066	-2.12402	0.000190218	0.00139475	0.00095109	1359	tags=35%, list=7%, signal=32%	SCP2/NCOA2/ABCB11/ACOT8/RXRA/CYP27A1/AMACR/ACOX2
REACTOME_DRUG_ADME	REACTOME_DRUG_ADME	87	-0.399942	-1.82474	0.000191366	0.00139905	0.000954023	4494	tags=45%, list=23%, signal=35%	TPMT/PON1/UGT3A2/UGT3A1/IMPDH2/PON3/NAT2/GSTT1/CYP3A4/UGT2B17/ACY1/UGT2B15/UGT2B10/GGT6/ABCC3/UGT2A1/VAV2/ADAL/UGT2B11/UGT2B4/CYP2D6/NUDT15/SULT1A4/GSTA1/UGT1A8/BSG/GSTA2/SULT1A1/UGT2B7/UGT2B28/ABCG2/UGT1A6/SLC16A1/PCK1/ADH1A/ABCB1/CES2/UGT2A3/VAV3
REACTOME_S_PHASE	REACTOME_S_PHASE	159	0.361796	1.71423	0.000191981	0.00139944	0.000954292	5725	tags=43%, list=29%, signal=31%	E2F5/PSMB1/PSMA3/CDC25B/PSMB9/PSME2/PSMB5/POLD3/PSMA1/PSMB6/PSME1/PSMA5/PSMD14/PSMA6/CCNE1/PSMD4/CDC27/PSMB10/PSMC2/PSMB4/PSME4/PSMC1/FEN1/PSMB8/PSMC4/CDC6/CDC26/PSMD1/PSMA4/CDC45/UBE2S/MNAT1/CCND1/PSMD6/ANAPC16/PSMC6/PSMA7/E2F1/CDKN1A/PSMD5/RBX1/CUL1/POLA2/PSMD7/RBBP4/PSMA2/PSMB7/AKT3/PDS5B/UBC/RB1/CDK2/SKP2/POLD2/ANAPC11/PSMC3/RFC1/ANAPC10/AKT1/PSMD8/PSMD2/RFC4/CDK4/MCM6/PSMA8/PSMC5/MCM5/MCM3
WP_IL4_SIGNALING_PATHWAY	WP_IL4_SIGNALING_PATHWAY	54	0.498231	1.98413	0.000195132	0.00141414	0.000964315	4131	tags=48%, list=21%, signal=38%	SOCS3/SOCS1/JAK2/STAT1/STAT5A/NFKBIA/FES/CEBPB/PIK3CD/MAPK11/RELA/CBL/FLNA/DOK2/INPP5D/STAT3/SHC1/STAT5B/PTPN6/JAK1/STAT6/IL4R/BIRC5/FOS/GATA3/IL4
REACTOME_MITOCHONDRIAL_PROTEIN_IMPORT	REACTOME_MITOCHONDRIAL_PROTEIN_IMPORT	54	-0.473611	-1.97174	0.000194734	0.00141414	0.000964315	4681	tags=56%, list=24%, signal=42%	TOMM20/HSPD1/GFER/TOMM7/TIMM8A/VDAC1/TIMM13/TIMM44/GRPEL1/NDUFB8/HSPA9/CHCHD4/IDH3G/MTX2/LDHD/OTC/CHCHD3/BCS1L/CHCHD10/SLC25A13/CS/SLC25A4/CYC1/SLC25A12/SAMM50/ACO2/PMPCB/DNAJC19/COX19/SLC25A6
WP_CODEINE_AND_MORPHINE_METABOLISM	WP_CODEINE_AND_MORPHINE_METABOLISM	11	-0.762324	-2.07587	0.000198209	0.00142814	0.00097386	3572	tags=73%, list=18%, signal=60%	CYP3A4/ABCC3/UGT2B4/CYP2D6/UGT1A8/UGT2B7/UGT1A6/ABCB1
PID_ATF2_PATHWAY	PID_ATF2_PATHWAY	56	0.472796	1.90011	0.000198052	0.00142814	0.00097386	4490	tags=45%, list=23%, signal=35%	SOCS3/PLAU/DUSP5/JUNB/IL23A/IFNG/DUSP10/NOS2/IL6/MAPK11/ATF3/MMP2/CSRP2/SERPINB5/BCL2/TGFB2/SELE/PDGFRA/CCND1/COL24A1/CBFB/DDIT3/FOS/PRKCA/RB1
WP_NEUROINFLAMMATION_AND_GLUTAMATERGIC_SIGNALING	WP_NEUROINFLAMMATION_AND_GLUTAMATERGIC_SIGNALING	139	0.37079	1.73165	0.000200255	0.00143872	0.000981076	4459	tags=42%, list=23%, signal=32%	SOCS3/IL1B/TNF/IL1A/LRRC8A/IL10RA/IFNG/STAT1/TGFB1/PSAT1/NFKB2/IL6/IL1R1/SLC38A5/SHMT2/TGFB3/LRRC8E/PHGDH/LIF/IFNGR1/FGF2/SLC2A1/PRKCB/TGFBR2/PLCB2/BCL2/TGFB2/SLC2A3/LRRC8C/GRIN3A/PLCB1/STAT3/SLC1A3/ADCY3/SMAD3/NGF/LRRC8B/IL10/PRKCG/JAK1/SLC1A4/GLUL/SLC38A2/STAT6/IL4R/TGFBR1/TNFRSF1B/TRAF5/TNFRSF1A/LTA/FOS/IL4/DISC1/PRKCA/GRIN2D/CAMKK1/PSPH/IRS1
WP_ULCERATIVE_COLITIS_SIGNALING	WP_ULCERATIVE_COLITIS_SIGNALING	18	0.677224	2.099	0.00020671	0.00148082	0.00100979	4131	tags=67%, list=21%, signal=53%	TLR2/TNF/IFNG/HLA-DMA/NOD2/TGFB1/NFATC1/IL10/STAT6/IL4R/GATA3/IL4
REACTOME_ANTIGEN_PRESENTATION_FOLDING_ASSEMBLY_AND_PEPTIDE_LOADING_OF_CLASS_I_MHC	REACTOME_ANTIGEN_PRESENTATION_FOLDING_ASSEMBLY_AND_PEPTIDE_LOADING_OF_CLASS_I_MHC	29	0.586082	2.01686	0.000210299	0.00150222	0.00102438	3353	tags=66%, list=17%, signal=54%	CALR/TAP1/SEC13/SEC24D/PDIA3/SEC31A/HLA-A/HLA-F/SEC24A/HSPA5/HLA-G/HLA-B/B2M/HLA-C/HLA-E/TAP2/CANX/BCAP31/TAPBP
REACTOME_INFLAMMASOMES	REACTOME_INFLAMMASOMES	21	0.630455	2.04869	0.000212246	0.00150941	0.00102928	2583	tags=48%, list=13%, signal=41%	NLRC4/CASP1/NFKB2/AIM2/RELA/NLRP1/PSTPIP1/NLRP3/BCL2/PANX1
WP_ANGIOGENESIS	WP_ANGIOGENESIS	24	0.617681	2.04841	0.000212516	0.00150941	0.00102928	2975	tags=50%, list=15%, signal=42%	MMP9/HIF1A/FGF2/TIMP3/FLT1/VEGFA/TEK/TIMP2/PDGFRA/PDGFB/KDR/PLCG1
REACTOME_PARASITE_INFECTION	REACTOME_PARASITE_INFECTION	60	0.469786	1.90461	0.000214147	0.00151667	0.00103423	3581	tags=42%, list=18%, signal=34%	FCGR3A/FGR/WIPF1/LYN/IGLV6-57/ACTB/ARPC1B/ARPC3/FYN/BTK/NCKAP1L/CD3G/WAS/VAV1/MYO5A/MYO9B/ARPC2/ARPC5/SYK/HCK/CD247/ELMO1/ACTR3/ABI2/WASF1
REACTOME_MYD88_INDEPENDENT_TLR4_CASCADE	REACTOME_MYD88_INDEPENDENT_TLR4_CASCADE	107	0.399972	1.7918	0.000255861	0.00180697	0.00123219	4041	tags=37%, list=21%, signal=30%	S100A12/SAA1/LY96/DUSP6/DUSP7/MAP3K8/BIRC3/NOD2/RPS6KA2/NFKBIA/DUSP4/MAP2K3/NFKB2/RIPK2/IRF7/USP18/MAPK11/RELA/MAP2K1/MAPKAPK2/TBK1/NKIRAS1/TLR4/DUSP3/NLRC5/S100B/IKBIP/LRRC14/RIPK1/IRAK1/TRAF3/TANK/IKBKG/MEF2C/IRAK2/MEF2A/CUL1/FOS/MAPK7/AGER
REACTOME_MITOTIC_G2_G2_M_PHASES	REACTOME_MITOTIC_G2_G2_M_PHASES	192	0.340178	1.6512	0.000260052	0.00183138	0.00124883	5570	tags=43%, list=28%, signal=31%	PSMB1/PSMA3/CDC25B/PSMB9/PSME2/PSMB5/TUBB6/PSMA1/TUBB2A/PSMB6/PSME1/PSMA5/PSMD14/PSMA6/PSMD4/PRKAR2B/PSMB10/CETN2/PSMC2/PSMB4/ACTR1A/AJUBA/PSME4/PHLDA1/NME7/TUBA1C/PSMC1/CEP164/CEP72/PSMB8/TUBG1/PSMC4/TUBG2/MYBL2/PSMD1/TUBA1B/CSNK1E/CKAP5/PSMA4/E2F3/TUBB3/MNAT1/PSMD6/NDE1/TUBB/TUBB2B/PSMC6/PSMA7/E2F1/PPP1R12A/CDKN1A/ODF2/PSMD5/RBX1/XPO1/CUL1/CEP135/PPP1R12B/TUBB4B/TUBA4A/PSMD7/RBBP4/PSMA2/PSMB7/H…
PID_IL6_7_PATHWAY	PID_IL6_7_PATHWAY	47	0.501489	1.92791	0.00026234	0.00184229	0.00125628	3961	tags=47%, list=20%, signal=37%	SOCS3/CEBPD/JUNB/HSP90B1/JAK2/STAT1/TIMP1/MCL1/IRF1/IL6/CEBPB/MAPK11/VAV1/LMO4/PTPRE/STAT3/TNFSF11/HCK/JAK1/A2M/FGG/FOS
REACTOME_TRANSPORT_TO_THE_GOLGI_AND_SUBSEQUENT_MODIFICATION	REACTOME_TRANSPORT_TO_THE_GOLGI_AND_SUBSEQUENT_MODIFICATION	180	0.339144	1.63153	0.000270963	0.0018975	0.00129392	5702	tags=44%, list=29%, signal=32%	CD55/LMAN1/COL7A1/AREG/BET1L/FUT8/SEC13/ARFGAP3/TUBB6/CD59/PREB/SEC22C/SEC24D/TUBB2A/MGAT1/COPZ1/KDELR3/CAPZA1/SEC31A/ACTR1A/MCFD2/STX5/YKT6/SERPINA1/TMED7/DYNC1LI1/DYNLL2/B4GALT3/SEC24A/TBC1D20/TUBA1C/COPB2/SEC23IP/COPZ2/USO1/TMED2/TUBA1B/TRAPPC6B/MAN1A2/TUBB3/COG5/TFG/TMED3/PPP6R1/CTSC/SEC22A/TUBB2B/DCTN6/MANEA/LHB/SEC22B/MAN1C1/SPTBN2/MGAT2/B4GALT1/TUBB4B/MGAT3/BET1/TUBA4A/SAR1B/KDELR1/CHST10/…
REACTOME_SIGNALING_BY_SCF_KIT	REACTOME_SIGNALING_BY_SCF_KIT	43	0.517671	1.95622	0.000273561	0.00191033	0.00130267	3066	tags=44%, list=16%, signal=37%	SOCS1/MMP9/LYN/JAK2/STAT1/SH2B2/STAT5A/FES/FYN/GRB10/LCK/KIT/CBL/VAV1/GRAP/GRAP2/STAT3/STAT5B/PTPN6
KEGG_DILATED_CARDIOMYOPATHY	KEGG_DILATED_CARDIOMYOPATHY	90	0.414749	1.79958	0.00027978	0.0019483	0.00132856	4707	tags=41%, list=24%, signal=31%	TPM4/TNF/ACTB/TGFB1/ITGA5/ITGA4/ADCY4/PLN/TGFB3/MYBPC3/TPM2/CACNB3/ITGA1/ITGA11/ITGA6/SLC8A1/CACNA1C/ITGAV/TGFB2/TPM3/ITGA7/ITGB7/LMNA/ADCY3/ADCY7/ITGA8/SGCB/SGCD/DES/EMD/CACNG6/ACTG1/ITGA2/ITGB6/ITGB4/ITGB3/RYR2
WP_GPCRS_CLASS_A_RHODOPSINLIKE	WP_GPCRS_CLASS_A_RHODOPSINLIKE	237	0.320889	1.59613	0.000293015	0.00203478	0.00138754	5638	tags=32%, list=29%, signal=23%	HCAR3/P2RY6/FPR1/ADORA2A/GPR4/OR2H1/FPR2/GPR68/OR10H2/CXCR1/RGL4/PTAFR/F2R/ADRB2/CXCR2/C3AR1/CCR5/GPR171/GPR65/EDNRA/PTGIR/CXCR4/CCR2/FFAR2/CCR6/CMKLR1/ADRA2C/SUCNR1/RRH/P2RY14/OR1E1/GPR19/PTGER1/CYSLTR1/P2RY2/PTGFR/P2RY13/CCR10/CXCR3/CYSLTR2/F2RL3/P2RY10/NPY2R/CCR7/APLNR/CCR3/OPRL1/DRD4/GALR3/MTNR1A/GPR18/CXCR5/CX3CR1/GPR174/LPAR6/CNR2/GPR25/CCR1/GPR27/CHRM2/FPR3/GPR52/EDNRB/HCRTR1/PTGER2/MLNR/A…
WP_REGULATORY_CIRCUITS_OF_THE_STAT3_SIGNALING_PATHWAY	WP_REGULATORY_CIRCUITS_OF_THE_STAT3_SIGNALING_PATHWAY	77	0.432841	1.83165	0.00030717	0.00212715	0.00145053	3304	tags=36%, list=17%, signal=30%	SOCS3/IL15RA/IL10RA/JAK2/IL2RA/DUSP2/PDGFRB/F2R/IL21R/CSF2RB/CSF3R/PTPRC/MAPK11/IL27RA/IL2RB/IL7R/IFNGR1/SETD7/PRKCB/STAT3/MAPK12/F2RL3/PDGFRA/OSMR/IL3RA/IL5RA/CSF2RA/JAK1
REACTOME_PLATELET_ADHESION_TO_EXPOSED_COLLAGEN	REACTOME_PLATELET_ADHESION_TO_EXPOSED_COLLAGEN	15	0.693983	2.02187	0.000310058	0.00213529	0.00145607	4251	tags=67%, list=22%, signal=52%	LYN/COL1A1/VWF/FCER1G/FYN/COL1A2/ITGA1/GP1BA/GP1BB/ITGA2
WP_ONCOSTATIN_M_SIGNALING_PATHWAY	WP_ONCOSTATIN_M_SIGNALING_PATHWAY	64	0.449552	1.82873	0.000309482	0.00213529	0.00145607	2876	tags=36%, list=15%, signal=31%	SOCS3/OSM/MMP1/MMP3/CCL2/JUNB/HIF1A/JAK2/STAT1/NFKBIA/CEBPB/RELA/MAP2K1/PRKCH/PRKCB/TIMP3/SERPINE1/EGR1/VEGFA/STAT3/OSMR/SHC1/STAT5B
WP_TGFBETA_RECEPTOR_SIGNALING	WP_TGFBETA_RECEPTOR_SIGNALING	54	0.48617	1.9361	0.000316541	0.00217393	0.00148242	4427	tags=44%, list=23%, signal=34%	TNF/SKIL/IFNG/STAT1/RUNX3/ENG/TGFB1/SPP1/LIF/INHBA/SKI/RUNX2/TGFBR2/SERPINE1/STAT3/SMAD3/TFE3/ZEB2/FST/JAK1/TGFBR1/FOS/LTBP1/ITGB6
PID_BCR_5PATHWAY	PID_BCR_5PATHWAY	63	0.449865	1.82994	0.000319908	0.00219102	0.00149408	4151	tags=49%, list=21%, signal=39%	BCL2A1/DAPP1/LYN/CD79A/ETS1/MAP4K1/POU2F2/NFKBIA/CARD11/BTK/PTPRC/NFATC1/RELA/CD19/MAP2K1/PLCG2/CD72/SH3BP5/DOK1/SYK/SHC1/CD79B/PTPN6/IBTK/FCGR2B/CSK/IKBKG/PPP3CC/FOS/CD22/PPP3CB
SA_MMP_CYTOKINE_CONNECTION	SA_MMP_CYTOKINE_CONNECTION	15	0.69307	2.01921	0.000326932	0.00223299	0.00152269	3717	tags=73%, list=19%, signal=59%	IL1B/FCGR3A/TNF/CD44/TGFB1/SPN/TNFRSF8/TGFB2/SELL/TNFRSF1B/TNFRSF1A
BIOCARTA_CYTOKINE_PATHWAY	BIOCARTA_CYTOKINE_PATHWAY	17	0.676971	2.05552	0.000333999	0.00227503	0.00155136	5010	tags=71%, list=26%, signal=53%	TNF/IL1A/IFNG/IL6/IL16/IL18/IL10/IL15/IL4/TXLNA/IL9/IL13
WP_TYPE_I_INTERFERON_INDUCTION_AND_SIGNALING_DURING_SARSCOV2_INFECTION	WP_TYPE_I_INTERFERON_INDUCTION_AND_SIGNALING_DURING_SARSCOV2_INFECTION	31	0.567333	1.99393	0.000336304	0.00228448	0.00155781	4827	tags=55%, list=25%, signal=41%	TLR2/STAT1/IRF9/IRF7/TBK1/TLR9/OAS3/TLR4/OAS2/STAT2/TLR6/TREML4/TRAF3/JAK1/IFNAR2/TMPRSS2/IRF3
BIOCARTA_IL10_PATHWAY	BIOCARTA_IL10_PATHWAY	13	0.712508	1.99331	0.000347683	0.00235536	0.00160614	3304	tags=77%, list=17%, signal=64%	TNF/IL1A/IL10RA/STAT1/STAT5A/BLVRA/IL6/STAT3/IL10/JAK1
KEGG_RIBOSOME	KEGG_RIBOSOME	87	-0.387943	-1.77	0.0003628	0.00245111	0.00167143	5582	tags=44%, list=28%, signal=31%	RPS11/RPS15/RPL29/RPS26/RPL30/RPL17/RPL7A/RPS2/RPL36/RPS28/RPS21/RPS7/RPL36A/RPS8/MRPL13/RPL13A/RPL10A/RPS23/RPL8/RPS5/RPL11/RPS3/RPL37A/RPL26L1/RPS29/RPL18/RPS24/RPS3A/RPL13/RPS19/RPS6/RPL5/RPL26/RPL9/RPL15/RPL31/RPS18/RPL22
PID_TCR_CALCIUM_PATHWAY	PID_TCR_CALCIUM_PATHWAY	27	0.59064	2.01094	0.000371416	0.00250254	0.0017065	5917	tags=67%, list=30%, signal=47%	PTGS2/JUNB/BATF3/IFNG/IL2RA/CSF2/NFATC1/FOS/PPP3R1/CABIN1/IL4/PPP3CB/FASLG/PPP3CA/NFATC3/RCAN1/NFATC2/FOSL1
REACTOME_METALLOTHIONEINS_BIND_METALS	REACTOME_METALLOTHIONEINS_BIND_METALS	11	-0.745731	-2.03069	0.00038389	0.00257961	0.00175906	4243	tags=91%, list=22%, signal=71%	MT2A/MT1X/MT1B/MT1A/MT1H/MT1M/MT1E/MT1G/MT1F/MT3
REACTOME_INTERLEUKIN_20_FAMILY_SIGNALING	REACTOME_INTERLEUKIN_20_FAMILY_SIGNALING	22	0.626254	2.04067	0.000385989	0.00258675	0.00176393	3304	tags=55%, list=17%, signal=45%	SOCS3/IL26/JAK2/STAT1/STAT5A/IL19/STAT4/STAT2/STAT3/STAT5B/IL22RA2/JAK1
WP_IL3_SIGNALING_PATHWAY	WP_IL3_SIGNALING_PATHWAY	48	0.489171	1.89525	0.000388892	0.00259921	0.00177243	3304	tags=48%, list=17%, signal=40%	LYN/JAK2/TGFB1/STAT5A/CD69/CSF2RB/FYN/PIK3CD/MAP2K1/CBL/VAV1/INPP5D/BCL2/STAT3/SYK/HCK/SHC1/CCR3/STAT5B/PTPN6/IL3RA/IL5RA/JAK1
WP_VALPROIC_ACID_PATHWAY	WP_VALPROIC_ACID_PATHWAY	12	-0.734662	-2.06056	0.000392898	0.00261199	0.00178114	2064	tags=58%, list=11%, signal=52%	IVD/EHHADH/CYP2B6/ACADSB/HADHB/HADHA/ABAT
REACTOME_FCGR3A_MEDIATED_IL10_SYNTHESIS	REACTOME_FCGR3A_MEDIATED_IL10_SYNTHESIS	38	0.53434	1.98205	0.000392491	0.00261199	0.00178114	2975	tags=47%, list=15%, signal=40%	FCGR3A/FGR/LYN/IGLV6-57/FCGR2A/ADCY4/FYN/PRKAR2B/ITPR1/PLCG2/CD3G/ADCY3/SYK/ADCY7/HCK/CD247/IL10/PLCG1
REACTOME_DEGRADATION_OF_BETA_CATENIN_BY_THE_DESTRUCTION_COMPLEX	REACTOME_DEGRADATION_OF_BETA_CATENIN_BY_THE_DESTRUCTION_COMPLEX	81	0.409927	1.75074	0.000397168	0.00263335	0.00179571	4266	tags=44%, list=22%, signal=35%	PSMB1/PSMA3/PSMB9/PSME2/PSMB5/PSMA1/PSMB6/PSME1/PSMA5/PSMD14/PSMA6/PSMD4/PSMB10/PPP2R5B/PSMC2/PSMB4/PSME4/PSMC1/PSMB8/TCF7L1/PSMC4/PSMD1/PSMA4/PSMD6/PSMC6/PSMA7/TCF7/PSMD5/RBX1/CTBP1/CUL1/PSMD7/HDAC1/TLE1/PSMA2/PSMB7
REACTOME_INTERLEUKIN_27_SIGNALING	REACTOME_INTERLEUKIN_27_SIGNALING	11	0.753166	2.00709	0.000403141	0.00266586	0.00181788	3304	tags=73%, list=17%, signal=60%	JAK2/STAT1/EBI3/IL27RA/STAT3/CANX/CRLF1/JAK1
REACTOME_BUDDING_AND_MATURATION_OF_HIV_VIRION	REACTOME_BUDDING_AND_MATURATION_OF_HIV_VIRION	26	-0.598899	-2.09539	0.00040563	0.00267523	0.00182426	4109	tags=54%, list=21%, signal=43%	VPS28/VPS4B/PDCD6IP/VPS37C/VPS37A/PPIA/CHMP5/VTA1/CHMP4C/CHMP2A/VPS37B/CHMP3/CHMP4B/NEDD4L
KEGG_N_GLYCAN_BIOSYNTHESIS	KEGG_N_GLYCAN_BIOSYNTHESIS	46	0.506201	1.93144	0.00040876	0.00268875	0.00183349	4536	tags=50%, list=23%, signal=39%	RPN1/FUT8/STT3A/MGAT1/DAD1/B4GALT3/DPAGT1/STT3B/ALG5/RPN2/ALG3/MAN1A2/ALG9/DDOST/ALG2/MOGS/MAN1C1/MGAT2/B4GALT1/MGAT3/B4GALT2/ALG1/DPM2
REACTOME_CS_DS_DEGRADATION	REACTOME_CS_DS_DEGRADATION	14	0.70096	2.02304	0.000421604	0.00276595	0.00188612	2393	tags=50%, list=12%, signal=44%	VCAN/BGN/ARSB/CSPG4/HYAL1/DCN/HYAL3
WP_LDL_INFLUENCE_ON_CD14_AND_TLR4	WP_LDL_INFLUENCE_ON_CD14_AND_TLR4	24	0.604491	2.00467	0.000422881	0.00276704	0.00188687	2794	tags=50%, list=14%, signal=43%	IL1B/ATF4/CCL2/CREB3L2/NFKB2/IL6/MAPK11/RELA/TLR4/CREB3/MAPK12/IL10
WP_KIT_RECEPTOR_SIGNALING_PATHWAY	WP_KIT_RECEPTOR_SIGNALING_PATHWAY	59	0.458107	1.85251	0.00042516	0.00277467	0.00189207	3066	tags=42%, list=16%, signal=36%	SOCS1/LYN/JUNB/SNAI1/JAK2/STAT1/SH2B2/STAT5A/FYN/BTK/GRB10/TBX2/MAP2K1/KIT/CBL/VAV1/PRKCB/INPP5D/BCL2/STAT3/DOK1/SHC1/STAT5B/PLCG1/PTPN6
PID_MYC_ACTIV_PATHWAY	PID_MYC_ACTIV_PATHWAY	78	0.425554	1.79761	0.000426646	0.0027771	0.00189373	5488	tags=51%, list=28%, signal=37%	PIM1/MMP9/EIF4A1/SNAI1/ENO1/ODC1/PMAIP1/POLR3D/EIF4E/SLC2A1/MTDH/LDHA/GAPDH/MYCT1/NCL/MTA1/SMAD3/TK1/SERPINI1/E2F3/NBN/NME1/EIF4G1/CCND2/NME2/SUPT3H/CAD/PTMA/PRDX3/TAF4B/BIRC5/EIF2S1/HSP90AA1/HMGA1/TAF10/NPM1/TAF12/BAX/CDK4/PEG10
REACTOME_TRANSCRIPTIONAL_ACTIVATION_OF_MITOCHONDRIAL_BIOGENESIS	REACTOME_TRANSCRIPTIONAL_ACTIVATION_OF_MITOCHONDRIAL_BIOGENESIS	49	-0.465269	-1.88984	0.00043665	0.00283482	0.00193309	3393	tags=39%, list=17%, signal=32%	GLUD2/GLUD1/TFB2M/CYCS/SIRT3/CHD9/SIRT4/NCOA2/SIRT5/ESRRA/TFAM/NCOA6/POLRMT/CALM1/PPARGC1B/ACSS2/PPARA/RXRA/PPARGC1A
WP_LTF_DANGER_SIGNAL_RESPONSE_PATHWAY	WP_LTF_DANGER_SIGNAL_RESPONSE_PATHWAY	17	0.667704	2.02738	0.000446145	0.00288894	0.00196999	2807	tags=53%, list=14%, signal=45%	IL1B/TREM1/TLR2/TNF/IL1A/IL6/TLR4/LTF/IRAK1
BIOCARTA_IL17_PATHWAY	BIOCARTA_IL17_PATHWAY	14	0.698775	2.01673	0.000459525	0.00296786	0.00202381	3216	tags=71%, list=16%, signal=60%	CSF3/IL6/CD3D/CD34/CD3G/CD8A/CD2/CD247/CD4/CD3E
REACTOME_INTERLEUKIN_6_FAMILY_SIGNALING	REACTOME_INTERLEUKIN_6_FAMILY_SIGNALING	24	0.601776	1.99566	0.000474091	0.00305403	0.00208257	3304	tags=54%, list=17%, signal=45%	SOCS3/OSM/JAK2/STAT1/CLCF1/IL6/IL11/LIF/CBL/STAT3/OSMR/CRLF1/JAK1
BIOCARTA_STEM_PATHWAY	BIOCARTA_STEM_PATHWAY	14	0.697492	2.01303	0.000476388	0.00306091	0.00208727	4441	tags=64%, list=23%, signal=50%	CSF2/CSF3/IL6/IL11/CD8A/CD4/IL7/IL4/IL9
REACTOME_CLASS_I_PEROXISOMAL_MEMBRANE_PROTEIN_IMPORT	REACTOME_CLASS_I_PEROXISOMAL_MEMBRANE_PROTEIN_IMPORT	20	-0.615164	-2.02137	0.00048134	0.00307688	0.00209815	3915	tags=60%, list=20%, signal=48%	PEX3/ACBD5/ALDH3A2/PEX12/PEX16/PEX14/ATAD1/PEX11B/PEX19/ABCD3/PEX26/PXMP2
REACTOME_CRISTAE_FORMATION	REACTOME_CRISTAE_FORMATION	11	-0.740202	-2.01563	0.000480465	0.00307688	0.00209815	3154	tags=64%, list=16%, signal=53%	HSPA9/MTX2/CHCHD3/APOO/DNAJC11/SAMM50/IMMT
PID_ILK_PATHWAY	PID_ILK_PATHWAY	45	0.488142	1.85592	0.000519096	0.00330974	0.00225694	5200	tags=51%, list=27%, signal=38%	SNAI1/LIMS1/PARVB/ZYX/DIAPH1/RHOG/PARVG/TACC3/ARHGEF6/PARP1/MYL9/LIMS2/CKAP5/ZEB1/CCND1/PPP1R12A/XPO1/CDC37/PPP1R14B/PXN/HSP90AA1/CTNNB1/AKT1
BIOCARTA_EOSINOPHILS_PATHWAY	BIOCARTA_EOSINOPHILS_PATHWAY	11	0.744197	1.98318	0.000527317	0.00334504	0.00228102	3982	tags=82%, list=20%, signal=65%	HLA-DRB1/CSF2/CCL11/HLA-DRA/HLA-DRB5/HLA-DRB4/HLA-DRB3/CCR3/CCL5
WP_DEVELOPMENT_AND_HETEROGENEITY_OF_THE_ILC_FAMILY	WP_DEVELOPMENT_AND_HETEROGENEITY_OF_THE_ILC_FAMILY	32	0.544307	1.92368	0.000526647	0.00334504	0.00228102	4441	tags=50%, list=23%, signal=39%	IL1B/TNF/AREG/IL23A/IFNG/AHR/TBX21/IL6/IL33/IL18/EOMES/IL15/IL7/GATA3/IL4/IL9
WP_MITOCHONDRIAL_COMPLEX_III_ASSEMBLY	WP_MITOCHONDRIAL_COMPLEX_III_ASSEMBLY	12	-0.726048	-2.0364	0.000544439	0.00344489	0.0023491	3900	tags=100%, list=20%, signal=80%	UQCRQ/UQCRB/UQCRH/UQCRFS1/BCS1L/TTC19/UQCRC1/CYC1/UQCRC2/UQCR10/LYRM7
REACTOME_REGULATION_OF_TLR_BY_ENDOGENOUS_LIGAND	REACTOME_REGULATION_OF_TLR_BY_ENDOGENOUS_LIGAND	19	0.631896	1.97974	0.00055535	0.00350503	0.00239011	5666	tags=68%, list=29%, signal=49%	S100A8/S100A9/TLR2/LY96/TLR1/GSDMD/TLR4/TLR6/FGG/FGB/LBP/APOB/SFTPD
WP_CLEAR_CELL_RENAL_CELL_CARCINOMA_PATHWAYS	WP_CLEAR_CELL_RENAL_CELL_CARCINOMA_PATHWAYS	84	0.417626	1.80034	0.000562322	0.00354007	0.00241401	3056	tags=38%, list=16%, signal=32%	HK3/HIF1A/ENO1/PDGFRB/TGFB1/PSAT1/ME1/SHMT2/TGFB3/GRB10/ALDOB/HK2/PFKP/PHGDH/LDHB/SLC2A1/LDHA/ENO2/GAPDH/TGFB2/FLT1/VEGFA/ACLY/GPI/STAT3/TOX2/PDGFRA/PDGFB/VHL/KDR/ZEB1/ALDOA
REACTOME_FATTY_ACIDS	REACTOME_FATTY_ACIDS	14	-0.695011	-2.03025	0.000568953	0.00357279	0.00243632	3407	tags=50%, list=17%, signal=41%	CYP4F3/CYP2D6/CYP4F2/CYP2B6/CYP4F12/CYP4F8/CYP2J2
PID_INTEGRIN_A9B1_PATHWAY	PID_INTEGRIN_A9B1_PATHWAY	24	0.596908	1.97952	0.000576594	0.00361168	0.00246284	5386	tags=67%, list=27%, signal=48%	ADAM8/TGM2/KCNJ15/NOS2/CSF2/SPP1/VEGFA/VEGFC/PAOX/FN1/VCAM1/CSF2RA/TNC/PXN/ADAM15/SAT1
PID_TXA2PATHWAY	PID_TXA2PATHWAY	54	0.472926	1.88336	0.00058019	0.0036251	0.00247199	3008	tags=43%, list=15%, signal=36%	FGR/ICAM1/LYN/GNA15/TGM2/GNA12/FYN/GNB5/MAPK11/PTGIR/GNAI2/LCK/PRKCH/PRKCQ/PRKCB/PLCB2/SELE/ARRB2/SYK/HCK/BLK/PRKCG/VCAM1
REACTOME_INACTIVATION_OF_CSF3_G_CSF_SIGNALING	REACTOME_INACTIVATION_OF_CSF3_G_CSF_SIGNALING	23	0.609295	1.99981	0.000591463	0.0036771	0.00250745	3304	tags=57%, list=17%, signal=47%	SOCS3/SOCS1/LYN/JAK2/STAT1/STAT5A/CSF3/CSF3R/STAT3/SYK/HCK/STAT5B/JAK1
REACTOME_NONSENSE_MEDIATED_DECAY_NMD	REACTOME_NONSENSE_MEDIATED_DECAY_NMD	116	-0.351894	-1.67387	0.0005909	0.0036771	0.00250745	5582	tags=41%, list=28%, signal=30%	RPS11/RPS15/RPL29/RPS26/RPL30/RPL17/MAGOHB/RPL7A/RPS2/UPF3B/RPL36/SMG5/RPS28/UPF1/RPS21/RPS7/RPL36A/UPF2/SMG1/RPS8/RPL13A/RPL10A/RPS23/NCBP1/RPL8/RPS5/RPL11/RPS3/RPL37A/RPL26L1/RPS29/RPL18/RBM8A/RPS24/RPS3A/PPP2R1A/RPL13/RPS19/RPS6/RPL5/RPS14/RPL26/RPL9/RPL15/RPL31/PNRC2/RPS18/RPL22
PID_ANTHRAX_PATHWAY	PID_ANTHRAX_PATHWAY	18	0.649501	2.01307	0.000594075	0.00368415	0.00251226	3008	tags=50%, list=15%, signal=42%	IL1B/TNF/CASP1/MAP2K3/MAP2K1/NLRP1/ANTXR1/IL18/VCAM1
REACTOME_TRANSLATION	REACTOME_TRANSLATION	272	-0.28086	-1.51964	0.000610055	0.00377387	0.00257343	4443	tags=35%, list=23%, signal=27%	RPS21/MRPL2/MRPS25/MRPS11/MRPL22/SARS2/MARS2/EEF1B2/MRPL43/RPS7/WARS2/EIF2B1/MRPL42/RPL36A/MRPL37/EEF1G/TARS2/ERAL1/EIF2B5/MRPS18A/RPS8/MRPL24/MRPS28/MRPL13/MRPS7/RPL13A/RPL10A/EIF4A2/EIF1AX/RPS23/DARS2/RPL8/MRPL11/RPS5/RPL11/RPS3/MRPS36/RPL37A/MRPL27/EIF3M/MRPS22/RPL26L1/MRPL16/MRPS30/RPS29/MRPL12/RPL18/EIF3K/PPA2/MRPS6/PTCD3/MRPL45/NARS2/MRPL1/MRPL23/RPS24/EIF2B4/RPS3A/AIMP2/RPL13/MRPL48/RPS19/…
[truncated: 260 more rows]

## Sheet: JUNB GSEA
ID	Description	setSize	enrichmentScore	NES	pvalue	p.adjust	qvalue	rank	leading_edge	core_enrichment
[truncated: 727 more rows]

## Sheet: CCL3 output gene
CCL3
[truncated: 111 more rows]

## Sheet: CCL4 output gene
CCL4
[truncated: 117 more rows]

[truncated: 8 more sheets: JUNB output gene, CCL3 GO, CCL4 GO, JUNB GO, CCL3 KEGG, CCL4 KEGG, JUNB KEGG, GraphBAN compound-prediction]
